# Supplementary material for: Polyamine Pathway Inhibitor DENSPM Suppresses Lipid Metabolism in Pheochromocytoma Cell Line
Source: Int J Mol Sci. 2024 Sep 18;25(18):10029. doi: 10.3390/ijms251810029 (PMC11432427; doi:10.3390/ijms251810029)
Supplement: Supplementary file 1 [file ijms-25-10029-s001.zip]

Archive with 2 entries (2 files):
- Editable_Supplemental_IJMS_09_17.pptx
- Supplemental Table - Lipidomic Concentrations.xlsx
