# Supplementary material for: Polyamine Pathway Inhibitor DENSPM Suppresses Lipid Metabolism in Pheochromocytoma Cell Line
Source: Int J Mol Sci. 2024 Sep 18;25(18):10029. doi: 10.3390/ijms251810029 (PMC11432427; doi:10.3390/ijms251810029)
Supplement: Supplementary file 1 [file ijms-25-10029-s001.zip › Supplemental Table - Lipidomic Concentrations.xlsx]

## Sheet: Sheet1
		hPheo1 cell line (mg lipid/g cells)																hPheo1 sh(-)SDHB cell line (mg lipid/g cells)
row.m.z	row.retention.time	Supernatant control rep1	Supernatant control rep2	Supernatant control rep3	Supernatant control rep4	Supernatant DENSPM rep 1	Supernatant DENSPM rep 2	Supernatant DENSPM rep 3	Supernatant DENSPM rep 4	Cell pellet control rep1	Cell pellet control rep2	Cell pellet control rep3	Cell pellet control rep4	Cell pellet DENSPM rep1	Cell pellet DENSPM rep2	Cell pellet DENSPM rep3	Cell pellet DENSPM rep4	Supernatant control rep1	Supernatant control rep2	Supernatant control rep3	Supernatant control rep4	Supernatant DENSPM rep 1	Supernatant DENSPM rep 2	Supernatant DENSPM rep 3	Supernatant DENSPM rep 4	Cell pellet control rep1	Cell pellet control rep2	Cell pellet control rep3	Cell pellet control rep4	Cell pellet DENSPM rep1	Cell pellet DENSPM rep2	Cell pellet DENSPM rep3	Cell pellet DENSPM rep4	SRM.mzXML.Peak.area	NA.	ID_Ranked	Intensity_Ranked	Class_At_Max_Intensity	Adduct_At_Max_Intensity	Only_One_Class	Molecular	Adducts Confirmed by MS/MS	Standard used for quant
628.604	20.6034	10.1704	7.38763	7.96969	7.94277	15.7652	7.81387	16.8696	8.10835	3.74854	7.18855	0	0	13.1618	30.2805	26.2803	39.5526	10.9314	7.6528	9.37935	9.52664	12.6706	6.82269	10.1576	11.9516	0	4.00045	11.083	7.71329	62.2318	48.5003	60.5543	20.8255	260.029		1_CE(15:0)+NH4	75466.8	CE	[M+NH4]+	Yes	CE(15:0)	[M+NH4]+	CE
656.635	21.165	93.5793	68.0094	73.0622	66.48	179.083	83.8378	186.13	89.1843	205.643	232.487	144.501	212.32	129.368	326.004	184.272	422.888	98.0495	71.0566	88.934	88.961	123.015	73.4097	104.721	125.684	148.468	139.844	320.617	215.365	487.053	374.738	584.813	281.97	2112.55		1_CE(17:0)+NH4	140747	CE	[M+NH4]+	Yes	CE(17:0)	[M+NH4]+	CE
652.602	20.0986	31.9787	23.6211	24.2732	24.9248	54.0928	26.9925	56.1784	30.3791	39.295	47.2109	25.1343	37.525	11.1366	48.323	24.7013	54.9047	34.5055	26.3044	32.5997	29.9908	42.279	23.9271	36.6132	40.7006	32.982	28.8917	80.8378	41.9996	58.7552	46.8353	56.6707	26.2668	962.931		1_CE(17:2)+NH4	185730	CE	[M+NH4]+	Yes	CE(17:2)	[M+NH4]+	CE
692.633	20.4619	4798.13	3406.8	3633.21	3598.79	7163.45	3518.16	7974.37	4022.97	36009.4	45937.4	56490.4	41493.4	6392.74	19940.7	7549.21	31772.4	5052.71	3884.9	4446.94	4456.67	4888.93	3431.79	4857.82	5383.52	18835.1	20340.8	37151.3	28190.8	23140.8	17003.1	23802.3	17254.2	100856		1_CE(20:3)+NH4	1.29026e+06	CE	[M+NH4]+	Yes	CE(20:3)	[M+NH4]+	CE
724.696	21.9135	12.0007	8.33613	8.44316	6.7865	22.6334	12.0459	25.5148	8.61227	2357.32	2179.66	2349.92	2585.12	753.688	1314.71	838.052	1954.9	13.0765	9.415	10.6689	11.1477	19.5359	7.85331	16.3537	17.3174	1215.66	1445.9	2471.51	1797.33	2223.32	1870.25	2407.05	1260.44	108.133		1_CE(22:1)+NH4	138603	CE	[M+NH4]+	Yes	CE(22:1)	[M+NH4]+	CE
720.664	20.9858	109.621	73.0988	79.889	75.6248	180.316	85.8702	201.094	102.012	22406.4	25351.3	31170.9	25796.9	2462.52	7068.08	2844.34	11958	110.871	86.7107	98.8312	95.5435	119.438	83.9203	119.851	136.093	10512	11612.3	20241.5	14890.1	10411.9	7537.36	10095.6	7085.76	383.358		1_CE(22:3)+NH4	350408	CE	[M+NH4]+	Yes	CE(22:3)	[M+NH4]+	CE
718.649	20.503	519.291	379.115	406.016	408.496	893.286	427.94	930.816	503.914	14058.3	18416	26417.4	16869	3825.89	11778.7	4477.82	21682.5	551.383	411.427	512.186	492.96	662.961	405.478	578.676	641.435	8492.3	8787.23	14539.7	11547.6	16416.4	11583.2	17101.4	14203.9	11447.2		1_CE(22:4)+NH4	944833	CE	[M+NH4]+	Yes	CE(22:4)	[M+NH4]+	CE
716.633	20.0583	1784.17	1271.11	1362.2	1479.69	2862.95	1404.49	2971.86	1791.08	8700.72	12691.2	19364.7	10443.6	6370.29	12507.6	7726.97	38211.2	1901.98	1456.04	1772.47	1673.13	2124.32	1359.96	1871.11	2100.57	6847.33	6735.08	12210	9028.17	26039.3	19704.4	27246.8	26413.9	54386		1_CE(22:5)+NH4	234685	CE	[M+NH4]+	Yes	CE(22:5)	[M+NH4]+	CE
552.5	9.38442	0.839352	0.571082	0.3942	1.4648	3.37667	1.18711	5.714	1.2009	104.926	58.8252	88.6193	103.119	61.7601	33.4362	91.1185	65.0409	1.52609	1.13457	0.587238	0.724386	1.81229	0.796215	4.97288	1.6657	70.321	43.4469	91.4649	43.8894	36.7227	34.2274	37.6792	41.516	4.07242	NA	1_Cer-AS(d18:1/16:0)-H	45597.8	Cer-AS	[M-H]-	Yes	Cer-AS(d18:1/16:0)	[M-H]-	DG
830.833	20.0569	5.13928	3.68715	3.18254	4.24769	12.5585	4.82759	15.4453	5.54675	1.96087	2.03444	0.288638	0.393508	1.03564	3.84829	2.43814	3.55774	6.22379	4.71914	5.49652	6.37104	7.0561	4.50004	5.03882	9.06139	1.01555	0.654994	3.82731	1.9622	2.60841	2.02899	1.73984	0.7598	0.384792	NA	1_Cer-NDS(d17:0/38:2)+H	296292	Cer-NDS	[M+H]+	Yes	Cer-NDS(d17:0/38:2)	[M+H]+	DG
858.863	20.5119	4.66317	3.30196	3.04435	4.04093	11.6082	4.29571	14.613	5.14274	4.04008	5.12718	2.30801	1.96875	1.19737	5.31022	2.97208	4.39217	5.9332	4.34219	5.11909	5.77113	6.62327	4.35039	4.97361	8.20386	1.85345	0.879048	6.60952	2.04848	2.82716	4.00757	4.62008	2.18599	7.38372	NA	1_Cer-NDS(d17:0/40:2)+H	410296	Cer-NDS	[M+H]+	Yes	Cer-NDS(d17:0/40:2)	[M+H]+	DG
584.526	10.5848	3.45571	2.21998	1.84932	3.64537	17.127	6.51361	19.2288	6.89592	1625.36	1105.1	1439.31	1956.65	1909.25	1577.63	2594.68	2546.29	4.30205	3.54064	3.0022	3.75577	7.01565	4.33647	10.6126	8.87062	641.374	1035.4	1922.09	1135.37	1565.66	1287.9	1594.89	1517.03	98.8493	NA	1_Cer-NDS(d18:0/16:0)+HCO2	200379	Cer-NDS	[M+HCO2]-	Yes	Cer-NDS(d18:0/16:0)	[M+HCO2]-	DG
624.63	15.7656	8.21299	5.24773	4.84579	7.27166	23.6086	9.03146	27.162	12.9238	1075.65	1001.32	2240.62	1114.64	1635.93	3071.27	1892.7	6157.78	9.3842	6.73767	7.75108	8.60616	10.7602	7.58236	9.45926	12.9775	483.467	573.591	1253.21	612.321	1594.14	953.994	1607.31	1381.2	405.557	NA	1_Cer-NDS(d18:0/22:0)+H	4.464e+06	Cer-NDS	[M+H]+	Yes	Cer-NDS(d18:0/22:0)	[M+H]+	DG
622.613	13.995	0.587347	0.346426	0.361226	0.443929	1.76076	0.564112	1.68031	0.696189	124.218	109.945	233.332	131.02	126.185	197.883	129.671	365.177	0.675267	0.524498	0.511472	0.595178	0.704099	0.423238	0.672439	0.958694	49.0782	62.2724	131.269	74.7842	114.083	81.2269	135.349	89.3096	26.9307	NA	1_Cer-NDS(d18:0/22:1)+H	103222	Cer-NDS	[M+H]+	Yes	Cer-NDS(d18:0/22:1)	[M+H]+	DG
636.629	14.8717	0.475414	0.315742	0.301136	0.408953	1.41811	0.501766	1.54379	0.595581	83.6224	75.4448	148.62	91.134	99.6218	173.867	112.422	333.088	0.550621	0.408141	0.467244	0.544889	0.615343	0.412276	0.538685	0.78472	38.4127	46.2242	95.536	52.8266	103.573	70.3242	111.616	82.1698	23.2165	NA	1_Cer-NDS(d18:0/23:1)+H	142241	Cer-NDS	[M+H]+	Yes	Cer-NDS(d18:0/23:1)	[M+H]+	DG
652.662	16.9586	5.53368	3.42928	3.06679	4.91907	31.3792	12.9413	36.8126	20.6012	3044.53	2846.52	6844.22	3085.86	4676.85	8954.13	5259.04	19051.3	6.32377	4.53023	5.04392	5.81548	11.0189	6.74966	8.76386	11.7138	1353.92	1567.71	3231.3	1577.17	4058.14	2623.06	4099.94	4110.62	523.539	NA	1_Cer-NDS(d18:0/24:0)+H | 1_Cer-NDS(d20:0/22:0)+H	16909565.1 | 9663253.149	Cer-NDS	[M+H]+	Yes	Cer-NDS(d18:0/24:0)	[M+H]+	DG
680.693	17.8616	0.918833	0.541047	0.417919	1.38316	3.03344	1.14717	3.76485	1.96694	394.814	272	671.558	297.834	353.164	716.108	408.446	1507.88	1.17319	0.673475	0.716314	0.819375	1.54138	0.78916	1.53524	1.42757	143.137	130.702	299.187	153.441	316.171	229.873	341.26	359.078	28.3034	NA	1_Cer-NDS(d20:0/24:0)+H	254765	Cer-NDS	[M+H]+	Yes	Cer-NDS(d20:0/24:0)	[M+H]+	DG
708.724	18.616	1.00299	0.548484	0.447647	1.71977	1.36177	0.476135	2.11054	0.78501	105.468	55.1046	125.774	69.6941	73.2433	106.999	87.1708	189.618	1.17649	0.75408	0.734382	0.847642	1.30411	0.655228	1.19778	1.1853	61.3502	27.8353	85.8283	32.8827	54.0518	67.2431	56.323	86.928	6.85548	NA	1_Cer-NDS(d22:0/24:0)+H	58464.5	Cer-NDS	[M+H]+	Yes	Cer-NDS(d22:0/24:0)	[M+H]+	DG
526.448	6.77148	19.5944	20.9661	13.1536	34.9803	54.5219	16.8017	63.648	12.8415	2283.38	1947.05	3934.24	2807.94	2287.24	1862.51	1887.98	3118.72	34.1193	18.0213	15.7782	34.2146	12.92	10.3597	46.4016	37.0245	616.339	1731.77	3207.06	2072.84	1159.47	1459.8	1901.89	1452.02	229.019	NA	1_Cer-NS(d15:1/15:0)+HCO2	246328	Cer-NS	[M+HCO2]-	Yes	Cer-NS(d15:1/15:0)	[M+HCO2]-|[M-H]-|[M+H]+	DG
510.487	8.65662	0.763347	0.452866	0.376701	0.610738	1.97987	0.710391	2.01364	0.698319	197.926	233.978	238.612	505.843	203.778	276.876	240.654	549.295	0.845857	0.569344	0.534996	0.702632	0.766046	0.608592	0.706738	0.994382	246.402	108.668	300.85	141.565	136.47	144.858	269.543	128.94	1.37046	NA	1_Cer-NS(d16:1/16:0)+H | 1_Cer-NS(d18:1/14:0)+H	274361.778 | 258462.678	Cer-NS	[M+H]+	Yes	Cer-NS(d16:1/16:0)	[M+H]+	DG
664.59	13.2541	3.53692	2.44256	2.05066	3.48801	10.6045	4.08829	12.7178	4.79621	823.459	399.691	1324.31	797.123	580.729	658.688	597.662	1205.34	4.02435	3.69154	3.04255	3.81552	5.37863	3.43576	11.1294	7.0261	293.63	412.54	705.135	546.578	892.985	666.145	1223.8	673.205	205.497	NA	1_Cer-NS(d16:1/24:1)+HCO2 | 1_Cer-NS(d18:1/22:1)+HCO2	54091.22 | 51559.991	Cer-NS	[M+HCO2]-	Yes	Cer-NS(d16:1/24:1)	[M+HCO2]-|[M+H]+	DG
524.502	9.29861	0.10262	0.0372768	0.0790651	0.0272791	0.725205	0.341598	0.982446	0.283029	128.142	64.9558	114.306	137.703	54.7405	91.7523	47.2399	141.55	0.151453	0.128554	0.0669682	0.094501	0.306683	0.142379	0.276913	0.253069	46.7811	61.2091	123.025	66.662	90.1778	67.3162	93.687	57.3082	0	NA	1_Cer-NS(d17:1/16:0)+H	580927	Cer-NS	[M+H]+	Yes	Cer-NS(d17:1/16:0)	[M+H]+	DG
608.597	14.5139	0.71107	0.46267	0.476736	0.615832	1.85092	0.638477	2.10673	0.839194	36.222	31.9454	61.727	40.7686	43.7515	80.0733	46.786	155.059	0.853253	0.651331	0.683152	0.746418	0.950364	0.652041	0.942018	1.16493	21.7107	24.0661	41.4472	26.0121	106.699	77.5037	134.268	96.8065	87.2404	NA	1_Cer-NS(d17:1/22:0)+H	190692	Cer-NS	[M+H]+	Yes	Cer-NS(d17:1/22:0)	[M+H]+	DG
636.629	16.0053	4.86789	3.1179	2.96308	4.96507	15.3316	5.73016	19.0837	7.21212	385.306	349.419	753.035	398.529	407.694	741.903	462.436	1677.62	6.52083	4.30031	5.44015	6.01637	7.76405	6.0346	7.70871	9.01648	232.87	251.056	461.368	273.533	864.985	630.12	1045.1	921.649	1437.08	NA	1_Cer-NS(d17:1/24:0)+H | 1_Cer-NS(d18:1/23:0)+H	1787844.3 | 798258.12	Cer-NS	[M+H]+	Yes	Cer-NS(d17:1/24:0)	[M+H]+	DG
634.613	14.2609	0.817689	0.529787	0.519388	0.633651	2.51819	0.887437	2.66952	1.12034	136.679	112.193	218.375	147.001	99.3752	177.85	105.258	350.487	0.980652	0.697118	0.792154	0.797589	1.26035	0.779607	1.08996	1.51448	67.3693	73.5763	131.466	82.4022	210.145	148.931	249.765	185.671	60.0621	NA	1_Cer-NS(d17:1/24:1)+H | 1_Cer-NS(d18:1/23:1)+H	179113.46 | 153023.83	Cer-NS	[M+H]+	Yes	Cer-NS(d17:1/24:1)	[M+H]+	DG
582.51	9.871	54.0667	35.0039	27.3965	57.6696	215.227	83.9359	256.142	97.9971	14405.8	9219.91	22294.9	13876.6	8372.57	7763.46	11693.3	14366.9	65.9545	56.2685	50.0992	58.2228	107.027	73.1418	192.874	130.223	5490.87	10533.7	15641.2	12159.3	9215.75	7504.18	10571.8	8377.97	508.71	NA	1_Cer-NS(d18:1/16:0)+HCO2	885264	Cer-NS	[M+HCO2]-	Yes	Cer-NS(d18:1/16:0)	[M+HCO2]-|[M-H]-|[M+H]+	DG
596.526	10.5446	5.21352	3.34577	2.38529	5.83503	20.9318	7.89867	26.7533	9.27082	949.114	593.695	553.163	945.477	884.762	748.261	1332.52	1334.58	6.64538	5.48042	4.76338	5.49622	11.4778	7.09435	13.3129	12.9982	542.224	542.838	1177.18	529.142	1042.55	837.626	991.217	1031.61	81.3103	NA	1_Cer-NS(d18:1/17:0)+HCO2	94720.7	Cer-NS	[M+HCO2]-	Yes	Cer-NS(d18:1/17:0)	[M+HCO2]-|[M-H]-	DG
610.542	11.3228	6.81014	4.61451	3.61675	7.40807	25.9109	9.93351	32.1376	11.6049	1128.56	754.673	1716.19	1222.7	1362.23	1111.36	1688.82	1902.97	8.14156	7.01664	5.98593	7.22646	13.1189	8.06036	27.2836	15.8444	474.854	716.524	1349.63	782.847	1483.74	1276.61	1413.18	1313.71	441.456	NA	1_Cer-NS(d18:1/18:0)+HCO2	219273	Cer-NS	[M+HCO2]-	Yes	Cer-NS(d18:1/18:0)	[M+HCO2]-|[M+H]+	DG
638.574	13.5364	2.03738	5.50112	4.59091	8.61277	11.2741	3.85012	9.62827	9.14967	296.939	278.029	447.784	321.765	402.416	486.724	459.268	1187.69	2.52735	1.89728	6.84501	2.33803	4.01406	2.64827	12.0648	14.4702	160.793	306.596	409.447	383.029	673.021	734.372	842.884	665.169	321.724	NA	1_Cer-NS(d18:1/20:0)+HCO2	39876.3	Cer-NS	[M+HCO2]-	Yes	Cer-NS(d18:1/20:0)	[M+HCO2]-|[M+H]+	DG
666.605	15.2821	54.9231	36.8111	29.6359	57.0034	168.013	60.508	211.871	72.96	2815.67	1705.79	4233.97	3032.4	4699.85	7376.05	4978.13	8643.07	60.5607	55.3809	46.6088	57.1433	79.8057	52.8794	144.423	110.632	1195.45	3203.98	2821.19	3743.49	7599.43	8279.87	10289.7	6024.26	4056.92	NA	1_Cer-NS(d18:1/22:0)+HCO2 | 1_Cer-NS(d25:1/15:0)+HCO2	1310488.41 | 876680.16	Cer-NS	[M+HCO2]-	Yes	Cer-NS(d18:1/22:0)	[M-H]-|[M+HCO2]-|[M+H]+	DG
648.631	16.5827	1.48915	0.954782	0.768837	1.68868	6.70385	2.52214	8.18589	3.71511	425.134	262.807	1067.94	463.379	555.333	675.331	631.096	1453.38	1.68475	1.47718	1.30657	1.56384	3.08535	2.33376	5.70805	4.32091	184.489	189.243	430.8	211.578	801.863	686.606	1039.97	852.525	210.098	NA	1_Cer-NS(d18:1/24:0)-H	145439	Cer-NS	[M-H]-	Yes	Cer-NS(d18:1/24:0)	[M-H]-|[M+H]+	DG
646.616	15.0659	0.952485	0.583828	0.515972	1.00114	3.25435	1.18869	4.00469	1.58491	350.821	202.761	417.944	372.292	231.305	262.526	241.442	487.382	1.05076	0.936725	0.83702	1.017	1.50654	1.07962	1.95121	2.08525	121.918	85.0295	299.741	111.427	354.73	285.975	473.282	292.665	44.0551	NA	1_Cer-NS(d18:1/24:1)-H	137220	Cer-NS	[M-H]-	Yes	Cer-NS(d18:1/24:1)	[M-H]-|[M+H]+	DG
664.662	17.1147	1.0349	0.546982	0.579042	0.890052	2.4495	0.906657	3.81047	1.70751	96.8959	79.0782	183.651	88.026	89.6635	170.258	114.513	421.03	1.16269	0.770137	0.840828	0.937905	1.53347	0.881585	1.51416	1.90363	60.8502	49.8941	82.5912	50.8293	137.626	110.267	169.732	180.54	318.495	NA	1_Cer-NS(d18:1/25:0)+H | 1_Cer-NS(d19:1/24:0)+H	388496.04 | 202112.81	Cer-NS	[M+H]+	Yes	Cer-NS(d18:1/25:0)	[M+H]+	DG
676.661	16.3616	1.02748	0.670375	0.571753	0.885518	2.89824	1.10571	3.48488	1.54064	146.952	132.029	301.276	146.101	94.4702	196.384	114.486	456.607	1.15397	0.838985	0.960841	1.07311	1.31641	0.98261	1.13244	1.78395	57.8934	61.9008	118.07	63.5871	149.398	112.529	167.351	170.652	58.7422	NA	1_Cer-NS(d18:1/26:1)+H | 1_Cer-NS(d20:1/24:1)+H	295143.76 | 126647.195	Cer-NS	[M+H]+	Yes	Cer-NS(d18:1/26:1)	[M+H]+	DG
580.495	8.89684	14.0304	9.30575	7.94695	15.5823	58.0371	21.1638	64.803	24.2446	27189.5	11730.6	10877.1	20540.9	6697.79	6985.15	8366.59	13764.7	17.6762	15.4493	12.8078	16.2033	23.3341	14.2278	18.8778	31.7982	7920.8	3923.27	23636.1	5094.56	10686.7	6387.69	14282.9	9648.26	235.064	NA	1_Cer-NS(d18:2/16:0)+HCO2	599019	Cer-NS	[M+HCO2]-	Yes	Cer-NS(d18:2/16:0)	[M-H]-|[M+HCO2]-|[M+H]+	DG
664.59	13.848	4.56205	3.05589	2.48998	4.77483	20.8201	7.73971	25.3339	9.73318	2025.6	1119.8	2953.23	1617.22	1683.66	2407.6	2208.3	4434.43	5.34732	4.64879	4.1176	4.99123	10.8829	7.27886	23.2012	14.7451	1061.38	1542.26	2413.2	1843.99	3320.5	3324.27	5553.42	3376.62	880.198	NA	1_Cer-NS(d18:2/22:0)+HCO2	341126	Cer-NS	[M+HCO2]-	Yes	Cer-NS(d18:2/22:0)	[M+HCO2]-|[M+H]+	DG
634.614	14.8091	0.269059	0.178222	0.156017	0.19268	1.03431	0.330756	1.20252	0.428442	103.792	78.7709	153.037	107.858	60.0252	145.797	78.9624	264.422	0.320091	0.234671	0.294339	0.29138	0.444822	0.363606	0.47103	0.545119	54.5135	81.2784	125.935	87.3931	160.098	136.331	245.914	150.531	202.645	NA	1_Cer-NS(d18:2/23:0)+H	234758	Cer-NS	[M+H]+	Yes	Cer-NS(d18:2/23:0)	[M+H]+	DG
646.616	15.5796	0.145616	0.0813718	0.0734785	0.116686	1.66598	0.621832	2.02463	0.901261	395.711	211.778	657.259	425.333	335.588	394.579	374.848	750.81	0.171659	0.153867	0.135482	0.14768	0.781575	0.513655	1.69544	1.03301	177.719	172.807	456.851	213.869	562.356	483.144	838.198	509.364	38.4113	NA	1_Cer-NS(d18:2/24:0)-H	167533	Cer-NS	[M-H]-	Yes	Cer-NS(d18:2/24:0)	[M-H]-|[M+H]+	DG
690.606	13.5675	6.48653	4.67238	3.29926	8.07165	40.1656	14.0146	40.1009	15.9815	6623.03	6591.4	7712.43	8031.29	3315.95	3861.3	3703.94	7266.64	8.20453	7.08567	6.30173	7.62098	16.5949	10.0918	25.5704	19.5	3083.81	1776.68	8715.4	2573.7	5143.32	3568.13	6464.6	5007.33	476.546	NA	1_Cer-NS(d18:2/24:1)+HCO2 | 1_Cer-NS(d20:3/22:0)+HCO2	517790.277 | 359149.047	Cer-NS	[M+HCO2]-	Yes	Cer-NS(d18:2/24:1)	[M+HCO2]-|[M-H]-|[M+H]+	DG
676.662	16.8189	0.151447	0.0744783	0.0766808	0.124903	0.765326	0.314792	0.951454	0.468564	95.3571	87.239	210.04	95.7151	65.3154	139.082	74.7654	356.426	0.185918	0.157537	0.145261	0.15779	0.302864	0.232905	0.313119	0.368654	45.7381	54.2666	96.383	59.7818	104.818	83.9884	133.857	135.665	16.6107	NA	1_Cer-NS(d18:2/26:0)+H	403849	Cer-NS	[M+H]+	Yes	Cer-NS(d18:2/26:0)	[M+H]+	DG
674.643	15.3356	0.134461	0.0980536	0.0967004	0.112659	0.716624	0.242671	0.644194	0.333802	114.818	98.1277	128.711	104.515	42.9804	90.4547	52.6901	181.074	0.214157	0.190899	0.0847961	0.198518	0.343274	0.204148	0.333438	0.296675	31.0053	50.7012	84.0251	53.2988	80.1595	56.7639	90.7849	64.8034	13.385	NA	1_Cer-NS(d18:2/26:1)+H	231989	Cer-NS	[M+H]+	Yes	Cer-NS(d18:2/26:1)	[M+H]+	DG
664.662	16.874	0.562516	0.352841	0.316799	0.496387	1.79808	0.703522	2.15862	1.17486	43.9814	49.9614	108.025	48.0063	95.5762	223.938	115.641	477.602	0.640459	0.484285	0.51326	0.485742	0.866875	0.692157	0.873159	1.10117	29.9585	26.7721	46.4129	30.449	176.61	143.774	196.64	206.039	331.968	NA	1_Cer-NS(d19:1/24:0)+H	644467	Cer-NS	[M+H]+	Yes	Cer-NS(d19:1/24:0)	[M+H]+	DG
678.676	17.5666	1.47912	0.900776	0.743906	1.49237	5.14307	1.95632	6.61129	3.23148	211.21	178.426	410.567	186.889	233.168	487.848	290.126	1133.38	1.8303	1.17244	1.30904	1.46639	2.52971	1.67507	2.70176	2.83718	117.261	96.6323	173.978	97.8307	331.603	292.13	384.754	429.003	167.629	NA	1_Cer-NS(d20:1/24:0)+H | 1_Cer-NS(d18:1/26:0)+H	453233.11 | 291068.93	Cer-NS	[M+H]+	Yes	Cer-NS(d20:1/24:0)	[M+H]+	DG
699.477	10.5742	5.48493	3.28249	3.50305	4.04941	7.75178	3.30963	10.6737	4.81049	42.2987	43.3021	0	19.3262	72.627	0	288.71	1.33605	7.58239	7.21247	6.62569	6.23697	6.14658	4.88354	1.34057	6.69668	67.9668	0	252.49	0	0	0	0	32.2654	64.5289	NA	1_CL(16:0_16:1_18:1_18:2)-2H | 1_CL(16:1_16:1_18:1_18:1)-2H | 1_CL(16:1_16:1_18:2_18:0)-2H | 1_CL(16:0_16:0_18:2_18:2)-2H	560096.945 | 505030.81 | 289599.85 | 259711.735	CL	[M-2H]2-	Yes	CL(16:0_16:1_18:1_18:2)	[M-2H]2-	DG
598.54	11.8173	0.149137	0.103314	0.0874067	0.176941	0.971837	0.367813	1.08627	0.44414	226.638	225.014	461.912	250.156	117.772	354.775	152.013	619.183	0.354989	0.200742	0.184937	0.214581	0.444924	0.28806	0.449406	0.55574	136.966	183.989	310.976	212.304	297.529	200.963	343.449	254.26	33.6095	NA	1_DG(15:0_18:1)+NH4	21720.1	DG	[M+NH4]+	Yes	DG(15:0_18:1)	[M+NH4]+	DG
586.54	12.7774	0.359079	0.51881	0.215954	0.371481	1.66636	0.464483	1.59832	0.817647	802.81	837.431	1814.22	984.635	211.481	560.182	256.633	1016.1	0.767356	0.384205	0.819259	0.745465	0.560321	0.529826	0.55767	0.865684	434.133	654.841	1031.45	744.41	468.747	306.029	611.995	479.779	106	NA	1_DG(16:0_16:0)+NH4	269246	DG	[M+NH4]+	Yes	DG(16:0_16:0)	[M+NH4]+	DG
584.523	11.0227	0.577905	0.365245	0.197585	0.245843	1.54019	0.737616	3.09028	1.22849	834.779	1052.08	1869.53	1021.98	289.176	683.544	404.151	1284.01	0.453808	0.602757	0.391821	0.368571	1.40309	0.54695	1.16137	0.931249	500.616	640.6	1709.11	856.744	838.87	415.96	683.65	552.639	207.008	NA	1_DG(16:0_16:1)+NH4 | 1_PEG(n=8_NH4+_CH2=14_DBE=0_(2-NH3))	94762.35 | 24394.78	DG	[M+NH4]+	No	DG(16:0_16:1)	[M+NH4]+	DG
614.572	14.8222	1.24577	4.77029	0.851832	1.60316	10.1855	1.7232	7.36299	4.58369	1671.57	1579.19	3876.81	2191.42	510.082	1239.36	655.915	2942.71	4.81572	1.17737	6.23096	5.83012	1.66391	3.17718	3.06799	5.53548	887.445	1597.21	2205.15	1553.02	1349.87	947.385	1700.14	1632.06	112.396	NA	1_DG(16:0_18:0)+NH4	335347	DG	[M+NH4]+	Yes	DG(16:0_18:0)	[M+NH4]+	DG
612.556	12.8396	1.58019	0.915626	0.869639	1.28063	10.0642	4.01573	11.5545	5.06347	5567.63	6230.49	12680.8	6180.34	2143.77	6034.66	2668.63	10810.3	2.06998	1.69581	1.82309	1.67437	5.41495	2.81569	4.89554	5.3334	3192.46	4497	7226.95	5261.38	5269.33	3393.45	6582.04	4671.03	1508.23	NA	1_DG(16:0_18:1)+NH4	1.63678e+06	DG	[M+NH4]+	Yes	DG(16:0_18:1)	[M+NH4]+	DG
610.54	11.3821	0.920619	0.912413	0.489487	1.24472	4.47599	1.12367	9.83137	1.90376	1553.1	1631.86	2654.21	1790.4	474.434	1436.49	863.518	2479.97	1.8847	1.07188	1.60477	1.49472	2.11096	3.3698	1.78554	4.27036	903.254	1263.46	2163.29	1425.18	1208.58	791.871	1273.74	1165.41	1412.29	NA	1_DG(16:0_18:2)+NH4 | 1_DG(16:1_18:1)+NH4	288359.877 | 239862.157	DG	[M+NH4]+	Yes	DG(16:0_18:2)	[M+NH4]+	DG
636.555	11.7757	0.99346	0.592824	0.495305	0.719062	3.55515	1.45158	4.35213	1.5723	693.297	606.738	1340	758.031	354.797	1109.44	328.086	1328.73	1.06904	0.904482	1.06939	0.97311	1.79985	1.02582	0.906122	1.97684	338.686	501.229	823.368	628.565	910.406	601.818	1105.04	783.504	931.115	NA	1_DG(16:0_20:3)+NH4	222199	DG	[M+NH4]+	Yes	DG(16:0_20:3)	[M+NH4]+	DG
634.54	11.0056	0.8114	0.543803	0.460561	0.663034	3.71751	1.10666	4.27665	1.744	364.87	437.582	589.615	365.344	253.573	724.77	399.137	1444.61	0.944984	0.737419	0.87338	0.86782	1.62077	0.883351	1.34602	1.79112	225.08	220.734	388.028	317.703	539.968	415.371	596.759	508.956	187.304	NA	1_DG(16:0_20:4)+NH4	185196	DG	[M+NH4]+	Yes	DG(16:0_20:4)	[M+NH4]+	DG
658.54	10.6052	0.371009	0.176339	0.135222	0.272538	1.52988	0.469786	1.46284	0.369264	167.646	257.941	234.035	220.239	148.581	392.673	226.418	521.379	0.30926	0.291676	0.290848	0.309676	0.449559	0.245086	0.392704	0.532735	84.67	85.4605	203.361	105.399	281.949	196.196	318.24	255.047	31.1875	NA	1_DG(16:0_22:6)+NH4	113008	DG	[M+NH4]+	Yes	DG(16:0_22:6)	[M+NH4]+	DG
698.666	18.2073	0.387183	0.338868	0.204666	0.495225	1.05772	0.317674	1.11293	0.661562	158.352	183.393	455.781	199.871	47.4826	121.473	64.124	281.529	0.630946	0.395497	0.575094	0.530316	0.480718	0.437618	0.430963	0.659919	74.4208	107.531	177.196	112.254	90.3427	81.1916	114.311	128.566	1.23861	NA	1_DG(16:0_24:0)+NH4	136709	DG	[M+NH4]+	Yes	DG(16:0_24:0)	[M+NH4]+	DG
726.697	18.947	0.161504	0.116318	0.0724439	0.289286	0.246905	0.194713	0.730421	0.330088	111.934	124.453	305.334	132.9	45.9309	91.2377	53.262	238.421	0.316135	0.207244	0.247354	0.301044	0.273706	0.211168	0.220389	0.383306	45.3798	60.3475	109.414	68.5256	58.9188	63.6079	70.5921	77.5011	0	NA	1_DG(16:0_26:0)+NH4	112258	DG	[M+NH4]+	Yes	DG(16:0_26:0)	[M+NH4]+	DG
624.555	11.9285	0.190934	0.147003	0.148855	0.387209	1.26204	0.228454	0.747419	0.723904	205.565	157.678	385.659	219.694	110.447	304.857	155.623	605.278	0.648975	0.465517	0.608168	0.252141	0.794767	0.538981	0.237745	0.981897	123.114	173.688	222.13	199.114	251.642	212.487	333.629	267.085	64.4371	NA	1_DG(17:1_18:1)+NH4	67138.7	DG	[M+NH4]+	Yes	DG(17:1_18:1)	[M+NH4]+	DG
642.603	16.2193	3.76156	14.0699	2.43001	5.59396	30.1469	4.84964	22.2734	13.9068	798.242	719.036	1240.48	1738.35	244.924	486.886	420.599	2110.52	15.6261	3.13667	18.0267	17.0897	4.06597	10.1287	8.39582	16.7983	410.984	1250.59	989.606	679.739	403.526	344.502	459.619	1380.75	60.6351	NA	1_DG(18:0_18:0)+NH4	275910	DG	[M+NH4]+	Yes	DG(18:0_18:0)	[M+NH4]+	DG
640.587	14.8692	1.01339	0.577471	0.534945	0.8744	11.5784	4.73508	12.7893	6.83831	2825.82	3077.49	7265.03	3455.06	2231.92	5838.65	2778.74	11465.1	1.49666	1.24525	1.27986	1.16335	4.84248	2.72144	4.48363	5.07843	1968.05	2803.27	4420.13	3317.45	4930.05	3461.77	5784.74	5039.66	403.323	NA	1_DG(18:0_18:1)+NH4 | 1_DG(16:0_20:1)+NH4	2264290.63 | 69627.6	DG	[M+NH4]+	Yes	DG(18:0_18:1)	[M+NH4]+	DG
638.571	13.4698	1.01515	0.631459	0.505874	0.829967	3.24792	2.43378	3.41315	2.41902	450.816	546.204	784.901	520.933	708.37	1247.65	645.407	3171.77	1.24347	0.930557	1.12812	0.388292	1.35728	1.61919	1.16745	2.80693	312.154	450.039	679.558	489.098	1017.68	747.154	1153.6	863.19	578.946	NA	1_DG(18:0_18:2)+NH4 | 1_DG(18:1_18:1)+NH4	298758.62 | 61055.351	DG	[M+NH4]+	Yes	DG(18:0_18:2)	[M+NH4]+	DG
668.619	16.2194	1.40666	0.901488	0.774136	1.27741	3.75607	1.51819	2.30493	1.06597	191.943	428.151	520.874	473.137	184.552	871.368	477.583	1013.15	1.72325	1.35333	1.38105	0.457978	0.980969	1.41831	1.28878	2.29623	126.05	323.497	251.52	373.217	380.584	273.059	627.26	720.016	19.2048	NA	1_DG(18:0_20:1)+NH4 | 1_DG(18:1_20:0)+NH4	146936.18 | 109861.31	DG	[M+NH4]+	Yes	DG(18:0_20:1)	[M+NH4]+	DG
666.603	15.0981	0.548525	0.331034	0.302599	0.436976	4.91042	2.18942	5.16715	3.4227	510.602	609.213	1760.18	638.096	986.799	2250.17	1271.5	4196.37	0.669054	0.491807	0.522619	0.589451	1.47619	0.87205	1.31394	1.6637	416.403	400.227	908.837	604.979	1464.09	1120.57	1736.82	1848.7	29.2105	NA	1_DG(18:0_20:2)+NH4 | 1_DG(18:1_20:1)+NH4	444333.1 | 47645.86	DG	[M+NH4]+	Yes	DG(18:0_20:2)	[M+NH4]+	DG
664.587	13.9106	0.897293	0.600911	0.519204	0.711277	8.23176	3.54754	9.01192	4.71697	813.33	985.74	1849.31	925.647	1067.89	3555.52	1697.75	4608.77	1.0879	0.793271	0.988479	0.986955	2.72424	1.25947	1.99522	2.46549	480.408	423.361	1008.47	530.47	1884.52	1759.15	2287.23	1705.13	18.9952	NA	1_DG(18:0_20:3)+NH4 | 1_DG(16:0_22:3)+NH4	1359109.55 | 117943.031	DG	[M+NH4]+	Yes	DG(18:0_20:3)	[M+NH4]+	DG
662.571	12.9268	2.06903	1.33676	1.1479	1.62243	27.0863	11.9839	29.5077	15.5042	2342.22	2992.39	5064	2674.65	4820.54	15413.4	6640.59	23764.8	2.60726	1.79201	2.23847	2.19897	8.6029	1.41762	5.82127	6.89762	1595.62	1745.12	2989.2	2286.87	9698.04	6620.59	12059.4	8791.7	79.5426	NA	1_DG(18:0_20:4)+NH4	3.44039e+06	DG	[M+NH4]+	Yes	DG(18:0_20:4)	[M+NH4]+	DG
692.619	15.5389	0.153257	0.0892248	0.0792789	0.11621	1.40773	0.608872	1.52858	0.876381	340.126	418.541	854.826	395.055	227.467	695.325	280.731	1151.72	0.168841	0.133064	0.200378	0.160549	0.481603	0.248693	0.380611	0.446103	190.326	232.208	421.679	288.005	423.08	323.679	523.723	453.16	0.888246	NA	1_DG(18:0_22:3)+NH4	389131	DG	[M+NH4]+	Yes	DG(18:0_22:3)	[M+NH4]+	DG
690.603	14.3942	0.200212	0.139744	0.139159	0.181857	2.6139	1.10511	2.69433	1.61794	228.624	306.504	579.069	307.286	435.879	1258.55	569.472	2099.08	0.273473	0.224248	0.256065	0.217899	0.890205	0.395518	0.633012	0.71205	148.041	158.025	310.816	209.031	800.677	561.166	958.587	800.019	3.45692	NA	1_DG(18:0_22:4)+NH4	712917	DG	[M+NH4]+	Yes	DG(18:0_22:4)	[M+NH4]+	DG
688.587	13.0653	0.317566	0.168473	0.134764	0.231157	1.95912	0.387368	2.45737	0.939757	167.072	197.678	385.659	190.744	239.688	775.798	341.859	1255.22	0.383033	0.198334	0.342002	0.319961	0.720151	0.368749	0.558762	0.801966	105.619	70.5434	333.881	167.343	547.852	413.045	634.329	500.966	1.89082	NA	1_DG(18:0_22:5)+NH4	172553	DG	[M+NH4]+	Yes	DG(18:0_22:5)	[M+NH4]+	DG
686.572	12.3534	0.220742	0.151907	0.140609	0.170054	1.48909	0.619639	1.61859	0.714646	95.9312	130.383	227.516	119.265	191.4	497.695	205.699	993.919	0.275459	0.20874	0.251848	0.236948	0.605414	0.279046	0.461137	0.582798	60.2857	69.277	120.467	91.1137	440.348	220	427.08	289.72	7.09535	NA	1_DG(18:0_22:6)+NH4	118721	DG	[M+NH4]+	Yes	DG(18:0_22:6)	[M+NH4]+	DG
724.682	18.0536	0.0922413	0.0444261	0.0393484	0.0553485	0.127172	0.075983	0.148901	0.0983176	122.115	154.297	360.828	152.978	24.1739	82.0185	31.9164	172.241	0.0561558	0.0494018	0.0824236	0.0971885	0.0641133	0.0787838	0.0458897	0.107088	45.2211	58.9036	108.955	74.5794	41.7223	38.3771	54.0663	57.339	0.118612	NA	1_DG(18:0_24:1)+NH4	25135.7	DG	[M+NH4]+	Yes	DG(18:0_24:1)	[M+NH4]+	DG
638.571	12.8995	1.03617	0.60509	0.506215	0.846545	6.23887	3.01382	8.68716	3.42025	3365.5	3621.45	7395.85	3714.11	1343.62	3981.51	1760.07	6989.57	1.36291	1.15672	1.49971	1.08317	4.08673	2.31949	3.62529	4.20874	2056.29	2782.72	4441.92	3292.95	3468.76	2395.37	4373	3175.43	2475.17	NA	1_DG(18:1_18:1)+NH4	1.37868e+06	DG	[M+NH4]+	Yes	DG(18:1_18:1)	[M+NH4]+	DG
636.556	11.4213	1.04106	0.626126	0.578065	0.807741	2.07622	1.03518	4.57164	0.69342	914.493	771.392	1340.52	1027.63	427.885	1002.03	655.124	1524.67	1.1419	0.523381	0.351187	0.745838	2.20276	0.622612	0.629719	2.43763	570.952	687.369	1353.21	727.1	831.65	725.591	985.303	740.297	3565.43	NA	1_DG(18:1_18:2)+NH4	363851	DG	[M+NH4]+	Yes	DG(18:1_18:2)	[M+NH4]+	DG
666.603	14.8001	0.185823	0.129408	0.101172	0.0876129	0.719527	0.270958	0.736811	0.47393	343.15	377.458	808.548	371.806	124.741	370.847	151.647	725.588	0.247229	0.148741	0.193028	0.162745	0.373965	0.244177	0.356847	0.378617	180.674	254.534	399.747	327.522	268.743	189.733	349.3	297.962	50.1798	NA	1_DG(18:1_20:1)+NH4	200202	DG	[M+NH4]+	Yes	DG(18:1_20:1)	[M+NH4]+	DG
662.571	12.2935	0.510941	0.368711	0.299036	0.408381	2.20317	0.900043	2.52374	1.07014	435.589	549.756	935.844	458.053	201.768	616.635	262.52	1194.96	0.648498	0.452417	0.559207	0.569619	0.8879	0.530358	0.764563	1.10668	251.771	253.081	419.312	372.659	484.662	268.338	545.463	366.144	81.656	NA	1_DG(18:1_20:3)+NH4 | 1_DG(16:0_22:4)+NH4	121025.29 | 30250.63	DG	[M+NH4]+	Yes	DG(18:1_20:3)	[M+NH4]+	DG
660.555	11.0765	0.997569	0.681278	0.618819	0.76494	4.96935	1.90428	5.25472	2.42216	571.554	681.986	1112.11	624.76	541.033	1592.67	780.157	2610.92	1.30413	0.997553	1.04274	1.10749	2.26057	1.10306	1.71902	2.18516	354.548	423.344	810.203	509.453	1120.82	723.708	1312.18	1091.36	566.537	NA	1_DG(18:1_20:4)+NH4 | 1_DG(16:0_22:5)+NH4	355091.425 | 71873.1	DG	[M+NH4]+	Yes	DG(18:1_20:4)	[M+NH4]+	DG
692.619	15.0572	0.00591359	0.00135086	0.000984112	0.00600102	0.055259	0.0271614	0.0633545	0.0340716	30.9962	35.2969	82.5922	36.5644	11.2616	32.3821	14.7049	63.1351	0.0104925	0.0102261	0.0100407	0.0108105	0.0176616	0.00494587	0.0186648	0.022306	14.8313	19.3	32.3425	24.3141	20.7832	14.4579	23.4176	21.6156	5.0906	NA	1_DG(18:1_22:2)+NH4	32988.1	DG	[M+NH4]+	Yes	DG(18:1_22:2)	[M+NH4]+	DG
724.682	18.2159	0.224988	0.104905	0.101376	0.180137	0.552901	0.22871	0.725557	0.443376	188.687	232.334	636.957	231.163	60.3622	189.773	74.5864	416.998	0.28145	0.22391	0.203925	0.218971	0.335807	0.246124	0.288221	0.29759	123.529	133.595	251.508	182.679	129.315	108.672	175.123	177.806	3.95318	NA	1_DG(18:1_24:0)+NH4	230941	DG	[M+NH4]+	Yes	DG(18:1_24:0)	[M+NH4]+	DG
722.668	17.195	0.0216037	0.0086142	0.0100759	0.0229021	0.133068	0.0567619	0.139783	0.0969764	146.714	176.837	461.27	175.569	28.3913	95.6537	36.5363	205.708	0.0269212	0.0327066	0.0347502	0.0331842	0.0540127	0.036683	0.0609933	0.0521606	60.5505	85.4454	139.366	105.224	56.1913	41.2938	62.1064	79.9142	2.55805	NA	1_DG(18:1_24:1)+NH4	127187	DG	[M+NH4]+	Yes	DG(18:1_24:1)	[M+NH4]+	DG
752.712	18.9811	0.11005	0.266533	0.237363	0.156271	0.300956	0.100272	0.440737	0.217711	249.627	156.712	393.472	158.231	49.933	157.241	68.2478	303.769	0.583875	0.11172	0.462382	0.116575	0.583515	0.440161	0.120312	0.683746	56.837	163.185	284.862	92.3034	79.8592	58.3937	95.5542	104.845	0	NA	1_DG(18:1_26:0)+NH4	97337.2	DG	[M+NH4]+	Yes	DG(18:1_26:0)	[M+NH4]+	DG
767.531	9.36061	0.139277	0.0971363	0.0230276	0.145956	1.54461	0.619565	1.61258	0.496187	1145.02	1145.12	1494.56	1433.87	666.496	551.398	741.068	1045.14	0.223742	0.191837	0.204971	0.284614	0.362892	0.278301	0.470771	0.271551	727.203	904.993	1582.24	950.65	761.05	729.412	886.332	642.602	16.8126	NA	1_GlcADG(16:1_18:1)-H	75691.3	GlcADG	[M-H]-	Yes	GlcADG(16:1_18:1)	[M-H]-	DG
839.532	10.902	0.0833137	0.0596441	0.044516	0.0738215	0.122671	0.0521562	0.195005	0.0565282	0	0.851674	0	2.37818	0.766318	0	3.03613	0	0.112907	0.104571	0.0910987	0.0853096	0.0773861	0.056891	0.0155904	0.0908959	1.30439	0	9.44031	0	0	0.249025	0	0	0	NA	1_GlcADG(20:4_20:4)-H	166811	GlcADG	[M-H]-	Yes	GlcADG(20:4_20:4)	[M-H]-	DG
746.578	9.43703	0.827653	0.419937	0.438765	0.86075	3.09162	1.82969	4.94223	2.03386	1532.86	1059.4	1413.69	1726.37	641.328	485.428	826.234	816.009	1.06187	1.0115	0.806602	1.11311	1.52523	1.16008	2.05566	2.12765	516.415	648.54	1324.66	840.492	465.838	530.494	520.298	394.754	6.53731	NA	1_GlcCer_NDS(d18:0/16:0)+HCO2	362121	GlcCer_NDS	[M+HCO2]-	Yes	GlcCer_NDS(d18:0/16:0)	[M+HCO2]-	DG
702.589	9.44676	0	0	0	0.019992	0.9561	0.425985	0.363086	0.036926	579.975	288.374	795.405	631.853	244.385	284.797	161.527	467.811	0	0	0	0.0558497	0.122857	0.0250408	0.133996	0.13025	188.489	224.479	460.805	252.834	261.207	158.381	241.58	146.748	0	NA	1_HexCer-NDS(d18:0/16:0)+H	875533	HexCer-NDS	[M+H]+	Yes	HexCer-NDS(d18:0/16:0)	[M+H]+	DG
786.683	14.5427	0.248855	0.166195	0.144327	0.182159	2.16716	0.848115	2.10108	1.07127	422.156	374.83	817.16	487.914	487.887	595.639	459.87	1262.5	0.293382	0.267685	0.199951	0.255345	0.825326	0.423948	0.663329	0.765689	174.889	202.892	346.889	246.831	459.246	384.472	543.196	405.356	5.55354	NA	1_HexCer-NDS(d18:0/22:0)+H	973234	HexCer-NDS	[M+H]+	Yes	HexCer-NDS(d18:0/22:0)	[M+H]+	DG
814.715	15.9897	0.291222	0.188093	0.161601	0.17777	5.29877	2.0868	5.48136	3.06652	1653.16	1424.54	3664.32	1916.8	1239.3	1583.45	1170.44	3812.51	0.264438	0.312313	0.260982	0.36488	1.71298	0.93561	1.49158	1.63907	613.879	751.231	1373.19	882.236	1214.81	1122.69	1427.68	1261.12	5.96578	NA	1_HexCer-NDS(d18:0/24:0)+H	1.02788e+06	HexCer-NDS	[M+H]+	Yes	HexCer-NDS(d18:0/24:0)	[M+H]+	DG
756.634	11.8947	0.0164858	0.0178302	0.0326354	0.00904985	0.470779	0.150191	0.44466	0.234572	50.3635	37.8711	88.2309	59.8134	100.059	135.184	115.285	308.681	0.031117	0.0714943	0.0360791	0.0404818	0.229109	0.114442	0.133423	0.275131	26.1769	32.6048	65.8247	34.9367	138.853	108.333	202.336	126.437	21.6532	NA	1_HexCer-NS(d16:1/22:0)+H	253518	HexCer-NS	[M+H]+	Yes	HexCer-NS(d16:1/22:0)	[M+H]+	DG
782.651	11.6989	0.0311212	0.0197671	0.0442565	0.0447549	0.442478	0.179179	0.413093	0.265746	130.544	110.005	218.477	152.406	100.753	150.38	105.841	254.886	0.0960813	0.0990874	0.0969625	0.106452	0.278839	0.172193	0.221184	0.286453	47.1895	56.9089	90.6291	70.8838	97.3031	94.8862	122.855	74.3424	13.3828	NA	1_HexCer-NS(d16:1/24:1)+H	146469	HexCer-NS	[M+H]+	Yes	HexCer-NS(d16:1/24:1)	[M+H]+	DG
686.556	8.33628	0.444506	0.106476	0.13008	0.567341	0.68785	0.293524	0.820575	37.9181	136.906	90.3733	132.604	133.28	82.5766	125.484	90.2853	286.632	0.359576	0.394118	0.184313	0.166673	0.533911	0.267801	0.211089	0.844075	39.4064	51.5912	113.6	70.8836	78.3031	77.8871	198.644	75.9687	5.47493	NA	1_HexCer-NS(d17:1/16:0)+H	264070	HexCer-NS	[M+H]+	Yes	HexCer-NS(d17:1/16:0)	[M+H]+	DG
672.542	7.35233	0.470589	0.197424	0.157477	0.384244	1.07897	0.35029	0.681846	2.99412	140.863	119.42	170.112	134.624	75.2936	81.5777	54.0972	129.763	0.367951	0.51371	0.44117	0.566901	0.495958	0.390793	0.510856	0.457623	37.6914	48.4365	118.103	68.9217	71.6122	52.354	96.2267	42.7965	3.85338	NA	1_HexCer-NS(d18:1/14:0)+H	99423.2	HexCer-NS	[M+H]+	Yes	HexCer-NS(d18:1/14:0)	[M+H]+	DG
744.564	8.98182	42.0964	23.6158	17.3585	44.8908	219.569	84.1315	298.04	132.527	36730.3	19857	20051.3	30230.9	31724.3	21896.1	36206.6	42275.1	69.8164	58.1406	51.3958	57.7492	117.72	102.875	75.2787	140.397	16183.3	11399.2	33898.8	12805.1	11376	24220.5	23093.6	23398.8	694.121	NA	1_HexCer-NS(d18:1/16:0)+HCO2	10707051	HexCer-NS	[M+HCO2]-	Yes	HexCer-NS(d18:1/16:0)	[M+HCO2]-|[M-H]-|[M+H]+	DG
772.596	10.2017	1.14026	0.749346	0.615959	1.13981	6.90685	2.63272	8.43858	3.03021	742.154	459.247	1059.4	836.056	1710.06	1085.5	1890.29	1778.2	1.65381	1.27812	1.21362	1.43029	3.35248	2.21238	5.71919	4.28493	332.855	590.871	1013.43	656.273	1242.18	1297.07	1536.73	1061.79	31.9412	NA	1_HexCer-NS(d18:1/18:0)+HCO2	332083	HexCer-NS	[M+HCO2]-	Yes	HexCer-NS(d18:1/18:0)	[M+HCO2]-	DG
756.633	11.7816	0.255976	0.139069	0.156001	0.291368	1.89966	0.870379	1.20428	0.729875	79.6424	80.1203	187.536	212.564	201.525	297.041	399.257	800.252	0.442407	0.331931	0.338802	0.454339	0.550795	0.370482	0.499141	1.41166	101.223	59.5475	255.915	71.0755	535.857	225.338	549.654	351.643	70.5382	NA	1_HexCer-NS(d18:1/20:0)+H | 1_HexCer-NS(d16:1/22:0)+H	524675.97 | 230025.92	HexCer-NS	[M+H]+	Yes	HexCer-NS(d18:1/20:0)	[M+H]+	DG
784.666	13.9056	2.27194	1.47196	1.49302	1.96896	16.2293	6.09241	17.8402	8.56905	1617.22	1432.2	3037.57	1814.62	3950.09	4551.04	3453.44	9310.93	3.30619	2.65315	2.52426	2.75173	7.36466	4.87626	7.2339	8.57288	831.968	1043.41	1933.78	1238.16	4379.53	3882.56	6024.13	3905.31	641.823	NA	1_HexCer-NS(d18:1/22:0)+H	5.67863e+06	HexCer-NS	[M+H]+	Yes	HexCer-NS(d18:1/22:0)	[M+H]+	DG
798.682	14.8284	1.48401	0.961573	0.820431	1.20127	8.04814	3.02117	9.28463	4.11316	694.432	600.104	1419.34	766.858	1380.87	1833.88	1267.46	4003.2	1.97038	1.29419	1.56488	1.74989	3.32309	2.44782	3.26393	4.52321	365.098	457.55	869.624	664.001	1551.51	1461.78	2517.55	1642.34	490.71	NA	1_HexCer-NS(d18:1/23:0)+H | 1_HexCer-NS(d17:1/24:0)+H	1483925.7 | 1096428.95	HexCer-NS	[M+H]+	Yes	HexCer-NS(d18:1/23:0)	[M+H]+	DG
810.681	15.5494	0.950087	0.578421	0.484987	0.791052	9.42127	3.36914	10.1836	4.50637	1398.35	838.572	2269.44	1401.45	2932.54	2369.1	2760.53	3830.34	1.22081	1.09134	0.949049	1.17667	3.17611	2.32025	7.1491	4.2404	556.37	869.746	1479.46	1065.57	2324.08	2400.63	3150.06	1912	91.2292	NA	1_HexCer-NS(d18:1/24:0)-H	587587	HexCer-NS	[M-H]-	Yes	HexCer-NS(d18:1/24:0)	[M-H]-|[M+H]+	DG
810.681	13.6177	0.898814	0.675064	0.733594	0.98416	9.71534	3.3373	8.55621	4.02844	2447.51	2683.52	3740.16	2864.15	2559.88	2680.22	2112.61	5083.01	1.98572	1.41378	1.54892	1.64302	3.89364	2.2832	3.15328	4.04734	1020.73	1345.63	2397.41	1569.37	2285.17	2174.3	3135.02	1863.71	319.872	NA	1_HexCer-NS(d18:1/24:1)+H	7.34799e+06	HexCer-NS	[M+H]+	Yes	HexCer-NS(d18:1/24:1)	[M+H]+	DG
840.728	16.723	0.668432	0.428964	0.365698	0.65114	5.07081	1.89508	5.63777	2.49347	402.894	385.627	766.989	452.505	868.157	1140.53	806.077	2355.52	0.87535	0.606626	0.708695	0.805677	1.5739	1.14198	1.64344	1.96533	164.104	220.696	417.508	269.637	751.166	710.548	954.362	746.677	12.2204	NA	1_HexCer-NS(d18:1/26:0)+H | 1_HexCer-NS(d20:1/24:0)+H	1433727.9 | 463043.25	HexCer-NS	[M+H]+	Yes	HexCer-NS(d18:1/26:0)	[M+H]+	DG
698.556	7.42655	0.551265	0.219817	0.240379	0.499442	0.923129	0.445161	1.29796	0.465823	159.563	134.169	155.623	124.005	32.6132	64.0366	45.9592	100.71	0.852113	0.473884	0.613417	0.767222	0.552994	0.368666	0.511439	0.802941	57.8751	65.8106	158.217	78.6156	40.3513	39.45	57.5901	33.8623	5.14456	NA	1_HexCer-NS(d18:2/16:0)+H	191517	HexCer-NS	[M+H]+	Yes	HexCer-NS(d18:2/16:0)	[M+H]+	DG
782.651	12.1476	0.122421	0.149672	0.154087	0.215012	1.84901	0.782492	1.98075	0.928881	296.855	260.456	490.336	337.23	410.751	491.218	359.841	951.378	0.509637	0.428331	0.373196	0.434706	1.23421	0.828782	1.1744	1.5585	165.492	200.355	386.232	225.704	456.161	441.332	663.673	389.372	69.3348	NA	1_HexCer-NS(d18:2/22:0)+H	880374	HexCer-NS	[M+H]+	Yes	HexCer-NS(d18:2/22:0)	[M+H]+	DG
810.682	14.3078	1.10916	0.683393	0.737595	0.937056	10.0579	3.55846	10.5069	5.00172	1517.5	1420.55	3102.45	1765.82	1875.75	2348.63	1650.61	4918.07	2.49127	1.91823	1.83475	1.98363	4.92645	3.63887	4.9812	6.64616	824.337	990.612	1938.46	1159.6	1889.99	1745.46	2587.71	1800.33	124.048	NA	1_HexCer-NS(d18:2/24:0)+H	5.4113e+06	HexCer-NS	[M+H]+	Yes	HexCer-NS(d18:2/24:0)	[M+H]+	DG
852.658	11.9248	2.06577	1.41297	1.27482	2.08713	8.50765	3.88509	11.1441	3.9027	2492.32	1417.16	3861.22	2823.14	1427.89	1082.18	1320.16	2270.69	4.63751	3.32722	3.01379	3.42529	5.80588	4.25765	11.3418	7.38322	1060.99	1638.74	2559.08	1677.64	1021.95	1333.29	1420.2	828.887	196.907	NA	1_HexCer-NS(d18:2/24:1)+HCO2	263179	HexCer-NS	[M+HCO2]-	Yes	HexCer-NS(d18:2/24:1)	[M+HCO2]-|[M+H]+	DG
826.712	16.1777	0.266432	0.184441	0.170767	0.246302	1.91508	0.736798	2.13184	1.17942	204.755	192.433	557.384	218.954	358.042	536.234	334.599	1402.92	0.371239	0.268683	0.3043	0.338051	0.713002	0.521212	0.696428	0.937195	98.0215	121.985	214.536	135.97	358.885	335.308	477.204	497.075	40.7794	NA	1_HexCer-NS(d19:1/24:0)+H | 1_HexCer-NS(d18:1/25:0)+H	334512.99 | 191336.34	HexCer-NS	[M+H]+	Yes	HexCer-NS(d19:1/24:0)	[M+H]+	DG
468.308	1.23386	0.487887	0.385628	0.333845	0.679253	0.830768	0.546924	1.21488	0.517338	43.3331	54.7569	53.7889	115.113	56.8582	64.324	30.8308	74.3439	0.549317	0.488493	0.695417	0.849314	0.786	0.567418	0.626502	0.628979	30.7671	30.5076	114.999	31.9196	45.2641	213.852	65.7451	42.1237	688.345		1_LPC(14:0)+H	955298	LPC	[M+H]+	Yes	LPC(14:0)	[M+H]+	LPC
526.317	1.43007	0.303894	0.267094	0.238288	0.51465	0.395716	0.2206	0.605186	0.240045	21.2719	20.1295	46.3732	43.7699	42.1514	21.1115	18.5396	28.4651	0.344019	0.306172	0.356637	0.46368	0.29774	0.262531	0.712197	0.320465	17.0846	24.0477	9.51222	23.6796	16.7642	0	16.9901	17.9638	76.2329		1_LPC(15:0)+HCO2 | 3_MSDIAL_LPC 15:0;[M+HCOO]-;CCCCCCCCCCCCCCC(=O)OCC(O)COP([O-])(=O)OCC[N+](C)(C)C;RJZVWDTYEWCUAR-UHFFFAOYNA-N;C23H48NO7P	147138.023 | 147138.023	LPC	[M+HCO2]-	No	LPC(15:0)	[M+HCO2]-|[M+H]+	LPC
540.331	1.66137	3.30031	2.9822	2.56355	6.89025	6.29489	3.38936	6.84709	2.89626	333.361	276.275	608.457	517.093	360.152	261.724	214.834	353.377	3.69189	3.85368	4.46841	6.18687	3.52703	2.63424	8.09403	3.32304	198.839	352.778	495.093	420.692	241.868	405.94	258.163	213.897	11334		1_LPC(16:0)+HCO2 | 3_MSDIAL_LPC 16:0;[M+HCOO]-;CCCCCCCCCCCCCCCC(=O)OCC(O)COP([O-])(=O)OCC[N+](C)(C)C;ASWBNKHCZGQVJV-UHFFFAOYNA-N;C24H50NO7P	1599008.084 | 1563501.9	LPC	[M+HCO2]-	No	LPC(16:0)	[M+HCO2]-|[M+H]+|[M+Na]+	LPC
538.318	1.30695	0.372779	0.356097	0.286781	0.773807	0.801257	0.470314	1.05013	0.442554	74.0833	75.5282	163.078	280.975	97.6329	62.4629	45.4391	90.8047	0.519431	0.517943	0.564905	0.821497	0.562054	0.416811	1.01994	0.485921	50.3065	68.6509	226.331	72.8782	66.0347	377.527	124.696	71.9314	512.165		1_LPC(16:1)+HCO2 | 3_MSDIAL_LPC 16:1;[M+HCOO]-;CCCCCC\C=C/CCCCCCCC(=O)OCC(O)COP([O-])(=O)OCC[N+](C)(C)C;LFUDDCMNKWEORN-KHPPLWFENA-N;C24H48NO7P	599473.4 | 583944.42	LPC	[M+HCO2]-	No	LPC(16:1)	[M+HCO2]-|[M+H]+	LPC
568.364	2.44887	1.8823	1.78851	1.41237	4.30778	3.66546	1.98561	3.86427	1.77772	220.583	56.0479	112.839	296.024	303.475	16.9308	163.555	275.5	2.26146	2.18343	2.83753	3.49406	2.06908	1.72822	5.51655	2.22328	153.809	177.654	300.832	147.141	62.8091	219.954	181.869	155.115	4796.48		1_LPC(18:0)+HCO2 | 3_MSDIAL_LPC 18:0;[M+HCOO]-;CCCCCCCCCCCCCCCCCC(=O)OCC(O)COP([O-])(=O)OCC[N+](C)(C)C;IHNKQIMGVNPMTC-UHFFFAOYNA-N;C26H54NO7P	1054879.78 | 1032722.4	LPC	[M+HCO2]-	No	LPC(18:0)	[M+HCO2]-|[M+H]+|[M+Na]+	LPC
566.347	1.68553	1.87772	1.94863	1.57574	4.40583	4.91465	2.56681	5.46144	2.164	338.393	330.185	680.531	1080.01	469.684	301.01	238.346	446.784	2.44934	2.61867	2.80109	4.57739	2.79085	2.1285	4.92306	2.62751	257.976	360.189	943.265	394.645	321.166	1710.22	578.624	334.213	4124.63		1_LPC(18:1)+HCO2 | 3_MSDIAL_LPC 18:1;[M+HCOO]-;CCCCCCCC\C=C/CCCCCCCC(=O)OCC(O)COP([O-])(=O)OCC[N+](C)(C)C;YAMUFBLWGFFICM-SEYXRHQNNA-N;C26H52NO7P	2311855.87 | 2250635.83	LPC	[M+HCO2]-	No	LPC(18:1)	[M+HCO2]-|[M+H]+|[M+Na]+	LPC
564.333	1.37423	0.114593	0.147148	0.107467	0.454127	0.323172	0.170587	0.398893	0.106044	23.4826	25.1603	59.8428	102.182	56.6363	35.4605	27.1265	59.3035	0.157324	0.157957	0.154804	0.278071	0.155759	0.124141	0.373862	0.155676	25.3178	25.2916	85.4858	29.3309	34.0338	255.107	77.959	39.878	4615.99		1_LPC(18:2)+HCO2	398541	LPC	[M+HCO2]-	Yes	LPC(18:2)	[M+HCO2]-	LPC
552.402	3.38297	0.0625834	0.0498403	0.0366652	0.124241	0.0952908	0.0625582	0.0976399	0.119964	4.80301	11.5534	9.62866	7.51343	6.67144	9.85216	3.23963	35.5958	0.0763777	0.0385397	0.123055	0.102103	0.0603725	0.0705451	0.0545098	0.059385	4.8531	5.09409	8.25562	5.5091	7.77302	10.9638	7.83009	10.5674	52.155		1_LPC(20:0)+H	96613.5	LPC	[M+H]+	Yes	LPC(20:0)	[M+H]+	LPC
550.386	2.41136	0.215252	0.168245	0.144731	0.372839	0.441248	0.233982	0.464822	0.0995344	29.9202	14.4349	41.2289	30.3699	11.8249	14.9706	6.50152	23.0306	0.248923	0.195882	0.358701	0.445294	0.0970892	0.226364	0.205883	0.234414	23.9357	20.5471	27.4756	9.97349	11.6426	104.201	36.1693	20.6904	196.919		1_LPC(20:1)+H	189065	LPC	[M+H]+	Yes	LPC(20:1)	[M+H]+	LPC
590.348	1.52515	0.064019	0.16822	0.132191	0.371822	0.357117	0.158002	0.36741	0.0557697	36.435	36.7098	87.0969	190.982	74.1375	47.5539	33.8367	80.1681	0.13934	0.194966	0.201118	0.409301	0.138653	0.0978099	0.245046	0.148774	20.2996	32.9822	174.814	29.7091	39.4199	413.363	109.193	45.814	355.7		1_LPC(20:3)+HCO2	249401	LPC	[M+HCO2]-	Yes	LPC(20:3)	[M+HCO2]-|[M+H]+	LPC
544.337	1.39869	0.365411	0.914582	0.521526	1.8557	2.08993	0.992775	1.41036	0.374526	54.8116	70.5336	361.034	306.614	198.774	219.071	90.2677	277.922	0.654934	0.566868	1.62397	1.95926	0.540765	0.518301	0.823809	0.945241	48.2202	37.123	320.601	44.8064	184.098	1771.75	326.256	322.772	4063.35		1_LPC(20:4)+H	5.41929e+06	LPC	[M+H]+	Yes	LPC(20:4)	[M+H]+	LPC
542.322	1.19118	0.00850939	0.00711304	0.00915306	0.0148864	0.0671772	0.0181927	0.0383058	0.00431548	0.979468	1.86928	2.72173	8.95174	8.65361	7.38275	3.31852	13.9613	0.00314103	0.00535694	0.00457095	0.013224	0.0116573	0.00166346	0.00513579	0.00661508	0.820822	1.85372	11.0436	2.08763	6.68384	107.681	21.3524	8.80417	955.734		1_LPC(20:5)+H	40701.7	LPC	[M+H]+	Yes	LPC(20:5)	[M+H]+	LPC
574.386	1.9111	0.0150566	0.028529	0.0162686	0.0229017	0.0449327	0.0240929	0.0407587	0.0204181	12.7041	18.6707	23.9036	75.1993	13.2799	14.6965	5.17464	25.9761	0.0161866	0.0126579	0.0233895	0.0368315	0.0138975	0.0144007	0.0104287	0.0137789	7.8915	1.70262	25.5743	6.31201	9.60495	45.31	12.4039	11.4492	4.05273		1_LPC(22:3)+H	37020.8	LPC	[M+H]+	Yes	LPC(22:3)	[M+H]+	LPC
614.349	1.37763	0.143859	0.250117	0.202855	0.418746	0.469661	0.186341	0.46075	0.113289	7.39526	9.68021	29.0972	65.4817	60.0275	40.2286	25.3795	67.5617	0.228181	0.230636	0.221378	0.452897	0.164946	0.156069	0.508175	0.206322	6.50804	8.83451	63.8481	12.4469	29.5789	286.611	84.4163	35.019	73.4294		1_LPC(22:5)+HCO2	312109	LPC	[M+HCO2]-	Yes	LPC(22:5)	[M+HCO2]-|[M+H]+	LPC
568.339	1.26855	0.479167	0.693821	0.561366	0.932308	1.21139	0.512946	0.947865	0.362077	18.0605	22.0751	35.2853	72.7857	56.5111	57.9707	24.95	116.146	0.711784	0.571344	0.75181	0.913848	0.534976	0.557305	0.430888	0.614613	11.9027	11.2167	80.6058	15.2541	51.877	615.29	97.263	59.8298	659.888		1_LPC(22:6)+H	1.57072e+06	LPC	[M+H]+	Yes	LPC(22:6)	[M+H]+	LPC
608.464	7.27954	0.497123	0.385705	0.390827	0.628927	0.628832	0.431668	0.957251	0.457793	11.6435	13.5911	14.5205	12.9902	5.96896	9.56449	3.49327	11.9465	0.564256	0.446277	0.581311	0.626969	0.558835	0.442673	0.468291	0.556472	6.12139	5.64431	6.49774	5.71221	7.07146	5.80117	5.97312	5.03857	23.5718		1_LPC(24:0)+H	232787	LPC	[M+H]+	Yes	LPC(24:0)	[M+H]+	LPC
636.494	9.1671	0.627781	0.564573	0.536278	0.819486	0.658894	0.520965	1.39607	0.592102	32.2501	25.6131	42.6107	34.5973	23.2191	27.6648	11.3312	39.6697	0.787672	0.686245	0.73498	0.946027	0.528235	0.584843	0.478305	0.725781	10.3568	12.4061	14.4586	11.6318	16.0743	9.56429	15.6921	10.6228	0.687329		1_LPC(26:0)+H	427058	LPC	[M+H]+	Yes	LPC(26:0)	[M+H]+	LPC
464.204	0.863551	0.309051	0.268258	0.148363	0.424939	0.25926	0.267493	0.420291	0.10553	18.1876	124.106	205.328	27.1061	15.2093	6.36761	1.43209	89.6909	0.200003	0.288921	0.277847	0.428558	0.36993	0.222551	0.279651	0.394896	44.0172	30.9973	21.3394	23.6289	21.4602	9.89797	9.65464	14.4114	8.20669		1_OxLPC(12:3(COOH))+H | 1_OxLPC(10:0(COOH))+Na	73116.953 | 9194.923	OxLPC	[M+H]+	Yes	OxLPC(12:3(COOH))	[M+H]+	LPC
494.25	1.97704	0.000245103	0	0	1.22624	0.279148	0	0	2.17726	0	81.1977	393.156	0	0	101.937	0	401.55	0.00223478	0.00546724	0.25733	0	0	1.17349	0.03992	0.00050057	29.3027	0	0	0.0202947	6.97642	0	9.29308	239.208	0.264363		1_OxLPC(14:2(COOH))+H	31021.5	OxLPC	[M+H]+	Yes	OxLPC(14:2(COOH))	[M+H]+	LPC
496.303	1.20379	0.0846574	0.0447784	0.0617203	0.0925002	0.0565342	0.0408487	0.315381	0.165563	14.9089	9.88104	8.66681	16.6768	26.3197	60.3342	22.3186	20.9208	0.0281316	0.0894873	0.0978723	0.133163	0.0958199	0.120847	0.146327	0.157302	6.17391	13.1444	19.5113	14.6125	25.4108	16.6618	14.3293	28.0224	1.2609		1_OxLPC(15:0(CHO))+H | 1_OxLPC(15:1(OH))+H	132951.14 | 132951.14	OxLPC	[M+H]+	Yes	OxLPC(15:0(CHO))	[M+H]+	LPC
508.302	1.8383	0.020508	0.0243715	0.0107326	0.00579137	0.287196	0.186026	0.482444	0.245152	107.845	19.5345	29.6213	103.792	140.72	187.072	97.9027	101.28	0.00206808	0.02872	0.00190271	0.032425	0.178747	0.149181	0.249017	0.257083	105.773	91.7409	141.86	104.299	129.743	103.653	91.869	104.797	0.0973114		1_OxLPC(16:1(CHO))+H | 1_OxLPC(16:1(Ke))+H	492813.69 | 492813.69	OxLPC	[M+H]+	Yes	OxLPC(16:1(CHO))	[M+H]+	LPC
524.337	1.93851	0.0125222	0.0105165	0.0108832	0.0412738	0.0149736	0.00737288	0.022802	0.168595	2.06482	3.0954	3.69678	2.58839	2.17824	7.94634	0.659617	9.66358	0.0238679	0.0148067	0.0586738	0.0217366	0.00645543	0.178971	0.0322824	0.0257036	2.69244	0.304848	0.590534	0.658466	0.814381	0.298094	0.557097	3.56407	1.42437		1_OxLPC(17:1(OH))+H	162977	OxLPC	[M+H]+	Yes	OxLPC(17:1(OH))	[M+H]+	LPC
522.319	1.33415	0.299044	0.260504	0.218552	0.402732	0.421218	0.250104	0.660382	0.380425	52.1051	18.4222	26.1489	48.4429	86.8945	120.355	48.2872	56.8007	0.320001	0.304006	0.178985	0.480711	0.272745	0.337024	0.482788	0.475926	28.0519	32.3808	51.2436	28.6825	47.2174	65.8204	49.7082	65.1578	0		1_OxLPC(17:2(OH))+H | 1_OxLPC(17:1(Ke))+H	856057.814 | 856057.814	OxLPC	[M+H]+	Yes	OxLPC(17:2(OH))	[M+H]+	LPC
530.287	1.44599	0.0705264	0.0504075	0.0355269	0.0813024	0.777876	0.458502	1.5024	1.13448	457.403	202.944	286.541	507.056	474.938	673.623	359.633	471.964	0.070735	0.0923328	0.340325	0.131197	0.505318	0.672466	0.76873	0.691942	451.257	407.597	530.677	408.675	405.361	308.82	280.718	414.931	8.30548		1_OxLPC(18:4(CHO))+H | 1_OxLPC(18:4(Ke))+H | 1_OxLPC(16:1(CHO))+Na | 1_OxLPC(16:1(Ke))+Na	5289920.05 | 5289920.05 | 4232875 | 4232875	OxLPC	[M+H]+	Yes	OxLPC(18:4(CHO))	[M+H]+|[M+Na]+	LPC
564.294	0.923828	0.227099	0.163571	0.120292	0.256778	0.241431	0.148348	0.253646	0.0822463	8.46495	28.0499	22.948	13.0879	3.48404	6.44104	1.30186	3.17376	0.1374	0.176312	0.155363	0.275146	0.196753	0.114515	0.150026	0.242611	3.46895	18.6793	22.0235	11.8826	16.8458	2.97468	4.08728	10.7217	1.26305		1_OxLPC(18:4(OOO))+H	50000.5	OxLPC	[M+H]+	Yes	OxLPC(18:4(OOO))	[M+H]+	LPC
580.287	0.911311	0.352931	0.398899	0.179117	0.606281	0.510768	0.539049	0.827338	0.27211	32.7337	47.454	57.2412	34.878	15.901	26.476	7.11209	19.6804	0.418288	0.454766	0.4769	0.681164	0.660151	0.426462	0.444463	0.654275	11.6068	44.3917	55.397	31.1787	41.8243	8.14169	19.7589	12.7246	3.69086		1_OxLPC(18:4(OOOO))+H | 1_OxLPC(16:1(OOOO))+Na	19770.771 | 10847.74	OxLPC	[M+H]+	Yes	OxLPC(18:4(OOOO))	[M+H]+	LPC
580.359	1.71858	0.545317	0.624325	0.455455	0.929102	0.567647	0.275079	1.06918	0.940484	33.5504	5.46817	17.1942	8.27593	26.3459	28.3083	12.7511	39.6045	0.688334	0.443696	0.287714	0.31835	0.20902	0.727449	0.492288	0.65398	19.732	9.0199	23.0116	15.2944	16.7136	16.6298	15.1992	28.787	10.7746		1_OxLPC(20:2(OO))+H | 1_OxLPC(20:1(KeOH))+H	295642.47 | 295642.47	OxLPC	[M+H]+	Yes	OxLPC(20:2(OO))	[M+H]+	LPC
558.317	1.80449	0.00342763	0	0.00104993	0	0.314056	0.0824917	0.542031	0.307441	164.88	77.5992	108.161	167.904	140.933	194.928	104.09	148.62	0	0	0.00422071	0.00490164	0.0735878	0.166846	0.164176	0.180055	130.015	124.022	163.982	121.273	104.142	76.3912	73.1225	103.812	0		1_OxLPC(20:4(Ke))+H | 1_OxLPC(20:5(OH))+H | 1_OxLPC(18:2(OH))+Na | 1_OxLPC(18:1(Ke))+Na	20650.237 | 20650.237 | 11108.23 | 11108.23	OxLPC	[M+H]+	Yes	OxLPC(20:4(Ke))	[M+H]+	LPC
594.412	1.86438	0.0494513	0.0693008	0.0552152	0.0974444	0.110611	0.062477	0.213641	0.180407	85.7747	15.347	30.4938	11.6693	47.0106	18.5978	26.35	66.6179	0.0720707	0.0343687	0.0169807	0.0877711	0.0253615	0.0801488	0.0790522	0.103567	28.1111	5.49206	7.92467	9.81341	20.7756	25.1623	5.31701	7.22958	0.0852077		1_OxLPC(22:1(OH))+H	355279	OxLPC	[M+H]+	Yes	OxLPC(22:1(OH))	[M+H]+	LPC
636.422	1.82441	3.05076	2.96435	2.28722	5.93977	3.46308	1.50575	6.06615	6.67692	369.792	169.807	287.062	280.276	306.701	380.666	128.437	428.87	3.88757	2.43627	2.11969	4.21017	1.26553	3.77453	2.28953	3.2313	218.242	138.117	217.042	173.7	129.751	131.648	95.2242	211.182	36.9883		1_OxLPC(24:1(KeOH))+H	2.8443e+06	OxLPC	[M+H]+	Yes	OxLPC(24:1(KeOH))	[M+H]+	LPC
622.444	2.49373	0.0173965	0.0167165	0.00624154	0.0226378	0.0420483	0.0177242	0.0599187	0.0562069	38.8753	7.78411	14.8314	18.9504	14.044	25.7821	9.88291	19.6357	0.0255433	0.0100974	0.00380385	0.022656	0.00300886	0.0312483	0.0131633	0.0390802	3.27999	6.63326	4.54853	10.0689	7.66983	5.65965	5.58648	11.5263	0.0295031		1_OxLPC(24:1(OH))+H	475047	OxLPC	[M+H]+	Yes	OxLPC(24:1(OH))	[M+H]+	LPC
412.173	0.88683	0.480098	0.509086	0.38121	0.888835	0.482715	0.532794	0.929469	0.309398	74.1172	94.9658	105.303	102.311	25.8621	51.398	31.9941	77.643	0.76107	0.565223	0.740856	0.977738	0.390774	0.230318	0.536577	0.553584	37.1585	102.656	121.262	82.5657	87.5456	38.6823	39.357	74.2754	9.43304		1_OxLPC(8:1(COOH))+H	109283	OxLPC	[M+H]+	Yes	OxLPC(8:1(COOH))	[M+H]+	LPC
482.36	1.82868	1.79337	1.33223	0.569547	2.33713	4.33134	3.12407	4.00672	2.31502	165.054	323.824	345.407	573.876	391.789	603.758	201.186	542.436	1.22136	1.41289	1.4811	2.47232	3.34549	2.77885	2.71885	2.67896	327.321	154.479	473.577	164.652	260.124	182.073	203.888	229.33	319.75		1_Plasmanyl-LPC(O-16:0)+H	2.48183e+06	Ôªøether-LPC	[M+H]+	Yes	Plasmanyl-LPC(O-16:0)	[M+H]+	LPC
480.343	1.81785	0.415978	0.31669	0.267119	0.691175	1.03728	0.675048	1.37142	0.897882	31.2569	72.398	101.232	13.8116	37.4365	60.722	24.4363	118.716	0.561607	0.446207	0.8287	0.840064	0.833415	0.792563	0.693506	0.713261	20.8491	35.9175	42.1165	40.8969	73.1701	56.6737	77.2863	79.6884	457.551		1_Plasmanyl-LPC(O-16:1)+H | 1_PEG(n=8_NH4+_CH2=7_DBE=3_(1-NH3))	666104.89 | 482628.39	Ôªøether-LPC	[M+H]+	No	Plasmanyl-LPC(O-16:1)	[M+H]+	LPC
510.391	2.94842	0.8706	0.595299	0.612497	1.21472	2.70579	2.01481	4.34213	3.04279	204.42	266.555	324.366	235.978	244.655	343.331	136.865	523.446	1.56189	1.08234	1.58275	1.50841	2.60829	3.17714	2.0689	2.20153	193.267	163.78	247.356	167.973	236.565	247.941	191.531	265.021	71.3356		1_Plasmanyl-LPC(O-18:0)+H	2.9692e+06	Ôªøether-LPC	[M+H]+	Yes	Plasmanyl-LPC(O-18:0)	[M+H]+	LPC
508.376	2.09155	0.252631	0.188912	0.180521	0.362282	0.725803	0.519256	1.12719	0.610032	86.687	96.3629	103.439	110.066	40.3106	58.5591	26.6167	77.8031	0.320337	0.243404	0.371398	0.349453	0.643297	0.539572	0.518739	0.527026	55.1302	55.7705	91.7815	53.0471	44.1042	58.9525	33.0597	39.9494	257.867		1_Plasmanyl-LPC(O-18:1)+H	933033	Ôªøether-LPC	[M+H]+	Yes	Plasmanyl-LPC(O-18:1)	[M+H]+	LPC
538.423	4.3767	0.353327	0.236918	0.224316	0.423053	0.447936	0.314725	0.68173	0.37098	6.46858	8.70102	9.75272	6.96003	7.12278	10.4567	4.03445	12.0624	0.369726	0.278705	0.468216	0.480555	0.399747	0.33593	0.304653	0.351432	5.47007	5.20426	7.05445	4.88742	6.01351	5.71724	5.22903	6.57049	10.9918		1_Plasmanyl-LPC(O-20:0)+H	190948	Ôªøether-LPC	[M+H]+	Yes	Plasmanyl-LPC(O-20:0)	[M+H]+	LPC
536.408	4.1916	0.266247	0.190582	0.190987	0.408832	0.373562	0.231172	0.525299	0.41913	12.5155	17.6849	39.9117	12.4103	18.1838	32.4584	10.3637	62.1694	0.323655	0.246284	0.378557	0.389297	0.327815	0.344272	0.275441	0.296936	11.0902	10.9452	10.6108	11.1247	23.1348	17.4441	22.3035	34.2789	1.3215		1_Plasmanyl-LPC(O-20:1)+H	149759	Ôªøether-LPC	[M+H]+	Yes	Plasmanyl-LPC(O-20:1)	[M+H]+	LPC
566.455	6.26276	2.97495	2.2698	2.27833	3.68899	3.69939	2.58139	6.00731	2.81921	11.4466	14.7974	14.6912	12.4022	8.36811	12.602	4.9748	15.9663	3.2393	2.50696	3.4565	3.86484	3.35709	2.8171	2.77237	3.33452	8.06773	7.48927	10.777	8.03119	7.54009	7.02902	7.10089	5.95146	14.2305		1_Plasmanyl-LPC(O-22:0)+H	1.51247e+06	Ôªøether-LPC	[M+H]+	Yes	Plasmanyl-LPC(O-22:0)	[M+H]+	LPC
564.44	6.03346	0.507109	0.364101	0.377678	0.649907	0.605912	0.414625	0.961238	0.50069	1.40256	2.20724	7.09014	2.28086	1.64089	3.66604	1.45495	5.60763	0.543501	0.436079	0.585266	0.666044	0.568632	0.473794	0.448369	0.547553	1.09358	1.63209	1.91846	1.57651	3.05915	1.70039	2.4139	5.86265	1.74369		1_Plasmanyl-LPC(O-22:1)+H	214438	Ôªøether-LPC	[M+H]+	Yes	Plasmanyl-LPC(O-22:1)	[M+H]+	LPC
594.484	8.4499	1.024	0.748853	0.64308	1.18596	1.25853	0.893347	2.25675	0.948628	23.2756	27.9468	33.1872	25.312	13.8731	31.2336	6.45261	40.9959	1.25688	0.553792	1.31808	1.30554	1.19501	1.02708	1.09267	1.37364	17.0972	14.8509	15.2043	17.6495	16.6285	15.2841	15.726	12.3608	64.5334		1_Plasmanyl-LPC(O-24:0)+H	826780	Ôªøether-LPC	[M+H]+	Yes	Plasmanyl-LPC(O-24:0)	[M+H]+	LPC
300.289	1.24428	0.236246	0.250737	0.181285	1.01906	0.268737	0.20788	0.490085	0.276103	18.0109	48.1831	61.9005	59.7357	20.3666	30.8881	13.6838	33.9964	0.34292	0.236909	0.342119	0.370093	0.313943	0.346278	0.302678	0.300344	28.9236	26.4513	37.0434	13.3253	11.42	21.8262	15.3677	19.2334	2.2499		1_So(d18:1)+H	114071	So	[M+H]+	Yes	So(d18:1)	[M+H]+	LPC
400.341	1.51255	0.559117	0.23442	0.494664	0.586287	1.83109	0.563839	2.44405	2.31002	636.736	444.42	800.881	724.663	622.855	856.544	223.25	718.471	1.14185	0.531991	0.864241	0.964828	1.65457	1.88925	0.501234	1.01678	557.844	691.151	788.815	501.838	692.896	857.537	1001.16	491.295	901.448		1_AcCar(16:0)+H | 3_MSDIAL_CAR 16:0;[M]+;CCCCCCCCCCCCCCCC(=O)OC(CC(O)=O)C[N+](C)(C)C;XOMRRQXKHMYMOC-UHFFFAOYNA-O;C23H46NO4	822187.92 | 745234	AcCar	[M+H]+	No	AcCar(16:0)	[M+H]+	LPE
428.372	2.1421	0.775987	0.719862	0.710788	1.60533	1.78456	1.04438	2.51037	1.52531	112.524	153.37	193.397	160.917	154.356	226.809	83.4602	300.278	0.382762	0.106789	0.917861	1.07751	1.4405	1.42939	1.6563	1.66865	91.8528	105.672	197.112	84.0777	161.751	175.009	222.871	200.626	282.088		1_AcCar(18:0)+H | 3_MSDIAL_CAR 18:0;[M]+;CCCCCCCCCCCCCCCCCC(=O)OC(CC(O)=O)C[N+](C)(C)C;FNPHNLNTJNMAEE-UHFFFAOYNA-O;C25H50NO4	215352.3 | 215352.3	AcCar	[M+H]+	No	AcCar(18:0)	[M+H]+	LPE
426.355	1.58511	0.138737	0.234207	0.115392	0.242823	1.22587	0.41593	1.72007	0.262145	497.297	336.934	701.509	606.899	138.556	269.563	131.613	329.318	0.23891	0.1358	0.182738	0.200726	1.40008	0.525234	0.330365	1.11897	396.633	678.216	1055.66	575.874	485.423	499.93	707.852	347.452	965.448		1_AcCar(18:1)+H | 3_MSDIAL_CAR 18:1;[M]+;CCCCCC\C=C/CCCCCCCCCC(=O)OC(CC(O)=O)C[N+](C)(C)C;HOAMADDCQBUDDY-KHPPLWFENA-O;C25H48NO4 | 1_PEG(n=3_NH4+_CH2=19_DBE=4_) | 1_PEG(n=7_NH4+_CH2=6_DBE=1_(2-NH3))	1066979.71 | 1005679.3 | 679911.97 | 86094.47	AcCar	[M+H]+	No	AcCar(18:1)	[M+H]+	LPE
232.154	0.846248	26.2303	21.7579	18.3758	59.7317	26.4163	17.789	48.4643	56.7005	327.029	4373.53	8669.98	466.226	396.985	1293.75	211.76	6012.53	52.7351	33.4156	70.8756	46.0355	28.2137	71.0576	36.1782	22.9564	2379.79	933.201	497.112	815.708	1448.14	201.354	535.053	1073.03	772.533		1_AcCar(4:0)+H | 3_MSDIAL_CAR 4:0;[M]+;CCCC(=O)OC(CC(O)=O)C[N+](C)(C)C;QWYFHHGCZUCMBN-UHFFFAOYNA-O;C11H22NO4	5057388.96 | 4146484	AcCar	[M+H]+	No	AcCar(4:0)	[M+H]+	LPE
246.169	0.836809	19.904	16.4561	14.5355	21.5977	19.1949	13.5645	26.5129	11.1558	94.7342	110.832	167.341	163.401	22.7174	24.5543	46.2652	177.67	23.5346	18.3982	21.051	24.892	19.7069	14.9629	16.255	16.796	84.3151	103.759	176.161	101.072	48.5327	52.154	43.4252	38.4384	30.0327		1_AcCar(5:0)+H | 3_MSDIAL_CAR 5:0;[M]+;CCCCC(=O)OC(CC(O)=O)C[N+](C)(C)C;VSNFQQXVMPSASB-UHFFFAOYNA-O;C12H24NO4	7120855.16 | 5780366	AcCar	[M+H]+	No	AcCar(5:0)	[M+H]+	LPE
274.2	0.87579	3.05268	2.69004	2.71263	3.57686	3.4129	2.61436	5.19537	0.982714	5.95258	34.9543	36.0151	25.87	10.9659	2.23292	2.8585	6.21563	2.15387	2.51764	3.3571	3.71544	3.386	2.48379	2.46543	3.04919	0.956713	36.9225	55.3531	16.9275	16.8642	5.14272	12.1304	15.0179	8.01632		1_AcCar(7:0)+H | 3_MSDIAL_CAR 7:0;[M]+;CCCCCCC(=O)OC(CC(O)=O)C[N+](C)(C)C;VDPCTFWULDLKHT-UHFFFAOYNA-O;C14H28NO4	537971.67 | 451018.1	AcCar	[M+H]+	No	AcCar(7:0)	[M+H]+	LPE
438.264	1.50584	2.72235	2.42413	2.46623	3.67017	2.90143	1.66011	4.74324	2.04976	172.956	186.991	530.233	307.881	335.767	218.188	172.639	365.949	2.96262	2.31106	2.80689	3.28075	2.41183	1.90825	6.26879	2.38939	156.364	221.691	263.403	202.282	152.368	178.012	165.712	132.55	20.4066		1_LPE(15:0)-H	242227	LPE	[M-H]-	Yes	LPE(15:0)	[M-H]-	LPE
452.279	1.74715	0.745617	0.611713	0.564002	1.08363	1.89949	1.23976	2.70607	1.89281	181.18	195.726	557.512	303.164	163.319	150.852	111.471	306.156	0.846669	0.601324	0.860993	0.884786	1.16735	1.24908	3.12783	0.97809	125.232	188.357	318.327	195.773	105.453	199.121	150.473	111.706	588.831		1_LPE(16:0)-H	148487	LPE	[M-H]-	Yes	LPE(16:0)	[M-H]-	LPE
450.264	1.40775	0.0360586	0.0282778	0.0383734	0.0625949	0.144124	0.10854	0.256828	0.604656	40.8497	50.5697	167.542	270.824	55.8509	43.964	31.4064	88.7784	0.0359223	0.0408791	0.288052	0.0636289	0.11736	0.620647	0.409762	0.0795128	40.3205	51.6347	376.341	53.7315	37.485	404.977	146.359	41.2479	28.4649		1_LPE(16:1)-H	314647	LPE	[M-H]-	Yes	LPE(16:1)	[M-H]-|[M+H]+	LPE
480.311	2.55094	1.19614	0.990219	0.985178	1.57413	4.34277	2.6835	5.96984	3.20044	710.497	521.858	920.497	921.847	569.604	426.352	378.605	915.136	1.27385	0.900025	1.13708	1.35972	2.72338	1.93782	7.96188	2.26137	457.836	784.489	790.413	662.639	321.769	458.378	533.283	336.273	867.446		1_LPE(18:0)-H	689348	LPE	[M-H]-	Yes	LPE(18:0)	[M-H]-|[M+H]+	LPE
478.296	1.75931	1.5952	1.87772	1.47817	2.7094	6.37608	4.19352	9.18699	5.46767	1770.84	1954.72	4562.25	9822.53	3218.48	2645.19	1918.51	5383.56	2.43322	1.99429	2.41371	2.71706	4.99079	4.18921	9.02553	4.09931	1287.37	1501.31	14121.6	1688.65	2505.28	28976.7	8580.92	3005.42	1398.74		1_LPE(18:1)-H	5.93676e+06	LPE	[M-H]-	Yes	LPE(18:1)	[M-H]-|[M+H]+	LPE
476.28	1.4362	0.49972	0.502572	0.471138	0.867734	0.851158	0.502149	1.1771	0.16534	143.037	131.992	378.745	855.349	351.104	260.492	188.156	408.512	0.663319	0.486023	0.554091	0.702235	0.721008	0.493876	1.56278	0.659726	129.237	140.461	1155.91	148.824	239.107	2625.52	863.298	244.968	1424.84		1_LPE(18:2)-H	675894	LPE	[M-H]-	Yes	LPE(18:2)	[M-H]-|[M+H]+	LPE
508.34	2.47222	0	0	0.00194126	0	0.0143321	0	0.00400408	0.0481612	38.0311	72.5764	91.981	473.132	46.8447	42.139	15.3339	96.5799	0.00565496	0	0	0	0.00303534	0.00392656	0	0	41.6034	35.3721	619.12	21.1775	38.8906	864.002	248.801	41.7322	7.04646		1_LPE(20:1)+H	230899	LPE	[M+H]+	Yes	LPE(20:1)	[M+H]+	LPE
502.294	1.61806	0.0174992	0.026555	0.0146728	0.0055476	0.57962	0.274742	0.599284	0.243015	1071.52	1147.77	2584.1	8389.74	1171.28	876.792	631.89	1633.45	0.0110344	0.0127399	0.00677288	0.0151599	0.273744	0.143493	0.918169	0.230035	998.118	796.569	11624.1	798.734	870.515	11404.2	3301.32	962.008	100.783		1_LPE(20:3)-H	1.43897e+06	LPE	[M-H]-	Yes	LPE(20:3)	[M-H]-|[M+H]+	LPE
500.281	1.37567	0.257033	0.380458	0.274364	0.272261	3.26742	1.78414	3.76969	1.3327	3759.08	3475.51	12713.1	32104.6	7816.28	6272.25	4260.43	10871	0.349293	0.31638	0.312863	0.3914	1.65127	0.918226	6.65183	1.44815	3136.31	2997.64	40945.3	3765.19	4976.96	57631.6	19938.7	5514.59	910.432		1_LPE(20:4)-H	1.25872e+07	LPE	[M-H]-	Yes	LPE(20:4)	[M-H]-|[M+H]+|[M+Na]+	LPE
500.277	1.19512	0.00212717	0	0.00232904	0.0997219	0.259518	0.0289628	0.0160861	0.245858	22.0206	76.5457	119.278	396.594	94.5888	120.512	61.0416	188.143	0.00757854	0.00367655	0.00790768	0.00662914	0.00906674	0.194486	0.01846	0.00981267	55.4017	35.1736	585.083	36.0609	110.319	1223.65	354.707	129.202	23.9706		1_LPE(20:5)+H	152888	LPE	[M+H]+	Yes	LPE(20:5)	[M+H]+	LPE
532.339	2.22508	0.00172263	0	0.00470648	0.00968998	0.0765235	0.0218998	0.0694731	0.0274505	261.764	348.853	471.174	2142.91	136.012	155.898	67.9988	243.786	0	0.00147293	0.0198554	0.00353999	0.0163179	0.01228	0.0274075	0.0152945	194.202	113.587	1920.36	123.254	99.7245	1183.22	322.623	98.0041	25.4592		1_LPE(22:3)+H	499569	LPE	[M+H]+	Yes	LPE(22:3)	[M+H]+|[M+Na]+	LPE
528.309	1.69993	0	0.0257069	0.0127627	0	0.946208	0.502095	0.965549	0.257933	1234.32	1529	3909.79	10789.2	2338.96	1844.95	1332.4	3735.27	0	0	0	0	0.218882	0.0257174	1.3412	0.213925	982.982	805.975	11589.9	1035.3	1282.19	16014.4	5292.99	1561.78	16.8323		1_LPE(22:4)-H	2.31463e+06	LPE	[M-H]-	Yes	LPE(22:4)	[M-H]-	LPE
526.296	1.43347	0.0357436	0.114372	0.0652977	0.0246982	0.814226	0.449895	0.871079	0.335697	1221.23	1178.54	3807.43	10827.3	2738.72	2187.16	1432.95	3741.69	0.104496	0.0339889	0.063515	0.115565	0.299222	0.111082	1.33684	0.30709	926.228	815.739	12072.5	1046.1	1467.21	18567.4	6094.42	1652.53	106.78		1_LPE(22:5)-H	2.92283e+06	LPE	[M-H]-	Yes	LPE(22:5)	[M-H]-|[M+H]+	LPE
524.281	1.31274	0.137668	0.189109	0.13721	0.0786457	1.16955	0.62857	1.29483	0.448481	1475.46	1452.67	4555.26	12656.8	3429.13	2804.23	1824.02	4787.15	0.175699	0.0727913	0.144781	0.204005	0.480999	0.252341	1.88816	0.432173	1070.16	985.557	14183.2	1286.26	1970.51	23367.1	8141.88	2143.29	398.336		1_LPE(22:6)-H	2.319e+06	LPE	[M-H]-	Yes	LPE(22:6)	[M-H]-|[M+H]+|[M+Na]+	LPE
599.32	1.84746	15.67	8.57434	3.65081	14.6684	10.6578	6.816	23.3001	4.57632	420.273	413.681	477.444	1058.24	244.398	944.548	277.644	973.901	14.03	6.41218	11.8439	15.1759	12.3365	7.75052	8.65291	7.40266	142.048	240.837	467.823	381.697	282.745	584.283	237.996	243.55	16.1107		1_LPI(18:0)-H | 3_MSDIAL_LPI 18:0;[M-H]-;CCCCCCCCCCCCCCCCCC(=O)OCC(O)COP(O)(=O)OC1C(O)C(O)C(O)C(O)C1O;MXAFDFDAIFZFET-UHFFFAOYNA-N;C27H53O12P	77077.291 | 46526.673	LPI	[M-H]-	No	LPI(18:0)	[M-H]-	LPE
594.374	1.75258	8.26514	9.67804	7.49646	11.7487	8.76267	3.6972	13.5567	13.754	799.808	309.149	529.514	565.391	655.102	718.239	394.515	892.253	10.5891	6.06446	5.27509	9.45013	3.62435	8.1776	6.96285	7.87084	424.954	293.365	554.381	350.083	273.831	288.616	286.067	407.783	231.422		1_OxLPE(24:1(KeOH))+H	70493.6	OxLPE	[M+H]+	Yes	OxLPE(24:1(KeOH))	[M+H]+	LPE
569.435	3.2984	3.66907	1.12158	1.63909	4.15578	2.22378	0.838137	1.96368	4.68117	86.7061	177.861	317.74	66.1349	62.2752	108.185	108.434	276.065	5.92528	1.95511	2.72326	3.30458	4.39153	2.64401	3.72448	1.49955	102.879	60.7351	18.9224	61.4123	59.6574	55.051	83.9268	172.099	73.559		1_PEG(n=10_H+_CH2=8_DBE=1_(2-NH3))	23698.1	PEG	[M+?]+	Yes	PEG(n=10_H	[M+?]+	LPE
657.365	0.784196	6.72829	4.69879	4.97444	8.31186	5.3684	3.2091	8.79235	5.01485	5.09161	31.3406	84.3287	3.71385	0	90.5255	13.413	46.7352	6.35243	4.56101	7.68199	8.06361	8.65104	5.12019	5.87153	5.29874	111.898	11.9295	18.2949	2.37941	10.4692	29.6819	1.35112	15.8411	8.34561		1_PEG(n=10_Na+_CH2=8_DBE=0_(4-OH))	1.15028e+06	PEG	[M+?]+	Yes	PEG(n=10_Na	[M+?]+	LPE
482.284	3.72067	38.6448	32.289	31.6949	42.9299	38.5397	23.425	53.0144	33.1059	1491.01	3813.94	5548.97	1802.99	813.4	2683.61	505.416	4829.19	49.1898	34.3133	52.8432	49.6201	37.8811	32.0712	33.208	34.5973	1497.67	1754.61	1652.69	1394.69	1638.16	683.913	949.2	2157.98	537.473		1_PEG(n=10_NH4+_CH2=1_DBE=4_(1-NH3))	1.18993e+06	PEG	[M+?]+	Yes	PEG(n=10_NH4	[M+?]+	LPE
493.278	0.837234	0.91137	0.923484	0.986568	1.25816	1.07078	0.846939	1.13378	0.998162	105.922	56.2786	69.0429	152.133	161.768	136.2	115.577	231.887	0.275984	0.760036	1.17052	0.885388	0.924028	1.05792	0.847814	1.13289	113.255	75.1769	64.9407	76.208	60.1415	63.5947	28.9843	104.877	8.26808		1_PEG(n=11_H+_CH2=0_DBE=5_(2-NH3)) | 1_PEG(n=3_Na+_CH2=19_DBE=5_(4-OH)) | 1_PEG(n=5_H+_CH2=17_DBE=6_(2=O))	539292.8 | 539292.8 | 539292.8	PEG	[M+?]+	Yes	PEG(n=11_H	[M+?]+	LPE
703.506	1.67226	2.06614	4.02132	7.79547	4.04656	3.19411	2.54818	13.6129	11.8349	648.311	0.830618	2.61488	95.4889	914.093	1539.71	470.356	1484.36	1.92177	2.1281	1.72361	5.75801	4.49825	5.31457	9.78535	2.51078	586.765	165.794	278.923	138.036	276.859	398.757	240.842	301.393	3.93565		1_PEG(n=11_Na+_CH2=13_DBE=2_(2-NH3))	180212	PEG	[M+?]+	Yes	PEG(n=11_Na	[M+?]+	LPE
702.562	7.12178	107.188	83.427	92.4126	113.751	112.423	70.2185	148.807	83.4568	2779.78	3133.24	4211.11	2792.97	2066.08	2677.51	1304.09	4131.65	125.294	86.5503	119.904	123.207	101.976	76.6864	100.844	93.6601	1828.27	2315.82	2909.77	2110.23	2208.94	1800.43	2767.45	2084.99	7669.03		1_PEG(n=11_NH4+_CH2=13_DBE=0_(1-NH3))	30785.5	PEG	[M+?]+	Yes	PEG(n=11_NH4	[M+?]+	LPE
645.465	2.75265	1.44821	0.37927	0.844535	2.44819	0.477372	0.690642	0.629342	0.330727	8.81842	8.4033	16.7694	15.3731	4.82921	20.8208	4.9983	23.879	0.734993	0.306035	0.732544	0.399678	1.05839	1.55341	0.731236	0.381019	8.44263	7.26253	9.86324	14.5039	15.2434	12.9331	6.73875	17.1538	1.74986		1_PEG(n=12_H+_CH2=7_DBE=0_(1-NH3))	91373	PEG	[M+?]+	Yes	PEG(n=12_H	[M+?]+	LPE
590.425	1.41353	1.70818	5.01376	3.3814	8.51546	3.19657	1.29936	8.18626	24.9828	73.8082	4386.41	5254.69	111.33	85.1406	1373.43	19.6569	5654.06	14.9567	6.78319	19.2034	8.93894	7.30047	15.2379	5.48199	3.03113	1796.63	91.376	65.7354	279.671	104.546	120.875	138.448	990.964	260.5		1_PEG(n=12_NH4+_CH2=2_DBE=1_(2-NH3)) | 1_PEG(n=6_NH4+_CH2=19_DBE=2_(2=O))	1378772.5 | 1378772.5	PEG	[M+?]+	Yes	PEG(n=12_NH4	[M+?]+	LPE
835.579	1.53426	0.146048	0.12127	0.122286	0.150539	0.0700049	0.0659669	0.0914114	0.00883791	259.721	0	0	244.568	375.235	549.696	172.037	663.92	0.130475	0.124038	0.0895008	0.114392	0.0599798	0.0477612	0.0482758	0.0594877	236.939	63.5519	18.6277	51.4328	101.688	77.1175	71.2778	132.817	0.498623		1_PEG(n=13_H+_CH2=18_DBE=4_)	134644	PEG	[M+?]+	Yes	PEG(n=13_H	[M+?]+	LPE
853.588	0.830867	0.572329	0.319008	0.217062	0.725358	0.495537	0.161045	1.19272	1.22361	547.709	0	0	329.428	805.464	1235.19	379.744	1485.11	0.590321	0.042307	0.994149	0.747462	0.354335	1.21514	0.471913	0.464244	526.451	132.257	17.3212	117.182	214.916	155.701	143.618	287.618	9.80501		1_PEG(n=13_Na+_CH2=16_DBE=0_(1-OH)) | 1_PEG(n=13_H+_CH2=18_DBE=2_(1=O))	89071.35 | 89071.35	PEG	[M+?]+	Yes	PEG(n=13_Na	[M+?]+	LPE
634.451	1.39737	1.87053	2.81309	2.88945	6.44357	3.41558	1.16626	8.87706	21.6977	62.3625	4693.9	4897.8	98.5343	60.4879	1480.82	10.0685	6524.31	14.441	6.20749	16.1102	7.23487	5.66105	15.1091	6.03361	2.616	1599.97	67.4678	61.4227	261.729	87.672	91.8669	154.026	975.61	267.527		1_PEG(n=13_NH4+_CH2=2_DBE=1_(2-NH3)) | 1_PEG(n=7_NH4+_CH2=19_DBE=2_(2=O))	1101261.7 | 1101261.7	PEG	[M+?]+	Yes	PEG(n=13_NH4	[M+?]+	LPE
828.514	0.772324	3.22813	1.95086	2.22919	5.05093	3.22345	2.07373	4.07249	1.90905	0.133115	32.7169	97.3477	4.68175	9.31668	216.419	0	0.51451	3.92184	2.42689	3.59903	4.19214	3.8239	2.90444	2.77648	2.8181	8.76026	4.38452	15.8682	6.59817	1.94656	0.487627	6.67189	7.55713	3.59329		1_PEG(n=14_NH4+_CH2=8_DBE=0_(4-OH))	467031	PEG	[M+?]+	Yes	PEG(n=14_NH4	[M+?]+	LPE
702.413	9.56631	4.93457	3.888	3.28441	5.74858	4.47906	3.39474	7.02468	3.03001	176.832	206.971	176.628	292.48	196.069	98.6664	255.815	165.177	6.55765	4.67475	5.01419	5.59074	5.07657	4.22228	4.37085	4.13297	137.104	152.496	299.793	102.059	69.4099	115.665	49.8679	136.7	0		1_PEG(n=15_NH4+_CH2=1_DBE=4_(1-NH3))	99002.7	PEG	[M+?]+	Yes	PEG(n=15_NH4	[M+?]+	LPE
463.363	0.916902	230.642	129.556	180.841	217.417	245.94	114.992	175.61	215.038	29034.7	12700.5	14389	30228	13335.7	10512	19216.5	23164.6	2816.73	297.806	192.396	290.618	618.583	103.928	400.875	164.445	9465.99	22344.5	24692.6	10251.9	9901.71	17240.5	28863.8	19482	2764.46		1_PEG(n=3_H+_CH2=19_DBE=1_(3-OH)) | 1_PEG(n=4_H+_CH2=17_DBE=1_(2-OH))	675035.1 | 675035.1	PEG	[M+?]+	Yes	PEG(n=3_H	[M+?]+	LPE
349.182	0.780644	47.1808	36.844	42.412	48.0494	37.9579	25.8094	65.3518	38.8696	1383.87	346.649	2203.84	732.21	1662.01	2694.28	2459.44	3903.9	49.9067	36.1095	62.9822	57.2835	59.3638	36.1823	43.5764	38.6796	2099.72	344.017	611.514	354.589	572.656	1138.46	443.89	886.361	203.514		1_PEG(n=3_Na+_CH2=8_DBE=0_(4-OH)) | 1_PEG(n=4_Na+_CH2=6_DBE=0_(3-OH))	13272538.73 | 13272538.73	PEG	[M+?]+	Yes	PEG(n=3_Na	[M+?]+	LPE
468.389	1.73424	43.8548	35.4521	34.7118	79.9182	47.2768	26.2794	67.143	132.47	24966	12911.1	18953.3	32402	40049	60013.6	20451.8	72437.8	108.333	52.4378	110.249	62.1483	43.7624	114.677	50.5849	36.1347	26574.4	5622.68	2855	5989.87	9641.47	9129.87	7736.02	16138.5	1115.21		1_PEG(n=3_NH4+_CH2=18_DBE=0_(3-OH))	26183950	PEG	[M+?]+	Yes	PEG(n=3_NH4	[M+?]+	LPE
477.379	0.923158	269.701	151.871	214.928	252.29	288.893	133.334	207.175	245.658	34189.5	15025	16509.6	34334.4	16346.4	12288.9	22479.4	27079.1	2972.61	353.197	223.295	338.749	716.418	120.546	472.835	193.274	10966.3	25783.4	28571.4	11927.1	11627.5	19941.3	33667.5	22332.5	3209.97		1_PEG(n=4_H+_CH2=18_DBE=1_(2-OH))	323078	PEG	[M+?]+	Yes	PEG(n=4_H	[M+?]+	LPE
393.208	0.780775	38.6236	29.8132	31.8556	38.1299	31.7304	19.9984	53.5606	31.5984	988.521	179.306	1383.37	502.144	1223.37	2056.9	1823.21	2971.22	37.3819	27.3429	48.1042	46.4663	52.0448	27.7157	34.4603	29.304	1722.32	263.545	425.655	259.104	404.226	831.389	271.522	609.945	117.287		1_PEG(n=4_Na+_CH2=8_DBE=0_(4-OH))	1.22433e+07	PEG	[M+?]+	Yes	PEG(n=4_Na	[M+?]+	LPE
512.415	1.70146	56.7827	45.8187	45.5068	93.0216	59.5844	34.2178	86.5955	134.595	32963.2	13219.6	17850.4	40238.4	50871.7	77910.1	26218.8	90620.8	112.259	62.047	121.502	78.4427	56.5654	127.679	61.4447	48.1133	33432.7	7460.6	3782.44	7683.31	12787.1	12026.6	10176.3	19652.3	1196.54		1_PEG(n=4_NH4+_CH2=18_DBE=0_(3-OH)) | 1_PEG(n=6_NH4+_CH2=14_DBE=0_(1-OH))	27267950 | 27267950	PEG	[M+?]+	Yes	PEG(n=4_NH4	[M+?]+	LPE
479.385	0.931671	11.975	6.89624	9.71214	11.0048	12.7989	5.99621	8.98117	10.7381	1491.19	638.806	747.448	1530.48	680.784	479.293	1005.92	1087.18	140.476	16.1165	9.58339	14.8528	32.1669	5.04459	21.5604	8.34114	479.342	1166.53	1298.75	517.905	497.981	889.504	1547.21	989.584	144.124		1_PEG(n=5_H+_CH2=18_DBE=6_(2-NH3))	205398	PEG	[M+?]+	Yes	PEG(n=5_H	[M+?]+	LPE
437.234	0.781035	28.5438	23.2801	23.8009	28.897	24.7332	14.8066	42.2107	25.1008	551.599	117.558	825.934	286.212	778.518	1307.39	1098.18	1919.81	28.2703	20.8172	35.2929	35.9191	42.6105	21.3507	26.1459	22.7911	1353.05	149.656	258.568	150.817	261.718	559.609	161.99	343.123	80.8612		1_PEG(n=5_Na+_CH2=8_DBE=0_(4-OH))	1.09928e+07	PEG	[M+?]+	Yes	PEG(n=5_Na	[M+?]+	LPE
556.44	1.6729	79.9353	66.0175	65.5823	120.993	82.4718	47.0633	116.99	161.608	45844.5	16045.4	20428.3	52881.7	71155.6	108169	36498.8	124125	141.505	86.7838	160.81	106.335	79.5196	163.165	82.8849	66.4679	44789.1	10473.1	5165.83	10300.3	17923.3	16881.1	14518.1	19736.4	1630.55		1_PEG(n=5_NH4+_CH2=18_DBE=0_(3-OH))	2.53692e+07	PEG	[M+?]+	Yes	PEG(n=5_NH4	[M+?]+	LPE
469.341	1.84949	26.5359	20.6073	20.2933	28.5607	27.2693	16.4492	43.5844	20.5575	1311.28	2059.43	2495.4	1820.04	1774.98	1876.73	943.577	3110.4	32.1659	19.7754	29.3648	33.4826	24.5019	23.1038	19.9395	23.1522	1405.66	1327.32	1833.36	1065.39	1318.77	1269.2	1125.36	1101.52	271.364		1_PEG(n=6_H+_CH2=14_DBE=5_(1-NH3))	998155	PEG	[M+?]+	Yes	PEG(n=6_H	[M+?]+	LPE
347.229	0.794739	96.2839	49.6745	65.5201	29.4522	110.406	41.5074	65.2571	17.0893	557.69	2914.62	450.079	263.322	635.86	700.98	1127.54	1325.24	70.8643	20.0037	61.6321	25.6632	86.3488	59.3793	29.4854	27.1338	468.792	269.26	288.567	151.571	1061.69	689.109	1059.44	1741.39	331.921		1_PEG(n=6_Na+_CH2=3_DBE=0_(1-NH3)) | 1_PEG(n=4_Na+_CH2=10_DBE=5_(2-NH3))	12564.846 | 12564.846	PEG	[M+?]+	Yes	PEG(n=6_Na	[M+?]+	LPE
600.466	1.65036	92.6333	77.1426	53.0491	100.612	64.4553	39.4905	146.254	137.635	56821.5	12391.8	15361.6	59969.8	42384.5	93739.7	29567.8	77687.4	159.464	84.2825	138.173	126.892	69.1111	206.096	71.2165	82.5533	38071.5	9011.39	5981.03	9026.33	15490.4	10525.5	17477.1	23613.9	2064.94		1_PEG(n=6_NH4+_CH2=18_DBE=0_(3-OH))	18080012	PEG	[M+?]+	Yes	PEG(n=6_NH4	[M+?]+	LPE
391.282	2.3745	10.208	7.98775	7.9505	52.4997	20.9874	6.55505	17.5722	96.4165	578.166	7651.92	14965.1	745.807	502.013	3147.11	456.392	11520.1	24.7108	12.4454	48.5479	15.2928	11.4095	86.2962	13.9637	10.4568	3139.18	616.444	802.393	607.852	700.955	442.723	985.107	6368.25	297.196		1_PEG(n=7_H+_CH2=5_DBE=3_(2-NH3)) | 1_PEG(n=3_Na+_CH2=16_DBE=3_) | 1_PEG(n=3_H+_CH2=18_DBE=6_)	2288837.8 | 2288837.8 | 658510.5	PEG	[M+?]+	Yes	PEG(n=7_H	[M+?]+	LPE
525.287	0.781306	18.4634	13.7756	14.051	20.0062	14.5666	8.55665	25.1391	15.0878	175.415	72.6359	355.71	79.681	178.284	435.458	285.652	613.638	17.9268	12.2571	20.2859	21.9994	26.2617	13.8326	15.2034	13.8516	666.01	71.2082	109.7	61.2604	106.139	219.237	59.5995	121.131	38.0764		1_PEG(n=7_Na+_CH2=8_DBE=0_(4-OH)) | 1_PEG(n=10_Na+_CH2=2_DBE=0_(1-OH))	9093376.64 | 9093376.64	PEG	[M+?]+	Yes	PEG(n=7_Na	[M+?]+	LPE
408.308	2.68111	249.619	155.952	153.674	203.407	194.006	131.065	294.916	139.064	7722.14	14478.2	15661	10310.5	8444.18	10083.6	4721.27	17126.6	294.204	176.429	232.898	249.56	223.028	149.786	207.695	186.716	17752.3	8982.52	11522.7	6625	7063.43	4933.98	4769.67	10704.1	2560.5		1_PEG(n=7_NH4+_CH2=5_DBE=3_(2-NH3)) | 1_PEG(n=3_NH4+_CH2=18_DBE=6_)	629174 | 629174	PEG	[M+?]+	Yes	PEG(n=7_NH4	[M+?]+	LPE
407.277	1.1482	3.7807	2.87328	9.69555	5.47492	3.73355	1.12916	8.06489	24.2918	62.575	797.23	2085.63	97.3697	58.5493	456.725	37.5892	1197.66	8.76239	4.52336	12.654	6.75543	2.45561	23.8062	3.614	1.51463	439.989	153.969	253.015	134.576	90.3501	43.3729	57.025	436.498	211.619		1_PEG(n=8_H+_CH2=3_DBE=3_(2-NH3)) | 1_PEG(n=3_Na+_CH2=16_DBE=2_(1=O)) | 1_PEG(n=4_Na+_CH2=14_DBE=3_) | 1_PEG(n=3_H+_CH2=18_DBE=5_(1=O))	575853.96 | 575853.96 | 367660.187 | 19088.76	PEG	[M+?]+	Yes	PEG(n=8_H	[M+?]+	LPE
577.384	1.22555	7.50556	9.66574	8.07125	10.0477	9.33615	4.27441	12.6409	5.86759	262.354	252.058	320.51	583.868	1150.51	962.542	198.776	574.52	8.15704	4.3868	2.87107	8.19113	2.50857	4.17859	6.56504	8.16391	325.483	189.103	910.148	133.025	391.149	335.556	305.354	290.614	9.63712		1_PEG(n=8_Na+_CH2=14_DBE=6_(2-NH3))	35470	PEG	[M+?]+	Yes	PEG(n=8_Na	[M+?]+	LPE
688.519	1.60474	34.8738	26.1018	28.1142	50.0844	35.3119	20.1771	49.7632	66.7638	21936.9	5542.79	5410.18	22399.7	23546.9	55655.2	18243.3	62066.9	47.9667	29.5383	65.4385	45.3982	34.3482	68.0064	36.4893	27.428	24424.8	5535.38	2275.94	4932.49	9038.31	8555.21	4874.41	13790.9	434.496		1_PEG(n=8_NH4+_CH2=18_DBE=0_(3-OH))	8181087	PEG	[M+?]+	Yes	PEG(n=8_NH4	[M+?]+	LPE
483.363	1.83538	2.33482	1.8233	1.87038	1.10728	5.44867	2.0031	3.8186	2.88212	266.536	510.667	509.426	646.905	579.074	755.822	361.851	303.415	1.39982	1.7203	1.57399	1.40583	2.14846	3.31905	1.86974	2.9462	432.09	204.855	381.276	199.301	175.334	220.634	348.256	160	378.655		1_PEG(n=9_H+_CH2=5_DBE=1_(2-NH3)) | 1_PEG(n=4_Na+_CH2=18_DBE=0_(1=O))	1395803 | 1213073	PEG	[M+?]+	Yes	PEG(n=9_H	[M+?]+	LPE
493.348	2.74999	2.85222	3.19592	1.46705	4.59528	3.43494	1.37169	7.74948	8.99136	149.056	165.704	267.915	194.46	168.849	202.046	92.8085	362.846	4.43225	0.80872	2.72972	3.86195	2.27344	5.42195	5.31826	4.35181	103.845	219.677	346.046	229.105	119.973	96.0736	81.5682	127.664	14.4416		1_PEG(n=9_Na+_CH2=4_DBE=0_(2-NH3)) | 1_PEG(n=9_H+_CH2=6_DBE=3_(2-NH3)) | 1_PEG(n=4_Na+_CH2=19_DBE=2_(1=O)) | 1_PEG(n=5_Na+_CH2=17_DBE=3_)	284774.013 | 284774.013 | 284774.013 | 284774.013	PEG	[M+?]+	Yes	PEG(n=9_Na	[M+?]+	LPE
732.545	1.58659	20.254	15.8357	19.8437	28.9798	20.9186	12.4108	29.2583	38.2404	16722.6	3408.07	5181.86	15946.3	16239.8	40342.1	12205.5	42033	29.1734	17.9884	42.4836	27.1549	19.9492	40.6029	19.102	16.3087	15406.9	3742.85	1442.59	3483.98	6026.94	3794.25	3122.82	9265.42	362.722		1_PEG(n=9_NH4+_CH2=18_DBE=0_(3-OH)) | 1_PEG(n=11_NH4+_CH2=14_DBE=0_(1-OH))	7382326 | 7382326	PEG	[M+?]+	Yes	PEG(n=9_NH4	[M+?]+	LPE
464.316	2.98934	0.636796	0.566682	0.583934	1.05817	4.3492	2.95257	6.27485	3.86436	585.393	498.868	1691.94	385.662	521.623	563.207	382.9	1053.21	1.59705	1.0678	1.30692	1.35657	4.06361	3.11556	10.4721	2.98362	547.732	964.256	549.984	879.641	490.205	267.698	635.232	553.571	104.515		1_Plasmenyl-LPE(P-18:0)-H	531691	ether-LPE	[M-H]-	Yes	Plasmenyl-LPE(P-18:0)	[M-H]-	LPE
492.347	4.44652	0.820131	0.683726	0.653683	1.10912	1.87922	1.231	2.62215	1.40512	268.73	259.136	719.93	315.747	471.73	505.525	311.24	820.014	1.19086	0.853308	1.06845	1.20656	1.59308	1.00807	4.13118	1.20147	195.848	397.092	294.783	379.693	385.062	349.807	559.51	351.945	12.2548		1_Plasmenyl-LPE(P-20:0)-H	425649	ether-LPE	[M-H]-	Yes	Plasmenyl-LPE(P-20:0)	[M-H]-	LPE
520.378	6.34227	5.49562	4.86645	4.59386	7.29428	7.22114	4.51084	10.7607	4.68578	69.5318	70.6618	156.194	74.6934	95.2694	108.423	63.6461	174.551	6.23265	4.93396	5.73196	6.69884	6.04363	4.03673	14.8601	5.32064	48.6812	94.7663	67.7325	96.1567	80.089	66.3375	106.896	66.619	14.4737		1_Plasmenyl-LPE(P-22:0)-H	292820	ether-LPE	[M-H]-	Yes	Plasmenyl-LPE(P-22:0)	[M-H]-	LPE
722.461	9.73035	0.524212	0.786894	0.298469	0.487292	0.560505	0.22902	0.889076	0.825064	105.696	72.1175	170.6	87.019	90.714	70.6421	69.8085	77.7042	0.440944	0.643709	0.179798	0.474812	0.255872	0.627126	1.84202	0.669142	89.1563	114.379	78.1083	105.822	92.031	36.3422	106.17	82.3209	7.55734		1_OxPC(18:0_9:0(CHO))+HCO2	86295.6	OxPC	[M+HCO2]-	Yes	OxPC(18:0_9:0(CHO))	[M+HCO2]-	PC
722.5	7.00788	16.9438	16.9327	14.4321	22.1989	18.2856	18.5312	22.2226	18.3447	2418.89	1583.5	4465.34	2324.15	2700.17	2102.71	1898.81	1963.78	21.0844	20.9679	16.1163	20.1178	13.7704	14.3529	44.8482	19.5126	1520.42	2876.78	2194.02	2754.29	1918.22	1690.85	2649.12	1486.15	129.959		1_PC(14:0_14:0)+HCO2 | 1_PC(12:0_16:0)+HCO2 | 3_MSDIAL_PC 12:0_16:0;[M+HCOO]-;CCCCCCCCCCCCCCCC(=O)OC(COC(=O)CCCCCCCCCCC)COP([O-])(=O)OCC[N+](C)(C)C;QQCURFHAGLMXKE-UHFFFAOYNA-N;C36H72NO8P	2190276.4 | 1070387.45 | 1029189.88	PC	[M+HCO2]-	No	PC(14:0_14:0)	[M+HCO2]-	PC
750.53	8.78845	53.6028	51.6981	44.9094	64.582	55.0322	58.3481	71.5142	60.893	14815	10129.4	18230.9	14248.4	10796.7	8686.84	8439.09	8369.38	66.0931	63.3912	49.5045	61.6968	44.4378	53.4774	77.2377	63.2487	8563.15	10385.1	13202.9	9349.76	8962.13	8458.74	10680.3	7582.1	246.151		1_PC(14:0_16:0)+HCO2 | 3_MSDIAL_PC 14:0_16:0;[M+HCOO]-;CCCCCCCCCCCCCCCC(=O)OC(COC(=O)CCCCCCCCCCCCC)COP([O-])(=O)OCC[N+](C)(C)C;RFVFQQWKPSOBED-UHFFFAOYNA-N;C38H76NO8P | 1_PC(12:0_18:0)+HCO2 | 3_MSDIAL_PC 12:0_18:0;[M+HCOO]-;CCCCCCCCCCCCCCCCCC(=O)OC(COC(=O)	15475668.71 | 15321243.01 | 879453.28 | 879453.28 | 335541.36	PC	[M+HCO2]-	No	PC(14:0_16:0)	[M+HCO2]-|[M+H]+	PC
748.514	7.52384	22.9924	22.2612	18.3282	30.3188	19.0707	19.6195	24.0764	19.6858	5407.07	3551.89	9880.47	5193.11	4101.54	3215.87	2891.61	3183.32	24.4824	24.3504	18.56	23.54	15.5203	16.7452	47.0385	21.1261	3094.21	5227.85	4247.27	4869.32	3606.23	3397.81	5008.07	2903.62	77.0632		1_PC(14:0_16:1)+HCO2 | 3_MSDIAL_PC 14:0_16:1;[M+HCOO]-;CCCCCCCCCCCCCC(=O)OCC(COP([O-])(=O)OCC[N+](C)(C)C)OC(=O)CCCCCCC\C=C/CCCCCC;XGGMHQYOVYWRLV-VLGSPTGONA-N;C38H74NO8P | 1_PC(14:1_16:0)+HCO2 | 3_MSDIAL_PC 16:0_14:1;[M+HCOO]-;CCCCCCCCCCCCCCCC(=O)OCC(COP([	3567126.02 | 3493176.68 | 827397.94 | 753448.6 | 412268.88 | 338319.54	PC	[M+HCO2]-	No	PC(14:0_16:1)	[M+HCO2]-	PC
798.531	7.40312	1.5734	1.532	1.30425	2.02909	2.75774	3.01231	3.50984	3.05455	1188.6	773.773	1507.22	838.653	794.528	738.391	564.117	740.701	1.73794	1.6619	1.35424	1.67213	2.12861	1.98381	6.61257	2.70166	681.376	893.164	673.951	858.045	783.276	738.051	1037.59	588.103	773.656		1_PC(14:0_20:4)+HCO2 | 3_MSDIAL_PC 14:0_20:4;[M+HCOO]-;CCCCCCCCCCCCCC(=O)OCC(COP([O-])(=O)OCC[N+](C)(C)C)OC(=O)CCCCCC\C=C/C\C=C/C\C=C/C\C=C/CC;BXZPYXMUABUWBT-DRJPRSGJNA-N;C42H76NO8P | 1_PC(16:1_18:3)+HCO2 | 3_MSDIAL_PC 16:2_18:2;[M+HCOO]-;CCCCC\C=C/C\C=C/	569086.602 | 552151.712 | 168157.562 | 153070.582 | 151222.672 | 126988.587	PC	[M+HCO2]-	No	PC(14:0_20:4)	[M+HCO2]-	PC
746.499	6.71371	2.2812	2.27269	1.70706	3.10286	1.48087	1.48577	2.23694	1.74039	537.31	396.177	909.983	515.589	343.52	289.412	242.438	288.278	2.28706	2.23427	1.7189	2.20017	1.40592	1.44969	3.91104	1.88041	297.644	410.101	396.496	413.07	308.635	258.794	291.868	242.129	13.33		1_PC(14:1_16:1)+HCO2	62924.3	PC	[M+HCO2]-	Yes	PC(14:1_16:1)	[M+HCO2]-	PC
762.53	8.35868	3.15126	3.03932	1.46796	8.07447	3.41378	8.77709	10.7244	8.82622	1095.2	679.33	799.87	972.814	1524.75	1167.11	1132.99	1144.06	7.70114	7.53167	2.22829	7.19537	7.16187	7.68782	6.93267	9.52916	653.303	414.971	898.891	401.542	1286.59	1186.65	1684.47	1036.72	32.3858		1_PC(15:0_16:1)+HCO2 | 3_MSDIAL_PC 15:0_16:1;[M+HCOO]-;CCCCCCCCCCCCCCC(=O)OCC(COP([O-])(=O)OCC[N+](C)(C)C)OC(=O)CCCCCCC\C=C/CCCCCC;QFVHCMLUKNHDSH-VLGSPTGONA-N;C39H76NO8P | 1_PC(15:1_16:0)+HCO2 | 1_PC(14:0_17:1)+HCO2 | 3_MSDIAL_PC 16:0_15:1;[M+HCOO]-;CCCCC	545777.79 | 526227.31 | 406158.46 | 403381.89 | 386607.98 | 383831.41	PC	[M+HCO2]-	No	PC(15:0_16:1)	[M+HCO2]-	PC
814.56	8.95292	2.60723	2.43335	2.08496	2.69022	2.68703	2.95689	3.64595	3.1424	351.763	222.21	594.317	343.011	334.708	268.568	277.269	285.217	2.42914	2.80537	1.99966	2.70134	2.43466	2.5707	4.78539	3.08385	239.77	355.805	294.245	320.589	307.492	277.65	362.195	284.585	213.589		1_PC(15:0_20:3)+HCO2 | 3_MSDIAL_PC 15:0_20:3;[M+HCOO]-;CCCCCCCCCCCCCCC(=O)OCC(COP([O-])(=O)OCC[N+](C)(C)C)OC(=O)CCCCCCCCC\C=C/C\C=C/C\C=C/CC;MUZGPRQBPCWWLQ-XSMZTDTHNA-N;C43H80NO8P | 1_PC(17:1_18:2)+HCO2 | 3_MSDIAL_PC 17:1_18:2;[M+HCOO]-;CCCCCCC\C=C/CCCCCC	211631.19 | 211631.19 | 208627.48 | 196622.95 | 125004.09 | 125004.09 | 82875.76	PC	[M+HCO2]-	No	PC(15:0_20:3)	[M+HCO2]-	PC
812.546	8.36216	2.2324	2.25259	1.94731	2.52185	2.45804	2.70441	3.34399	2.9221	72.511	16.7558	102.719	40.683	78.4824	42.059	63.3845	47.4465	2.488	2.77476	2.41051	2.51275	2.40549	2.70442	5.77669	2.73411	42.6736	61.212	49.9384	53.2252	59.5235	41.2784	77.5899	50.4289	381.994		1_PC(15:0_20:4)+HCO2 | 3_MSDIAL_PC 15:0_20:4;[M+HCOO]-;CCCCCCCCCCCCCCC(=O)OCC(COP([O-])(=O)OCC[N+](C)(C)C)OC(=O)CCCCCC\C=C/C\C=C/C\C=C/C\C=C/CC;JSXZJOMDSXRJMT-LTFXTMEVNA-N;C43H78NO8P	202920.9 | 202920.9	PC	[M+HCO2]-	No	PC(15:0_20:4)	[M+HCO2]-	PC
836.544	7.92936	1.66028	1.66086	1.45785	2.06803	1.86861	1.92359	2.28551	1.67865	12.3997	2.93725	14.531	8.42343	17.5034	9.43509	11.4496	9.29863	1.79144	1.77556	1.41389	1.78075	1.40499	1.34034	4.35607	1.94842	9.37389	9.43112	6.09874	13.2345	13.9135	15.3661	16.8339	10.423	120.043		1_PC(15:0_22:6)+HCO2 | 3_MSDIAL_PC 15:0_22:6;[M+HCOO]-;CCCCCCCCCCCCCCC(=O)OCC(COP([O-])(=O)OCC[N+](C)(C)C)OC(=O)CC\C=C/C\C=C/C\C=C/C\C=C/C\C=C/C\C=C/CC;GEINPYKZLFHHIL-BDWYRQGHNA-N;C45H78NO8P	113301.62 | 113301.62	PC	[M+HCO2]-	No	PC(15:0_22:6)	[M+HCO2]-	PC
778.561	9.90637	287.83	275.995	221.081	350.742	310.859	336.623	411.524	343.924	32617	28069.1	52774.6	33016.7	21824.2	16710.4	16796.7	16411.5	326.612	313.372	252.235	314.815	269.33	304.901	513.886	358.683	24934.2	33573.7	32527.6	29793.8	17803.2	17535.3	18539.5	15802.5	5242.23		1_PC(16:0_16:0)+HCO2 | 1_PC(14:0_18:0)+HCO2 | 3_MSDIAL_PC 14:0_18:0;[M+HCOO]-;CCCCCCCCCCCCCCCCCC(=O)OC(COC(=O)CCCCCCCCCCCCC)COP([O-])(=O)OCC[N+](C)(C)C;TYAQXZHDAGZOEO-UHFFFAOYNA-N;C40H80NO8P	66522245.6 | 10831248.2 | 10831248.2	PC	[M+HCO2]-	No	PC(16:0_16:0)	[M+HCO2]-|[M+H]+	PC
776.546	9.13772	149.771	143.227	122.26	180.653	149.807	161.59	232.897	206.743	38811.8	28262.9	73574.1	38477.8	34393.6	26347.5	26793.9	26987.9	180.485	177.524	145.434	172.564	163.141	184.703	347.155	215.1	24071.8	36926.7	32013.3	33376.7	28830.4	27702.5	33728.8	25746.2	593.599		1_PC(16:0_16:1)+HCO2 | 3_MSDIAL_PC 16:0_16:1;[M+HCOO]-;CCCCCCCCCCCCCCCC(=O)OCC(COP([O-])(=O)OCC[N+](C)(C)C)OC(=O)CCCCCCC\C=C/CCCCCC;QIBZFHLFHCIUOT-ZPHPHTNENA-N;C40H78NO8P | 1_PC(14:0_18:1)+HCO2 | 3_MSDIAL_PC 14:0_18:1;[M+HCOO]-;CCCCCCCCCCCCCC(=O)OCC(COP([	58457259.9 | 58457259.9 | 9768464.2 | 9768464.2	PC	[M+HCO2]-	No	PC(16:0_16:1)	[M+HCO2]-	PC
792.578	10.2633	7.31301	7.05225	5.86618	8.56748	7.93244	8.62167	10.7879	9.08734	419.309	267.38	732.039	328.562	514.781	344.083	376.667	328.008	8.03912	8.06193	6.37111	7.84339	7.12139	7.77264	17.7632	9.5936	293.953	462.866	360.61	402.899	414.968	333.676	473.337	370.778	150.358		1_PC(16:0_17:0)+HCO2 | 3_MSDIAL_PC 16:0_17:0;[M+HCOO]-;CCCCCCCCCCCCCCCCC(=O)OC(COC(=O)CCCCCCCCCCCCCCC)COP([O-])(=O)OCC[N+](C)(C)C;CNHYMCCAIZQMPA-UHFFFAOYNA-N;C41H82NO8P | 3_MSDIAL_PC 15:0_18:0;[M+HCOO]-;CCCCCCCCCCCCCCCCCC(=O)OC(COC(=O)CCCCCCCCCCCCCC)COP([	1003517.55 | 1003517.55 | 145039.68 | 140766.85	PC	[M+HCO2]-	No	PC(16:0_17:0)	[M+HCO2]-	PC
790.561	9.46799	84.4116	78.4023	61.5844	93.7023	97.247	106.749	129.703	109.795	5620.31	5659.98	8712.1	7638.77	8239.76	7184.36	6587.94	9457.85	89.5462	86.8234	75.386	92.2987	85.5135	102.779	180.529	112.205	5770.84	5237.73	4998.46	4739.73	7080.2	7295.27	8401.39	6216.61	1202.67		1_PC(16:0_17:1)+HCO2 | 3_MSDIAL_PC 16:0_17:1;[M+HCOO]-;CCCCCCCCCCCCCCCC(=O)OCC(COP([O-])(=O)OCC[N+](C)(C)C)OC(=O)CCCCCCC\C=C/CCCCCCC;ASFWPRURQHKRSL-ZZEZOPTANA-N;C41H80NO8P | 1_PC(15:0_18:1)+HCO2 | 3_MSDIAL_PC 15:0_18:1;[M+HCOO]-;CCCCCCCCCCCCCCC(=O)OCC(COP	13500203.7 | 13500203.7 | 6097225.24 | 6097225.24 | 3443304.7 | 3443304.7 | 2120273.8	PC	[M+HCO2]-	No	PC(16:0_17:1)	[M+HCO2]-	PC
806.592	11.3367	109.687	106.475	85.8288	133.102	127.903	133.836	166.733	148.217	14866.3	12266.3	29622	14965.6	14530	10894.4	10848.4	10220.3	124.549	123.319	99.4541	119.868	111.95	124.898	263.124	148.641	12445.1	19842.3	15417.6	17730.6	11932.5	11289.3	12964	10227.4	1914.11		1_PC(16:0_18:0)+HCO2 | 3_MSDIAL_PC 16:0_18:0;[M+HCOO]-;CCCCCCCCCCCCCCCCCC(=O)OC(COC(=O)CCCCCCCCCCCCCCC)COP([O-])(=O)OCC[N+](C)(C)C;PZNPLUBHRSSFHT-UHFFFAOYNA-N;C42H84NO8P	25270376.78 | 25270376.78	PC	[M+HCO2]-	No	PC(16:0_18:0)	[M+HCO2]-|[M+H]+	PC
804.577	9.99452	1358.23	1257.38	1054.01	1589.28	1522.19	1654.26	2109.72	1765.89	159861	126257	266980	171211	169812	133164	135976	138452	1523.89	1491.04	1210.55	1463.26	1386.03	1543.06	2711.04	1829.95	117199	154111	151226	131279	138071	135059	123123	125692	75964.7		1_PC(16:0_18:1)+HCO2 | 3_MSDIAL_PC 16:0_18:1;[M+HCOO]-;CCCCCCCCCCCCCCCC(=O)OCC(COP([O-])(=O)OCC[N+](C)(C)C)OC(=O)CCCCCCC\C=C/CCCCCCCC;WTJKGGKOPKCXLL-MRCUWXFGNA-N;C42H82NO8P | 1_PC(16:1_18:0)+HCO2 | 3_MSDIAL_PC 18:0_16:1;[M+HCOO]-;CCCCCCCCCCCCCCCCCC(=O)OCC	273727708.4 | 273727708.4 | 40329847 | 40329847	PC	[M+HCO2]-	No	PC(16:0_18:1)	[M+HCO2]-	PC
828.575	9.80894	35.0553	35.9597	26.0947	41.9502	33.1671	36.3606	44.7367	36.9369	5274.46	4199.7	9401.73	5236.43	2976.15	2325.37	2208.48	2231.82	37.8834	38.3871	29.9832	36.5968	29.3481	33.7917	65.321	40.7303	3483.77	4598.11	4214.91	3952.12	2600.74	2534.85	2831.36	2351.88	4907.61		1_PC(16:0_20:3)+HCO2 | 3_MSDIAL_PC 16:0_20:3;[M+HCOO]-;CCCCCCCCCCCCCCCC(=O)OCC(COP([O-])(=O)OCC[N+](C)(C)C)OC(=O)CCCCCCCCC\C=C/C\C=C/C\C=C/CC;FHYXYDNOQOCPNC-XSMZTDTHNA-N;C44H82NO8P | 1_PC(18:1_18:2)+HCO2 | 1_PC(18:0_18:3)+HCO2 | 3_MSDIAL_PC 18:0_18:3;[M+H	7326386.4 | 7326386.4 | 1671481.13 | 1576159.11 | 1566902.52 | 1557189.53 | 1145453.61 | 1068921.47 | 954629.87	PC	[M+HCO2]-	No	PC(16:0_20:3)	[M+HCO2]-	PC
826.56	9.06309	253.773	235.295	197.802	297.606	255.991	276.818	350.393	284.257	7992.68	5776.73	13820.6	7884.56	9121.92	7416.69	7144.37	7755.34	272.469	268.433	219.152	266.286	220.802	242.984	469.271	299.849	5264.95	7356.01	6922.19	6703.68	7534.98	7098.63	8670.01	6822.38	44337.3		1_PC(16:0_20:4)+HCO2 | 3_MSDIAL_PC 16:0_20:4;[M+HCOO]-;CCCCCCCCCCCCCCCC(=O)OCC(COP([O-])(=O)OCC[N+](C)(C)C)OC(=O)CCCCCC\C=C/C\C=C/C\C=C/C\C=C/CC;JAVWFBAAZSHHAD-KKILVFCFNA-N;C44H80NO8P | 1_PC(18:1_18:3)+HCO2 | 3_MSDIAL_PC 18:1_18:3;[M+HCOO]-;CCCCCCCC\C=C/C	30157580.4 | 29619814.7 | 1965952.97 | 1965952.97 | 1880914.37 | 1637745.6	PC	[M+HCO2]-	No	PC(16:0_20:4)	[M+HCO2]-	PC
824.547	8.16079	4.68707	3.52773	3.1633	4.46674	4.8241	5.58922	10.8127	8.59276	676.82	420.13	939.855	602.928	752.645	602.612	623.556	618.017	4.34485	5.06877	5.46519	4.37943	5.16366	5.51047	11.4686	8.79691	503.681	583.988	558.923	564.425	845.005	666.905	905.846	627.692	9215.1		1_PC(16:0_20:5)+HCO2 | 3_MSDIAL_PC 16:0_20:5;[M+HCOO]-;CCCCCCCCCCCCCCCC(=O)OCC(COP([O-])(=O)OCC[N+](C)(C)C)OC(=O)CCC\C=C/C\C=C/C\C=C/C\C=C/C\C=C/CC;KLTHQSWIRFFBRI-KOQZQRJKNA-N;C44H78NO8P | 1_PC(16:1_20:4)+HCO2 | 3_MSDIAL_PC 16:1_20:4;[M+HCOO]-;CCCCCC\C=C/	541912.03 | 541912.03 | 206834.52 | 206834.52	PC	[M+HCO2]-	No	PC(16:0_20:5)	[M+HCO2]-|[M+H]+	PC
854.591	9.81469	144.502	133.845	111.527	156.863	144.782	153.272	195.45	145.696	6037.86	4910.99	10542.1	6075.38	3619.55	3069.89	2600.73	2860.52	156.604	152.355	114.957	152.654	126.702	128.828	260.591	167.737	4142.13	5513.89	4811.05	4756.14	3138.85	3054.27	3080.44	2498.17	15846.8		1_PC(16:0_22:4)+HCO2 | 3_MSDIAL_PC 16:0_22:4;[M+HCOO]-;CCCCCCCCCCCCCCCC(=O)OCC(COP([O-])(=O)OCC[N+](C)(C)C)OC(=O)CCCCCCCC\C=C/C\C=C/C\C=C/C\C=C/CC;HUAVKOMRGUBYMK-LTFXTMEVNA-N;C46H84NO8P | 1_PC(18:1_20:3)+HCO2 | 3_MSDIAL_PC 18:1_20:3;[M+HCOO]-;CCCCCCCC\C=C	14252425.7 | 13865313.1 | 4061788.94 | 4061788.94 | 2524769.88 | 1074384.06 | 917691.2 | 917691.2 | 777422.96	PC	[M+HCO2]-	No	PC(16:0_22:4)	[M+HCO2]-	PC
852.574	9.1329	263.391	245.337	206.297	307.792	260.948	294.726	357.349	284.74	9781.13	7255.28	15613.9	9104.46	8870.74	7382.89	5632.98	6800.46	283.48	280.209	229.759	277.425	242.257	263.679	469.594	310.037	7236.53	9138.66	8803.45	8242.06	7974.93	6368.14	9030.41	6148.78	11083.4		1_PC(16:0_22:5)+HCO2 | 3_MSDIAL_PC 16:0_22:5;[M+HCOO]-;CCCCCCCCCCCCCCCC(=O)OCC(COP([O-])(=O)OCC[N+](C)(C)C)OC(=O)CCCCC\C=C/C\C=C/C\C=C/C\C=C/C\C=C/CC;ARDJUHDXABDVFH-BPFCGSCHNA-N;C46H82NO8P | 1_PC(18:1_20:4)+HCO2 | 3_MSDIAL_PC 18:1_20:4;[M+HCOO]-;CCCCCCCC\	23011076.2 | 23011076.2 | 14085051.5 | 14085051.5 | 1524062.83 | 1524062.83 | 1387423.16 | 1005507.29	PC	[M+HCO2]-	No	PC(16:0_22:5)	[M+HCO2]-	PC
850.56	8.77693	124.441	110.525	97.3719	135.955	118.176	130.558	160.682	140.322	1389.25	1143.69	2170.8	991.039	2146.24	1844.92	1410.22	1971.43	135.316	132.447	107.775	130.962	115.23	124.537	180.026	150.845	1003.38	1217.23	1322.65	1004.11	2043.31	1883.37	2195.12	1364.36	10927.9		1_PC(16:0_22:6)+HCO2 | 3_MSDIAL_PC 16:0_22:6;[M+HCOO]-;CCCCCCCCCCCCCCCC(=O)OCC(COP([O-])(=O)OCC[N+](C)(C)C)OC(=O)CC\C=C/C\C=C/C\C=C/C\C=C/C\C=C/C\C=C/CC;IESVDEZGAHUQJU-SYGPSSPWNA-N;C46H80NO8P	8047957.78 | 7982592.55	PC	[M+HCO2]-	No	PC(16:0_22:6)	[M+HCO2]-	PC
774.53	7.80022	16.9541	16.0409	13.15	21.0315	13.343	14.2627	17.2087	14.5016	8977.31	5767.21	12087.4	8060.74	4959.22	4175.83	3558.35	4184.44	16.757	16.3299	12.973	15.9861	11.2047	11.7698	29.6934	14.4244	4891.18	7170.03	6313.53	6781.2	4907.72	4779.22	6412.9	3765.03	1223.89		1_PC(16:1_16:1)+HCO2 | 1_PC(14:0_18:2)+HCO2 | 3_MSDIAL_PC 14:0_18:2;[M+HCOO]-;CCCCCCCCCCCCCC(=O)OCC(COP([O-])(=O)OCC[N+](C)(C)C)OC(=O)CCCCCCC\C=C/C\C=C/CCCCC;IWXJKHSPEQSQMD-YPRCPECBNA-N;C40H76NO8P | 1_PC(14:1_18:1)+HCO2 | 3_MSDIAL_PC 14:1_18:1;[M+HCOO]-;C	4093409.88 | 1073166.18 | 1073166.18 | 840746.25 | 795355.44 | 760208.52	PC	[M+HCO2]-	No	PC(16:1_16:1)	[M+HCO2]-	PC
788.545	8.60079	3.75886	4.78636	3.44639	5.14152	4.7436	5.24675	6.04193	6.17623	853.678	766.072	1803.43	868.618	994.977	762.945	808.007	754.145	4.228	4.88613	3.36688	4.02916	4.88752	5.43779	11.2647	4.85699	624.745	1070.43	899.396	938.765	886.036	750.926	1016.69	865.852	773.964		1_PC(16:1_17:1)+HCO2 | 3_MSDIAL_PC 16:1_17:1;[M+HCOO]-;CCCCCCC\C=C/CCCCCCCC(=O)OC(COC(=O)CCCCCCC\C=C/CCCCCC)COP([O-])(=O)OCC[N+](C)(C)C;AEPBKRNQLLRJTA-CLFAGFIQNA-N;C41H78NO8P | 1_PC(15:0_18:2)+HCO2 | 3_MSDIAL_PC 15:0_18:2;[M+HCOO]-;CCCCCCCCCCCCCCC(=O)OCC(	927479.23 | 907751.44 | 340899.55 | 321171.76 | 309290.62 | 289562.83 | 255134.7 | 235406.91	PC	[M+HCO2]-	No	PC(16:1_17:1)	[M+HCO2]-	PC
802.56	9.35589	50.8762	47.1472	41.6904	61.8268	63.7217	70.5208	83.7536	72.2708	16726.6	12592.7	30859.4	17192.6	12856.1	10242.1	10752.9	10749.1	59.3225	58.0513	45.4193	55.2715	56.6277	60.1488	134.472	69.8183	12128.5	15871.1	14955.8	13171.1	12210.7	11752.4	13107.7	11007.5	9854.61		1_PC(16:1_18:1)+HCO2 | 3_MSDIAL_PC 16:1_18:1;[M+HCOO]-;CCCCCCCC\C=C/CCCCCCCC(=O)OC(COC(=O)CCCCCCC\C=C/CCCCCC)COP([O-])(=O)OCC[N+](C)(C)C;ZRCWDIULNHKQRD-KAXIZBKFNA-N;C42H80NO8P | 1_PC(16:0_18:2)+HCO2 | 3_MSDIAL_PC 16:0_18:2;[M+HCOO]-;CCCCCCCCCCCCCCCC(=O)OC	28574791.4 | 28169837.1 | 15431696.9 | 15026742.6 | 3292923.51	PC	[M+HCO2]-	No	PC(16:1_18:1)	[M+HCO2]-	PC
800.545	10.5784	0.00466745	0.0115033	0	0.00446643	0.304479	0.476244	0.717893	0.475491	349.433	335.642	218.222	427.622	543.935	699.229	399.961	653.378	0.0168601	0.0276545	0.0166116	0.0121812	0.364839	0.296231	0.314905	0.477983	362.1	295.221	353.123	291.314	442.505	532.138	614.473	383.843	0.515708		1_PC(16:1_18:2)+HCO2	104135	PC	[M+HCO2]-	Yes	PC(16:1_18:2)	[M+HCO2]-	PC
824.546	7.64187	4.30703	4.064	3.13665	5.24293	5.7171	6.18766	7.46664	6.06651	1259.39	812.575	766.624	1116.34	891.308	766.494	663.14	832.829	4.77491	4.69655	3.75202	4.70177	4.80501	4.78435	11.8685	6.0084	749.749	388.748	331.245	436.36	897.853	835.449	1121.85	704.413	4644.79		1_PC(16:1_20:4)+HCO2 | 3_MSDIAL_PC 16:1_20:4;[M+HCOO]-;CCCCCC\C=C/CCCCCCCC(=O)OCC(COP([O-])(=O)OCC[N+](C)(C)C)OC(=O)CCCCCC\C=C/C\C=C/C\C=C/C\C=C/CC;NJKOHDXHBBUJBZ-LMRIPGBINA-N;C44H78NO8P | 1_PC(14:0_22:5)+HCO2 | 3_MSDIAL_PC 14:0_22:5;[M+HCOO]-;CCCCCCCCCCC	603621.96 | 591007.97 | 151814.65 | 139200.66 | 126615.18 | 114001.19	PC	[M+HCO2]-	No	PC(16:1_20:4)	[M+HCO2]-	PC
818.592	10.6332	148.568	140.529	113.438	180.803	178.542	189.538	234.929	190.832	6172.13	4604	9178.62	6214.8	11120	9182.67	8509.1	9413.42	163.497	156.509	126.573	159.243	152.549	162.934	293.88	197.576	5451.38	7049.32	6449.1	6085.86	9868.4	9779.53	11827.7	8910.46	2415.56		1_PC(17:0_18:1)+HCO2 | 3_MSDIAL_PC 17:0_18:1;[M+HCOO]-;CCCCCCCCCCCCCCCCC(=O)OCC(COP([O-])(=O)OCC[N+](C)(C)C)OC(=O)CCCCCCC\C=C/CCCCCCCC;SXNXGNVZTLZDHE-XDOYNYLZNA-N;C43H84NO8P | 3_MSDIAL_PC 16:0_19:1;[M+HCOO]-;CCCCCCCCCCCCCCCC(=O)OCC(COP([O-])(=O)OCC[N+](C)	13901950.26 | 13618802.06 | 7155346.51 | 5330155.1 | 5047006.9 | 1384486.64 | 1384486.64	PC	[M+HCO2]-	No	PC(17:0_18:1)	[M+HCO2]-|[M+H]+	PC
842.591	9.96881	16.3514	16.1328	13.535	20.1536	16.6628	18.2273	23.231	17.5528	465.446	389.319	916.633	523.26	177.382	330.606	154.531	346.831	18.331	18.0736	14.555	17.1581	14.8973	16.5619	26.0392	18.7721	325.957	444.391	446.028	382.334	330.95	331.497	353.248	311.822	354.199		1_PC(17:0_20:3)+HCO2 | 3_MSDIAL_PC 17:0_20:3;[M+HCOO]-;CCCCCCCCCCCCCCCCC(=O)OCC(COP([O-])(=O)OCC[N+](C)(C)C)OC(=O)CCCCCCCCC\C=C/C\C=C/C\C=C/CC;VJODNNQZGFWVNO-JOIBFBEQNA-N;C45H84NO8P | 3_MSDIAL_PC 18:1_19:2;[M+HCOO]-;CCCCCCCC\C=C/CCCCCCCC(=O)OCC(COP([O-])(	1369710.18 | 1369710.18 | 285889.77 | 131867.864 | 129854.12 | 122851.05	PC	[M+HCO2]-	No	PC(17:0_20:3)	[M+HCO2]-	PC
840.575	9.59556	28.0634	26.5207	22.0666	32.8697	27.8248	29.2117	37.2994	30.8987	190.199	146.73	273.05	225.089	315.731	286.327	228.067	300.844	30.21	29.8192	24.4791	29.3479	24.6666	27.4076	53.0268	33.5664	137.048	172.743	179.338	164.835	267.958	281.685	364.825	256.798	2021.83		1_PC(17:0_20:4)+HCO2 | 3_MSDIAL_PC 17:0_20:4;[M+HCOO]-;CCCCCCCCCCCCCCCCC(=O)OCC(COP([O-])(=O)OCC[N+](C)(C)C)OC(=O)CCCCCC\C=C/C\C=C/C\C=C/C\C=C/CC;HTEFXTFZCGTMAC-PHEBCRHUNA-N;C45H82NO8P	3063367.51 | 3063367.51	PC	[M+HCO2]-	No	PC(17:0_20:4)	[M+HCO2]-	PC
868.607	10.5239	10.9268	10.0754	8.14802	13.3407	9.74569	11.0016	14.0923	11.7873	182.65	127.936	265.008	195.089	136.175	104.533	112.001	111.744	12.0015	11.318	9.21544	11.0905	9.54293	16.4841	13.7715	12.1775	125.877	150.544	239.504	33.1806	111.555	168.83	148.518	96.9287	137.362		1_PC(17:0_22:4)+HCO2 | 3_MSDIAL_PC 17:0_22:4;[M+HCOO]-;CCCCCCCCCCCCCCCCC(=O)OCC(COP([O-])(=O)OCC[N+](C)(C)C)OC(=O)CCCCCCCC\C=C/C\C=C/C\C=C/C\C=C/CC;QYHHILUVUVMDKY-SHJNOZFHNA-N;C47H86NO8P | 1_PC(19:0_20:4)+HCO2 | 3_MSDIAL_PC 19:0_20:4;[M+HCOO]-;CCCCCCCCCCC	1174324.98 | 1174324.98 | 837146.32 | 837146.32 | 325623.98	PC	[M+HCO2]-	No	PC(17:0_22:4)	[M+HCO2]-	PC
866.592	9.41725	16.5902	14.853	25.0057	18.0655	13.64	14.9259	21.2618	16.571	609.145	670.001	1147.05	686.639	721.083	415.948	632.118	440.906	17.7429	16.9303	14.6432	17.3323	13.3632	17.5463	17.8541	17.7599	751.645	756.836	803.007	445.616	393.652	464.375	329.477	398.312	58.2518		1_PC(17:0_22:5)+HCO2 | 3_MSDIAL_PC 17:0_22:5;[M+HCOO]-;CCCCCCCCCCCCCCCCC(=O)OCC(COP([O-])(=O)OCC[N+](C)(C)C)OC(=O)CCCCC\C=C/C\C=C/C\C=C/C\C=C/C\C=C/CC;ZVSXKJXCODHGBN-IYXHGJDYNA-N;C47H84NO8P | 3_MSDIAL_PC 19:1_20:4;[M+HCOO]-;CCCCCCCCC\C=C/CCCCCCCC(=O)OCC(C	280260.33 | 280260.33 | 144169.83 | 96927.96 | 53362.33	PC	[M+HCO2]-	No	PC(17:0_22:5)	[M+HCO2]-	PC
816.575	9.56857	21.2499	19.2998	16.6099	24.6362	26.0153	27.8431	35.3399	28.4696	6645.5	4551.28	10843.7	6470.24	5034.17	4318.55	3758.59	7176.23	22.785	22.3401	18.3878	22.4476	23.2299	24.0958	53.4716	30.3669	5040.06	6707.43	6238.7	6057.09	7732.48	7631.75	6169.84	6899.46	5740.7		1_PC(17:1_18:1)+HCO2 | 3_MSDIAL_PC 17:1_18:1;[M+HCOO]-;CCCCCCCC\C=C/CCCCCCCC(=O)OC(COC(=O)CCCCCCC\C=C/CCCCCCC)COP([O-])(=O)OCC[N+](C)(C)C;CWDLNVPVXRALIK-WRBBJXAJNA-N;C43H82NO8P | 1_PC(17:0_18:2)+HCO2 | 3_MSDIAL_PC 16:1_19:1;[M+HCOO]-;CCCCCCCCC\C=C/CCCCCCC	8289441.87 | 8153278.04 | 1616289.29 | 1611916.7 | 1465385.09 | 1457135.19 | 1451305.61 | 1332495.11	PC	[M+HCO2]-	No	PC(17:1_18:1)	[M+HCO2]-	PC
814.559	8.70954	1.05677	1.00844	0.592992	1.35496	1.36924	1.61496	1.1165	1.1263	250.507	191.666	351.42	249.616	280.264	242.451	233.461	252.134	1.16841	1.12601	0.932367	1.12158	1.18176	0.740193	2.29231	1.54621	165.571	124.89	210.232	198.871	264.106	246.482	331.828	246.163	154.435		1_PC(17:1_18:2)+HCO2 | 3_MSDIAL_PC 17:1_18:2;[M+HCOO]-;CCCCCCC\C=C/CCCCCCCC(=O)OCC(COP([O-])(=O)OCC[N+](C)(C)C)OC(=O)CCCCCCC\C=C/C\C=C/CCCCC;UJXPBTXUYBVHBS-ZFUXOTDWNA-N;C43H80NO8P | 1_PC(17:2_18:1)+HCO2 | 3_MSDIAL_PC 18:1_17:2;[M+HCOO]-;CCCCCCCC\C=C/CCCCC	214098.99 | 214098.99 | 100213.18 | 100213.18 | 81570.51	PC	[M+HCO2]-	No	PC(17:1_18:2)	[M+HCO2]-	PC
840.575	9.14336	1.57772	1.44948	1.17404	1.80521	1.62875	1.78832	2.17382	1.84625	148.622	106.883	215.447	143.617	67.4995	66.3645	59.157	47.495	1.71313	1.67959	1.32677	1.71176	1.42726	1.63128	2.79138	2.05587	101.457	126.004	119.609	111.356	65.7937	52.038	134.549	63.4172	16.8726		1_PC(17:1_20:3)+HCO2 | 3_MSDIAL_PC 17:1_20:3;[M+HCOO]-;CCCCCCC\C=C/CCCCCCCC(=O)OCC(COP([O-])(=O)OCC[N+](C)(C)C)OC(=O)CCCCCCCCC\C=C/C\C=C/C\C=C/CC;VPZHHOGAWLXYCR-KMJQZFAUNA-N;C45H82NO8P	106606.36 | 83760.73	PC	[M+HCO2]-	No	PC(17:1_20:3)	[M+HCO2]-	PC
834.624	13.3872	5.49799	5.43179	4.54198	6.6727	6.8173	7.06925	8.79884	8.06114	841.484	605.995	1675.26	726.072	967.394	856.06	691.953	831.076	6.19423	6.34015	5.06079	6.04426	5.89517	6.54868	14.5103	7.88064	694.885	1059.37	811.171	1024.93	957.746	848.306	1161.94	777.389	109.742		1_PC(18:0_18:0)+HCO2 | 1_PC(16:0_20:0)+HCO2 | 3_MSDIAL_PC 16:0_20:0;[M+HCOO]-;CCCCCCCCCCCCCCCCCCCC(=O)OC(COC(=O)CCCCCCCCCCCCCCC)COP([O-])(=O)OCC[N+](C)(C)C;HVPURDWMANOTFO-UHFFFAOYNA-N;C44H88NO8P	765610.1 | 564918.09 | 546727.78	PC	[M+HCO2]-	No	PC(18:0_18:0)	[M+HCO2]-	PC
830.592	10.3486	202.22	186.634	156.5	235.751	234.438	254.802	317.041	387.565	27748.1	20252.6	48053.2	28362.8	33417.4	26311	16816.3	28098.6	216.129	220.225	170.713	213.973	199.975	340.716	587.969	270.014	22507.7	29365.7	27547.1	25105.8	29724.5	28911.6	33540	27509.4	113113		1_PC(18:0_18:2)+HCO2 | 3_MSDIAL_PC 18:0_18:2;[M+HCOO]-;CCCCCCCCCCCCCCCCCC(=O)OCC(COP([O-])(=O)OCC[N+](C)(C)C)OC(=O)CCCCCCC\C=C/C\C=C/CCCCC;FORFDCPQKJHEBF-IUFKAHDJNA-N;C44H84NO8P | 1_PC(18:1_18:1)+HCO2 | 1_PC(16:0_20:2)+HCO2 | 3_MSDIAL_PC 16:0_20:2;[M+HCOO	20801921.3 | 20801921.3 | 19032581.3 | 6248768.6 | 6248768.6 | 5692993.6 | 5692993.6	PC	[M+HCO2]-	No	PC(18:0_18:2)	[M+HCO2]-	PC
856.607	10.6623	393.216	366.892	298.88	480.909	436.679	457.742	575.403	463.19	6915.92	5402.95	10618.2	7698.84	6608.98	5176.17	5084.86	5855.6	427.404	410.94	336.956	415.646	370.638	398.352	728.511	481.068	5838.45	7078.52	5961.89	6202.63	5646.78	5673.44	6549.97	5113.22	34066.2		1_PC(18:0_20:3)+HCO2 | 3_MSDIAL_PC 18:0_20:3;[M+HCOO]-;CCCCCCCCCCCCCCCCCC(=O)OCC(COP([O-])(=O)OCC[N+](C)(C)C)OC(=O)CCCCCCCCC\C=C/C\C=C/C\C=C/CC;LLUINWFQEIMZRU-JOIBFBEQNA-N;C46H86NO8P | 1_PC(16:0_22:3)+HCO2 | 1_PC(18:1_20:2)+HCO2 | 3_MSDIAL_PC 18:1_20:2;[M	43045917.3 | 42298263.9 | 8222443.1 | 7767278.2 | 7019624.8 | 6578815.7 | 1474211.14 | 1344770.06	PC	[M+HCO2]-	No	PC(18:0_20:3)	[M+HCO2]-	PC
854.591	10.191	655.613	611.366	518.649	794.366	664.73	678.092	883.41	701.79	5958.4	4583.15	10347.2	5754.53	8317.75	6997.21	6230.32	7073.72	736.7	721.467	565.166	715.559	571.966	669.155	1216.35	808.179	4466.93	6660.32	5737.64	6063.45	7848.59	7693.14	9078.35	6572.89	52307.1		1_PC(18:0_20:4)+HCO2 | 3_MSDIAL_PC 18:0_20:4;[M+HCOO]-;CCCCCCCCCCCCCCCCCC(=O)OCC(COP([O-])(=O)OCC[N+](C)(C)C)OC(=O)CCCCCC\C=C/C\C=C/C\C=C/C\C=C/CC;HAKKEJDMTIQLJH-WKUHSSGJNA-N;C46H84NO8P | 1_PC(18:1_20:3)+HCO2 | 3_MSDIAL_PC 18:1_20:3;[M+HCOO]-;CCCCCCCC\C=C	70802819.1 | 70802819.1 | 1055686.11 | 1044141.51 | 817781.26	PC	[M+HCO2]-	No	PC(18:0_20:4)	[M+HCO2]-	PC
884.641	12.4459	10.7627	10.2072	8.49991	13.1939	12.1759	12.9186	16.359	13.3618	952.568	646.537	1582.1	841.173	401.826	331.533	242.944	343.92	11.7666	11.7303	9.4266	11.5303	10.4904	10.9168	22.2967	13.9124	555.911	775.282	625.305	708.677	367.098	359.803	422.934	293.56	115.658		1_PC(18:0_22:3)+HCO2 | 3_MSDIAL_PC 18:0_22:3;[M+HCOO]-;CCCCCCCCCCCCCCCCCC(=O)OCC(COP([O-])(=O)OCC[N+](C)(C)C)OC(=O)CCCCCCCC\C=C/C\C=C/C\C=C/CCCCC;ISCOBNWTWBSGJN-GBDFTIALNA-N;C48H90NO8P | 1_PC(20:0_20:3)+HCO2 | 3_MSDIAL_PC 20:0_20:3;[M+HCOO]-;CCCCCCCCCCCCC	690822.8 | 690822.8 | 274546.63 | 274546.63	PC	[M+HCO2]-	No	PC(18:0_22:3)	[M+HCO2]-|[M+H]+	PC
882.622	11.1275	138.587	130.664	108.361	154.029	147.685	143.575	181.77	144.852	1333.92	1097.65	2127.59	1216.2	1471.07	1183.78	1168.68	1463.17	149.106	147.922	120.312	147.648	118.617	125.957	271.508	159.101	778.694	1040.59	1104.78	946.924	1247.81	1403.66	1428.18	1184.35	3044.63		1_PC(18:0_22:4)+HCO2 | 3_MSDIAL_PC 18:0_22:4;[M+HCOO]-;CCCCCCCCCCCCCCCCCC(=O)OCC(COP([O-])(=O)OCC[N+](C)(C)C)OC(=O)CCCCCCCC\C=C/C\C=C/C\C=C/C\C=C/CC;WUIUYHXOIXOMHN-SHJNOZFHNA-N;C48H88NO8P | 1_PC(20:1_20:3)+HCO2 | 3_MSDIAL_PC 20:1_20:3;[M+HCOO]-;CCCCCCCC\C	14950244.68 | 14680643.98 | 2717758.76 | 2448158.06 | 279405.27 | 279405.27 | 217220.15	PC	[M+HCO2]-	No	PC(18:0_22:4)	[M+HCO2]-	PC
880.607	10.2522	217.539	204.619	173.796	259.365	219.775	230.959	299.999	233.328	1917	1408.74	2475.02	1311.24	2564.18	1806.94	1950.19	1813.45	233.505	231.667	184.088	230.159	189.69	203.975	413.047	258.631	1011.61	1359.79	1761.01	1252.95	2348.52	1871.3	2746.29	2043.44	4017.49		1_PC(18:0_22:5)+HCO2 | 3_MSDIAL_PC 18:0_22:5;[M+HCOO]-;CCCCCCCCCCCCCCCCCC(=O)OCC(COP([O-])(=O)OCC[N+](C)(C)C)OC(=O)CCCCC\C=C/C\C=C/C\C=C/C\C=C/C\C=C/CC;MAAMGQXOTCBPFS-CYDMDVBXNA-N;C48H86NO8P | 1_PC(20:1_20:4)+HCO2 | 3_MSDIAL_PC 20:1_20:4;[M+HCOO]-;CCCCCCC	22686050.89 | 22269753.89 | 4843396.7 | 4427099.7 | 603306.36 | 340563.964	PC	[M+HCO2]-	No	PC(18:0_22:5)	[M+HCO2]-	PC
878.591	9.88703	301.577	284.187	232.287	364.602	307.802	333.592	412.184	333.254	992.022	838.593	1664.12	935.146	2241.87	2000.46	1782.62	2070.39	329.21	317.316	258.513	319.981	270.791	298.509	522.612	355.895	896.923	1205.18	1218.91	1116.36	1861.68	1882.16	2103.43	1708.33	10946.8		1_PC(18:0_22:6)+HCO2 | 3_MSDIAL_PC 18:0_22:6;[M+HCOO]-;CCCCCCCCCCCCCCCCCC(=O)OCC(COP([O-])(=O)OCC[N+](C)(C)C)OC(=O)CC\C=C/C\C=C/C\C=C/C\C=C/C\C=C/C\C=C/CC;FAUYAENFVCNTAL-UFTZFNJNNA-N;C48H84NO8P	24583875.6 | 23960239.2	PC	[M+HCO2]-	No	PC(18:0_22:6)	[M+HCO2]-	PC
830.592	10.1155	254.432	239.49	202.632	303.07	300.783	328.34	406.232	340.649	97121	52839	157158	98877.7	55657.8	44957.9	42925.5	47925.5	283.506	277.363	227.195	271.778	269.942	289.892	563.04	352.939	68169.4	96276.5	70317.1	61685.6	51581.7	51480.4	58065.1	45974.1	134399		1_PC(18:1_18:1)+HCO2 | 1_PC(16:0_20:2)+HCO2 | 3_MSDIAL_PC 16:0_20:2;[M+HCOO]-;CCCCCCCCCCCCCCCC(=O)OCC(COP([O-])(=O)OCC[N+](C)(C)C)OC(=O)CCCCCCCCC\C=C/C\C=C/CCCCC;ZRTZULWIAWDUBY-AKMCNLDWNA-N;C44H84NO8P | 1_PC(16:1_20:1)+HCO2 | 3_MSDIAL_PC 16:1_20:1;[M+HCOO	99901989 | 15926830.3 | 14924244.9 | 13759267.5 | 13759267.5	PC	[M+HCO2]-	No	PC(18:1_18:1)	[M+HCO2]-|[M+H]+	PC
828.575	9.31169	44.6929	43.0251	37.8724	54.73	56.9696	63.1517	72.6133	66.7523	24900.2	17957.5	24023.6	24296.9	12084.5	9635.9	9309.61	10457.5	50.2133	47.7283	39.7799	48.6941	50.2597	52.0372	104.976	62.6438	17326.1	22277.8	21588.8	11519.2	10954.5	10359.6	12665.4	9411.36	73094.7		1_PC(18:1_18:2)+HCO2 | 3_MSDIAL_PC 18:1_18:2;[M+HCOO]-;CCCCCCCC\C=C/CCCCCCCC(=O)OCC(COP([O-])(=O)OCC[N+](C)(C)C)OC(=O)CCCCCCC\C=C/C\C=C/CCCCC;GDWULUGDXGHJIJ-RWLIYIGXNA-N;C44H82NO8P | 1_PC(16:1_20:2)+HCO2 | 3_MSDIAL_PC 16:1_20:2;[M+HCOO]-;CCCCCC\C=C/CCCCCC	26213372.9 | 26213372.9 | 4288163.2 | 4288163.2 | 3478014.79 | 3073892.12	PC	[M+HCO2]-	No	PC(18:1_18:2)	[M+HCO2]-	PC
846.625	12.0841	3.7234	3.58044	3.28783	5.70312	5.21343	5.487	5.25774	5.78363	136.64	89.1544	184.965	114.783	144.562	137.514	99.7287	142.588	5.15654	4.22867	3.12679	4.24263	4.66657	4.91206	11.0444	6.0551	101.152	122.319	108.843	113.447	137.555	133.906	171.95	114.483	146.672		1_PC(18:1_19:0)+HCO2 | 1_PC(17:0_20:1)+HCO2	283604.16 | 33336.91	PC	[M+HCO2]-	Yes	PC(18:1_19:0)	[M+HCO2]-	PC
858.623	11.4322	23.7334	23.2995	19.7128	30.6195	29.5472	31.064	36.9692	32.0552	5031.23	4479.12	10014	5576.45	3759.18	2826.69	2818.89	6306.11	26.9825	26.3781	21.2755	26.8179	24.7457	27.1076	55.6526	31.6521	3796.49	5199.56	4847.58	4792.68	3096.87	3074.88	3573.33	2908.95	3881.72		1_PC(18:1_20:1)+HCO2 | 3_MSDIAL_PC 18:1_20:1;[M+HCOO]-;CCCCCCCC\C=C/CCCCCCCCCC(=O)OC(COC(=O)CCCCCCC\C=C/CCCCCCCC)COP([O-])(=O)OCC[N+](C)(C)C;JLDQDLKBBDQYDE-IQDNDYAFNA-N;C46H88NO8P | 1_PC(16:0_22:2)+HCO2 | 1_PC(16:1_22:1)+HCO2 | 3_MSDIAL_PC 16:0_22:2;[M+HC	7732921.97 | 7601532.57 | 1404167.57 | 1375559.14 | 1272778.17	PC	[M+HCO2]-	No	PC(18:1_20:1)	[M+HCO2]-|[M+H]+	PC
854.59	9.56322	66.9451	60.9184	51.0868	77.8376	68.8224	73.7575	92.4749	75.9096	4596.42	3065.36	7231.82	4421.81	3158.42	2621.15	2286.81	2837.95	72.3854	71.5258	57.2911	71.6767	60.5156	67.2294	122.969	80.8778	2856.45	3827.29	3605.03	3639.91	2747	2624.76	3381.51	2527.63	6842.51		1_PC(18:1_20:3)+HCO2 | 3_MSDIAL_PC 18:1_20:3;[M+HCOO]-;CCCCCCCC\C=C/CCCCCCCC(=O)OCC(COP([O-])(=O)OCC[N+](C)(C)C)OC(=O)CCCCCCCCC\C=C/C\C=C/C\C=C/CC;JNKAOGSDBBXHEP-SAUDALOUNA-N;C46H84NO8P | 1_PC(16:0_22:4)+HCO2 | 3_MSDIAL_PC 16:0_22:4;[M+HCOO]-;CCCCCCCCCCCC	6202918.92 | 6202918.92 | 1168183.57 | 1168183.57 | 1136894.5 | 1057026.19 | 1001843.59 | 898530.49	PC	[M+HCO2]-	No	PC(18:1_20:3)	[M+HCO2]-	PC
850.559	8.28654	3.14374	2.90957	2.44073	3.76155	3.43318	3.91372	4.66242	3.74976	446.909	339.501	791.282	357.146	425.443	311.159	315.483	343.589	3.46906	3.40419	2.80824	3.37367	3.15772	3.15598	7.2985	3.9875	260.04	472.727	428.331	446.284	396.985	365.484	508.965	319.529	1262.29		1_PC(18:1_20:5)+HCO2 | 3_MSDIAL_PC 18:1_20:5;[M+HCOO]-;CCCCCCCC\C=C/CCCCCCCC(=O)OCC(COP([O-])(=O)OCC[N+](C)(C)C)OC(=O)CCC\C=C/C\C=C/C\C=C/C\C=C/C\C=C/CC;PAQLDAUPMINLDS-JDAPHBBENA-N;C46H80NO8P | 1_PC(18:2_20:4)+HCO2 | 3_MSDIAL_PC 18:2_20:4;[M+HCOO]-;CCCCC\	247625.68 | 247625.68 | 204222.561 | 194958.746 | 105788.36 | 105788.36	PC	[M+HCO2]-	No	PC(18:1_20:5)	[M+HCO2]-	PC
888.671	15.3525	2.57185	2.44496	2.76995	3.2717	4.47177	4.72273	5.98332	5.98901	685.878	260.863	1468.8	642.163	625.659	611.138	420.532	638.058	3.08007	3.10262	3.37897	4.01093	3.85792	3.2671	8.75291	5.50684	248.461	505.122	439.01	574.015	509.564	528.296	651.906	191.357	17.863		1_PC(18:1_22:0)+HCO2 | 3_MSDIAL_PC 22:0_18:1;[M+HCOO]-;CCCCCCCCCCCCCCCCCCCCCC(=O)OCC(COP([O-])(=O)OCC[N+](C)(C)C)OC(=O)CCCCCCC\C=C/CCCCCCCC;AWZDTGDSDIBXAE-QLYXXIJNNA-N;C48H94NO8P | 1_PC(18:0_22:1)+HCO2 | 3_MSDIAL_PC 18:0_22:1;[M+HCOO]-;CCCCCCCCCCCCCCCCCC(	367277.97 | 356180.48 | 317708.46 | 306610.97 | 256427.84 | 256427.84	PC	[M+HCO2]-	No	PC(18:1_22:0)	[M+HCO2]-	PC
886.655	13.5845	3.35855	1.132	2.67558	4.28215	4.38248	4.54031	5.55552	4.87093	869.275	642.611	1557.21	856.541	576.561	512.946	395.675	536.818	1.51282	3.85295	3.11064	3.76697	3.67838	3.8614	8.17677	4.82917	575.409	690.142	687.483	643.354	535.518	488.151	704.931	476.038	120.088		1_PC(18:1_22:1)+HCO2 | 3_MSDIAL_PC 18:1_22:1;[M+HCOO]-;CCCCCCCC\C=C/CCCCCCCCCCCC(=O)OC(COC(=O)CCCCCCC\C=C/CCCCCCCC)COP([O-])(=O)OCC[N+](C)(C)C;MOAVQOSWWXXGJQ-KEUJNBLRNA-N;C48H92NO8P | 3_MSDIAL_PC 16:0_24:2;[M+HCOO]-;CCCCCCCCCCCCCCCC(=O)OCC(COP([O-])(=O)OC	533457.02 | 520379.9 | 159867.94 | 143359.09 | 130281.97 | 119493.62 | 36054.5	PC	[M+HCO2]-	No	PC(18:1_22:1)	[M+HCO2]-	PC
882.621	10.72	22.0295	20.4583	16.5227	27.2216	24.9366	26.4517	32.7966	26.2888	1930.09	1475.94	3133.37	1896.41	848.382	627.609	622.641	792.167	24.3304	23.0234	18.9883	23.115	21.251	22.5933	40.9102	26.8958	1084.94	1429.38	1254.79	1253.46	518.679	562.577	806.274	587.988	548.835		1_PC(18:1_22:3)+HCO2 | 3_MSDIAL_PC 18:1_22:3;[M+HCOO]-;CCCCCCCC\C=C/CCCCCCCC(=O)OCC(COP([O-])(=O)OCC[N+](C)(C)C)OC(=O)CCCCCCCC\C=C/C\C=C/C\C=C/CCCCC;WWRNQERLPIGJFJ-AAPDRTCUNA-N;C48H88NO8P | 1_PC(20:1_20:3)+HCO2 | 3_MSDIAL_PC 20:1_20:3;[M+HCOO]-;CCCCCCCC\C	1496353.56 | 1496353.56 | 550421.15 | 550421.15 | 308545.41 | 308221.75 | 297757.07 | 287461.94	PC	[M+HCO2]-	No	PC(18:1_22:3)	[M+HCO2]-	PC
878.591	9.20045	46.3545	43.3406	36.6094	55.1533	46.9452	50.9436	63.4148	51.111	1423.98	1326.84	2222.03	782.904	1225.5	917.265	1006.91	1070.2	49.9827	49.1912	40.2588	49.1443	41.4236	44.0844	82.6237	54.3167	914.587	1610.11	1149.23	1452.62	1075.1	969.056	1251.83	1028.75	1440.95		1_PC(18:1_22:5)+HCO2 | 3_MSDIAL_PC 18:1_22:5;[M+HCOO]-;CCCCCCCC\C=C/CCCCCCCC(=O)OCC(COP([O-])(=O)OCC[N+](C)(C)C)OC(=O)CCCCC\C=C/C\C=C/C\C=C/C\C=C/C\C=C/CC;LQILTFYUCKNMSR-RAGHUBLNNA-N;C48H84NO8P | 1_PC(20:2_20:4)+HCO2 | 3_MSDIAL_PC 20:2_20:4;[M+HCOO]-;CCCC	2727163.09 | 2727163.09 | 572113.09 | 525763.01 | 457152.66 | 444528.82 | 296402.12	PC	[M+HCO2]-	No	PC(18:1_22:5)	[M+HCO2]-	PC
914.688	15.2497	1.92334	1.82381	1.57936	2.53554	2.02294	2.18784	2.75921	2.38021	683.447	483.426	1396.86	651.012	333.327	294.532	222.038	313.808	2.316	2.23045	1.84642	2.15125	1.69799	1.87238	3.98692	2.22568	371.88	481.621	423.338	468.114	256.71	238.117	339.56	225.373	26.6199		1_PC(18:1_24:1)+HCO2 | 3_MSDIAL_PC 18:1_24:1;[M+HCOO]-;CCCCCCCCCC\C=C/CCCCCCCCCCCC(=O)OC(COC(=O)CCCCCCC\C=C/CCCCCCCC)COP([O-])(=O)OCC[N+](C)(C)C;YKGOAHUQOKSYEX-XWNIBSQQNA-N;C50H96NO8P | 3_MSDIAL_PC 16:0_26:2;[M+HCOO]-;CCCCCCCCCCCCCCCC(=O)OCC(COP([O-])(=O)	439927.04 | 432932.31 | 112193.93	PC	[M+HCO2]-	No	PC(18:1_24:1)	[M+HCO2]-	PC
850.561	8.00206	5.35759	5.09448	4.14723	6.56555	6.00007	6.32719	7.76557	5.83472	438.062	318.209	772.556	394.939	549.074	467.907	410.69	526.518	5.85233	5.7003	4.68512	5.74516	4.96917	4.90311	12.5834	6.50693	282.921	437.387	505.097	415.609	470.913	456.136	606.493	398.477	3823.71		1_PC(18:2_20:4)+HCO2 | 3_MSDIAL_PC 18:2_20:4;[M+HCOO]-;CCCCC\C=C/C\C=C/CCCCCCCC(=O)OCC(COP([O-])(=O)OCC[N+](C)(C)C)OC(=O)CCCCCC\C=C/C\C=C/C\C=C/C\C=C/CC;RUHBZJXWUDKAMZ-ODAJXHQSNA-N;C46H80NO8P | 1_PC(16:1_22:5)+HCO2 | 3_MSDIAL_PC 16:1_22:5;[M+HCOO]-;CCCCCC	348069.85 | 348069.85 | 182423.39 | 166853.21 | 105337.57 | 105337.57	PC	[M+HCO2]-	No	PC(18:2_20:4)	[M+HCO2]-	PC
870.622	11.5116	13.6577	13.4079	10.9959	21.0916	17.2942	14.8868	24.188	15.0256	136.876	141.773	211.232	172.095	183.566	103.136	79.2089	161.888	14.664	16.7931	13.8381	14.9153	15.1002	13.0834	28.7391	19.8744	128.118	114.614	139.661	147.564	96.3597	115.661	110.816	100.925	72.5841		1_PC(19:0_20:3)+HCO2 | 3_MSDIAL_PC 19:0_20:3;[M+HCOO]-;CCCCCCCCCCCCCCCCCCC(=O)OCC(COP([O-])(=O)OCC[N+](C)(C)C)OC(=O)CCCCCCCCC\C=C/C\C=C/C\C=C/CC;MGJXDMDWZUQXCK-JOIBFBEQNA-N;C47H88NO8P	563754.17 | 531363.04	PC	[M+HCO2]-	No	PC(19:0_20:3)	[M+HCO2]-	PC
896.638	12.0854	2.65534	2.33966	1.98861	3.28143	2.84134	2.99799	3.68555	3.14406	27.2355	17.6958	37.7099	25.2988	25.1612	20.9535	17.9733	21.6591	2.86362	2.58681	2.26074	2.81327	2.34538	2.59409	4.66109	3.26191	18.2147	22.8223	25.8268	21.8327	19.3328	20.8603	27.0939	15.7779	4.49586		1_PC(19:0_22:4)+HCO2 | 3_MSDIAL_PC 19:0_22:4;[M+HCOO]-;CCCCCCCCCCCCCCCCCCC(=O)OCC(COP([O-])(=O)OCC[N+](C)(C)C)OC(=O)CCCCCCCC\C=C/C\C=C/C\C=C/C\C=C/CC;SQMJGQMKJHXMQP-XXXLRELONA-N;C49H90NO8P	239246.948 | 239246.948	PC	[M+HCO2]-	No	PC(19:0_22:4)	[M+HCO2]-	PC
894.622	10.575	4.89958	3.49292	3.81409	5.93248	5.15548	4.13122	6.89474	5.36978	53.3192	36.7739	80.6349	53.3303	41.6145	27.8985	29.776	35.0894	4.37921	3.8351	4.26577	5.21242	4.44653	4.73553	5.63209	5.60817	28.7662	43.2609	50.067	40.8368	24.2388	41.4695	36.46	23.2298	20.2045		1_PC(19:0_22:5)+HCO2 | 3_MSDIAL_PC 19:0_22:5;[M+HCOO]-;CCCCCCCCCCCCCCCCCCC(=O)OCC(COP([O-])(=O)OCC[N+](C)(C)C)OC(=O)CCCCC\C=C/C\C=C/C\C=C/C\C=C/C\C=C/CC;DTRODWMOJLEYHX-VDKLDXSNNA-N;C49H88NO8P	264715.72 | 264715.72	PC	[M+HCO2]-	No	PC(19:0_22:5)	[M+HCO2]-	PC
882.623	11.7058	13.3327	13.0675	10.8245	16.3926	14.5019	14.9301	18.8659	14.9866	146.093	104.942	299.901	148.972	209.762	164.832	137.181	195.935	14.3357	13.7743	11.2408	14.4154	12.2943	12.8059	26.3705	16.1522	134.276	171.155	180.564	155.52	184.562	162.731	228.099	174.035	299.557		1_PC(20:0_20:4)+HCO2 | 3_MSDIAL_PC 20:0_20:4;[M+HCOO]-;CCCCCCCCCCCCCCCCCCCC(=O)OCC(COP([O-])(=O)OCC[N+](C)(C)C)OC(=O)CCCCCC\C=C/C\C=C/C\C=C/C\C=C/CC;DDIJTWRVGORCFN-QXTOGSPWNA-N;C48H88NO8P | 1_PC(18:0_22:4)+HCO2 | 3_MSDIAL_PC 18:0_22:4;[M+HCOO]-;CCCCCCCCCC	806316.11 | 806316.11 | 300254.87 | 300254.87	PC	[M+HCO2]-	No	PC(20:0_20:4)	[M+HCO2]-	PC
910.655	13.0576	2.23379	2.11372	1.75373	2.60826	1.4648	1.62625	1.88514	1.63147	72.2258	51.0111	149.57	70.0974	56.5163	50.8394	40.8759	35.6109	2.30208	2.29173	1.85564	2.36566	1.99797	2.24559	2.64616	2.74651	53.9602	68.368	62.2926	69.302	46.6409	43.6603	57.9669	36.876	20.3747		1_PC(20:0_22:4)+HCO2	127067	PC	[M+HCO2]-	Yes	PC(20:0_22:4)	[M+HCO2]-	PC
906.623	11.2965	3.89505	3.70173	3.39859	4.85173	4.6238	4.23501	5.45121	4.9651	18.621	14.2652	35.7048	18.0923	30.5225	35.3756	31.3439	39.1676	4.31124	4.18592	3.43843	4.62756	3.41795	3.81828	8.82617	5.35459	16.7939	22.665	18.9891	22.3256	35.8446	24.0302	41.9513	31.9339	35.6074		1_PC(20:0_22:6)+HCO2 | 3_MSDIAL_PC 20:0_22:6;[M+HCOO]-;CCCCCCCCCCCCCCCCCCCC(=O)OCC(COP([O-])(=O)OCC[N+](C)(C)C)OC(=O)CC\C=C/C\C=C/C\C=C/C\C=C/C\C=C/C\C=C/CC;WAFWSBFKIPCFOF-ZOHKZEOUNA-N;C50H88NO8P	312301.2 | 312301.2	PC	[M+HCO2]-	No	PC(20:0_22:6)	[M+HCO2]-	PC
908.639	11.1165	2.27848	2.44091	1.90384	2.47582	2.2461	2.4398	3.13332	2.79974	179.311	103.198	289.519	149.861	57.919	43.308	58.2739	54.4643	2.64977	2.56131	2.16685	2.44252	2.21825	2.3147	4.90967	2.91876	62.348	69.706	75.6422	77.5391	37.2171	41.7524	38.0323	57.9406	129.641		1_PC(20:1_22:4)+HCO2 | 3_MSDIAL_PC 20:1_22:4;[M+HCOO]-;CCCCCCCC\C=C/CCCCCCCCCC(=O)OCC(COP([O-])(=O)OCC[N+](C)(C)C)OC(=O)CCCCCCCC\C=C/C\C=C/C\C=C/C\C=C/CC;NDORKVUTFRGUBE-BXHZXWGDNA-N;C50H90NO8P	300192.64 | 300192.64	PC	[M+HCO2]-	No	PC(20:1_22:4)	[M+HCO2]-	PC
906.624	10.2209	4.67279	4.47559	3.83865	5.68355	4.8865	5.11979	6.55951	5.27912	184.721	135.074	308.972	175.999	147.823	119.281	107.077	121.804	5.20263	5.18494	4.21429	5.067	4.2967	4.43055	8.57372	5.71635	104.346	137.274	120.568	122.565	106.497	91.9247	127.892	94.1002	20.7003		1_PC(20:1_22:5)+HCO2 | 3_MSDIAL_PC 20:1_22:5;[M+HCOO]-;CCCCCCCC\C=C/CCCCCCCCCC(=O)OCC(COP([O-])(=O)OCC[N+](C)(C)C)OC(=O)CCCCC\C=C/C\C=C/C\C=C/C\C=C/C\C=C/CC;PMEGQTAPMLGFBO-WAFBCBLINA-N;C50H88NO8P	493875.81 | 458803.87	PC	[M+HCO2]-	No	PC(20:1_22:5)	[M+HCO2]-	PC
904.609	9.87175	6.70952	6.0665	4.84417	8.14515	6.57388	7.28294	8.92069	7.15385	74.1498	59.297	143.305	65.069	84.9709	51.2251	65.2514	62.2117	7.34734	7.22631	5.89351	7.27353	5.75068	6.65945	12.2404	7.70618	59.2632	84.3622	59.8072	75.4796	89.7931	59.2317	95.1568	72.8463	50.1931		1_PC(20:1_22:6)+HCO2 | 3_MSDIAL_PC 20:1_22:6;[M+HCOO]-;CCCCCCCC\C=C/CCCCCCCCCC(=O)OCC(COP([O-])(=O)OCC[N+](C)(C)C)OC(=O)CC\C=C/C\C=C/C\C=C/C\C=C/C\C=C/C\C=C/CC;FYVDGOCCFDKYOR-GXLBXUGMNA-N;C50H86NO8P	375761.96 | 375761.96	PC	[M+HCO2]-	No	PC(20:1_22:6)	[M+HCO2]-	PC
904.606	9.37812	1.80034	1.79055	0.626066	2.16056	1.62144	1.7807	2.46832	2.00537	89.4223	31.1021	130.023	85.0673	34.4002	75.1622	65.2708	80.8021	1.71074	1.92044	1.33029	1.79191	1.47245	1.70922	3.22154	2.01729	51.8838	64.34	31.7887	60.5541	25.6719	56.4446	67.0077	55.0291	30.1594		1_PC(20:2_22:5)+HCO2 | 3_MSDIAL_PC 20:2_22:5;[M+HCOO]-;CCCCC\C=C/C\C=C/CCCCCCCCCC(=O)OCC(COP([O-])(=O)OCC[N+](C)(C)C)OC(=O)CCCCC\C=C/C\C=C/C\C=C/C\C=C/C\C=C/CC;XJMSRTZSQKJCEJ-BXAIDXJJNA-N;C50H86NO8P | 1_PC(20:3_22:4)+HCO2 | 3_MSDIAL_PC 20:3_22:4;[M+HCOO]-	133526.13 | 133526.13 | 57092.4 | 51365.35	PC	[M+HCO2]-	No	PC(20:2_22:5)	[M+HCO2]-	PC
874.561	7.66785	2.72631	2.67681	2.29503	3.30791	3.04773	3.09275	3.87436	2.6852	316.964	211.24	529.753	306.511	477.533	379.545	345.306	421.518	2.92049	2.93941	2.31606	2.99412	2.41254	2.37891	6.97246	3.21468	205.458	346.273	310.274	344.826	268.326	251.371	376.458	272.226	455.029		1_PC(20:4_20:4)+HCO2 | 1_PC(18:2_22:6)+HCO2 | 3_MSDIAL_PC 18:2_22:6;[M+HCOO]-;CCCCC\C=C/C\C=C/CCCCCCCC(=O)OCC(COP([O-])(=O)OCC[N+](C)(C)C)OC(=O)CC\C=C/C\C=C/C\C=C/C\C=C/C\C=C/C\C=C/CC;FCTKCFNDGVBOBD-ZPBIJWSINA-N;C48H80NO8P	294704.13 | 104735.87 | 70114.07	PC	[M+HCO2]-	No	PC(20:4_20:4)	[M+HCO2]-	PC
910.653	13.9002	0.527265	0.530899	0.416909	0.667804	0.613279	0.657669	0.82323	0.741383	20.1913	13.5113	33.212	19.2192	26.7173	24.83	18.5822	23.6079	0.590128	0.572096	0.456028	0.591311	0.533238	0.554515	1.00825	0.689922	13.4263	17.9358	10.3997	16.614	23.6329	23.0883	29.7964	18.9171	40.2345		1_PC(20:4_22:0)+HCO2	19359.7	PC	[M+HCO2]-	Yes	PC(20:4_22:0)	[M+HCO2]-	PC
904.609	9.63659	0.649661	0.635956	0.528911	0.820887	0.703047	0.740223	0.947541	0.771362	100.257	66.187	188.163	91.6355	48.5545	41.5525	37.2538	23.3399	0.721924	0.694501	0.576621	0.693059	0.589655	0.659304	1.22778	0.814618	63.6478	73.8847	63.8319	78.8354	22.5121	19.8374	44.5262	34.535	29.1937		1_PC(20:4_22:3)+HCO2 | 1_PC(20:3_22:4)+HCO2	95296.58 | 27999.939	PC	[M+HCO2]-	Yes	PC(20:4_22:3)	[M+HCO2]-	PC
898.561	7.24818	0.745575	0.742695	0.658137	0.90095	0.866259	0.858947	1.05599	0.781316	136.983	99.0784	242.991	138.879	259.674	218.819	184.115	235.345	0.77803	0.803148	0.635119	0.818121	0.690502	0.628925	1.96696	0.881102	100.942	173.323	156.818	168.751	155.973	150.957	229.526	153.823	85.3674		1_PC(20:4_22:6)+HCO2	154378	PC	[M+HCO2]-	Yes	PC(20:4_22:6)	[M+HCO2]-	PC
736.55	9.52187	11.1667	10.445	8.93938	13.9875	14.2234	15.3313	18.7138	17.401	6174.53	4068.3	9819.55	5953.02	4138.11	3267.6	3087.25	3277.61	13.447	13.2538	10.4049	12.7889	10.9491	12.3296	25.7365	14.4687	3455.83	5019.92	4631.16	4634.3	2582.59	2662.23	3182.14	2333.51	56.5577		1_Plasmanyl-PC(O-16:0/14:0)+HCO2 | 1_Plasmanyl-PC(O-18:0/12:0)+HCO2	4373794.25 | 658564.42	ether-PC	[M+HCO2]-	Yes	Plasmanyl-PC(O-16:0/14:0)	[M+HCO2]-|[M+H]+	PC
734.535	8.98417	4.68663	3.45679	2.06384	4.85513	9.62739	12.8875	17.29	14.5987	1978.08	1545.39	1202.95	2227.21	1666.57	2164.07	1831.63	2432.88	6.54787	6.39029	5.68396	5.62375	11.4505	14.5684	3.04982	12.7921	1956.79	708.056	1954.15	626.993	1361.24	1835.64	915.318	1234.23	19.5323		1_Plasmanyl-PC(O-16:0/14:1)+HCO2	710203	ether-PC	[M+HCO2]-	Yes	Plasmanyl-PC(O-16:0/14:1)	[M+HCO2]-	PC
750.567	10.1121	1.80795	1.75416	1.50577	2.16939	1.72547	1.76205	2.26803	2.03542	76.251	60.1294	201.29	75.4773	108.266	61.2778	94.6638	58.8625	2.07505	2.0687	1.65424	1.98053	1.61842	1.82287	3.57295	2.22605	40.9902	105.46	67.1568	97.5836	40.6294	41.0639	22.8333	50.9248	0		1_Plasmanyl-PC(O-16:0/15:0)+HCO2	315773	ether-PC	[M+HCO2]-	Yes	Plasmanyl-PC(O-16:0/15:0)	[M+HCO2]-|[M+H]+	PC
764.583	10.8021	42.2628	38.9371	32.9533	50.2632	51.1344	53.3235	65.9483	61.917	27915.4	20016.8	50794.8	27518.6	14901.7	11141.4	10935.6	10791.6	51.5497	51.4534	40.6755	49.1535	40.7812	45.421	102.935	53.8618	17801.1	27012.6	23259.9	24255.5	10751.5	11030.4	12399.7	9153.17	1423.04		1_Plasmanyl-PC(O-16:0/16:0)+HCO2 | 1_Plasmanyl-PC(O-18:0/14:0)+HCO2	29979681.9 | 6774053	ether-PC	[M+HCO2]-	Yes	Plasmanyl-PC(O-16:0/16:0)	[M+HCO2]-|[M+H]+	PC
762.567	9.85937	23.2853	21.6266	18.7985	28.8549	32.1895	36.0976	48.0437	40.2133	12566.4	9374.88	22387.8	13110.9	11224.5	8567.55	8743.48	8980.52	29.0919	29.21	20.2524	27.238	30.5215	28.7971	64.0808	32.4492	7072.29	10751.1	10089.3	9613.44	7630.99	8453.3	9307.47	7415.32	166.476		1_Plasmanyl-PC(O-16:0/16:1)+HCO2 | 1_Plasmanyl-PC(O-16:1/16:0)+HCO2 | 1_Plasmenyl-PC(P-16:0/16:0)+HCO2 | 1_Plasmanyl-PC(O-18:1/14:0)+HCO2 | 1_Plasmenyl-PC(P-18:0/14:0)+HCO2 | 1_Plasmanyl-PC(O-18:0/14:1)+HCO2	18358717.4 | 2897534.91 | 2897534.91 | 2861945.01 | 2861945.01 | 1881734.18	ether-PC	[M+HCO2]-	No	Plasmanyl-PC(O-16:0/16:1)	[M+HCO2]-|[M+H]+	PC
778.599	11.6667	0.989014	0.946895	0.766693	1.25177	1.68215	1.57542	1.88718	1.78866	492.321	322.487	903.423	514.612	470.775	321.893	381.581	300.274	1.20495	1.2622	0.885511	1.11481	1.20755	1.1912	3.29505	1.55264	342.218	584.965	506.281	525.402	255.649	322.207	302.703	269.211	0.731485		1_Plasmanyl-PC(O-16:0/17:0)+HCO2 | 1_Plasmanyl-PC(O-18:0/15:0)+HCO2	420507.17 | 302324.1	ether-PC	[M+HCO2]-	Yes	Plasmanyl-PC(O-16:0/17:0)	[M+HCO2]-	PC
776.581	10.2088	3.6234	3.4872	2.92521	4.51958	4.87941	4.82508	6.1715	5.336	631.842	392.933	1356.46	612.028	858.591	622.121	658.76	637.205	4.31748	4.22436	3.42987	4.0756	4.12457	4.441	9.52368	5.43589	360.396	651.235	490.365	589.709	630.479	581.166	784.511	594.393	0		1_Plasmanyl-PC(O-16:0/17:1)+HCO2 | 1_Plasmanyl-PC(O-18:1/15:0)+HCO2 | 1_Plasmenyl-PC(P-18:0/15:0)+HCO2	1070952.85 | 333945.17 | 333945.17	ether-PC	[M+HCO2]-	No	Plasmanyl-PC(O-16:0/17:1)	[M+HCO2]-	PC
730.573	9.95762	15.1163	11.0799	12.0423	14.4359	13.0406	15.1009	21.6841	17.9146	242.605	235.679	695.465	152.531	370.681	856.852	467.564	621.756	13.9609	12.0149	11.3934	11.7943	14.4094	16.1459	15.9364	19.1378	119.593	188.562	120.872	144.497	482.245	154.605	384.059	722.402	62.2259		1_Plasmanyl-PC(O-16:0/17:2)+H | 1_Plasmenyl-PC(P-16:0/17:1)+H	3872095.03 | 3872095.03	Plasmanyl-PC	[M+H]+	No	Plasmanyl-PC(O-16:0/17:2)	[M+H]+	PC
790.599	10.9069	108.831	101.471	85.801	129.725	157.003	169.246	207.497	185.492	39287.5	33089	70396.5	39235.9	33006.7	26249.9	24165.4	27734.2	129.709	128.327	102.901	123.524	132.368	144.59	320.655	171.117	24594.4	34493.8	31672.8	30584.6	26081.8	26587.1	31828.4	23053.8	3064.77		1_Plasmanyl-PC(O-16:0/18:1)+HCO2 | 1_Plasmenyl-PC(P-18:0/16:0)+HCO2 | 1_Plasmanyl-PC(O-18:1/16:0)+HCO2 | 1_Plasmanyl-PC(O-18:0/16:1)+HCO2	26808946.61 | 17089102.3 | 16569700.9 | 6893744.5	ether-PC	[M+HCO2]-	No	Plasmanyl-PC(O-16:0/18:1)	[M+HCO2]-	PC
788.582	9.88291	8.70521	8.08515	6.7574	10.7024	16.2169	18.5793	21.34	20.0876	4945.34	3864.71	8588.72	5814.63	5787.03	4662.92	4627.09	4972.18	9.99071	9.85585	8.03768	9.60458	12.8166	13.7658	27.6628	15.7083	3415.09	4140.17	4510.5	3682.91	3940.47	4525.71	4625.71	4273.52	2223.98		1_Plasmanyl-PC(O-16:0/18:2)+HCO2 | 1_Plasmanyl-PC(O-18:1/16:1)+HCO2 | 1_Plasmenyl-PC(P-18:0/16:1)+HCO2 | 1_Plasmanyl-PC(O-16:1/18:1)+HCO2 | 1_Plasmenyl-PC(P-16:0/18:1)+HCO2 | 1_Plasmenyl-PC(P-18:1/16:0)+HCO2	6703634.09 | 3861820.86 | 3861820.86 | 1865934.3 | 1865934.3 | 1680994.53	ether-PC	[M+HCO2]-	No	Plasmanyl-PC(O-16:0/18:2)	[M+HCO2]-	PC
814.598	10.6151	20.3824	18.4381	15.2455	24.777	23.1204	25.4178	29.8921	25.9961	11311.7	7836.77	14425.5	10155.7	4483.22	3683.66	3381.09	4005.9	22.6526	21.6101	17.6941	21.5574	18.7319	19.1935	34.7283	23.4611	5911.21	7490.32	6849.37	6504.48	3519.78	2758.44	4024.55	3051.15	400.7		1_Plasmanyl-PC(O-16:0/20:3)+HCO2 | 1_Plasmenyl-PC(P-18:1/18:1)+HCO2 | 1_Plasmenyl-PC(P-16:1/20:1)+HCO2 | 1_Plasmanyl-PC(O-18:0/18:3)+HCO2 | 1_Plasmanyl-PC(O-16:1/20:2)+HCO2 | 1_Plasmenyl-PC(P-16:0/20:2)+HCO2 | 1_Plasmanyl-PC(O-18:1/18:2)+HCO2 | 1_Plasmeny	8512801.82 | 2148316.83 | 1951456.4 | 1941641.68 | 1755592 | 1755592 | 1742317.62 | 1742317.62 | 1706376.95	ether-PC	[M+HCO2]-	No	Plasmanyl-PC(O-16:0/20:3)	[M+HCO2]-	PC
812.581	9.73315	18.6531	22.3501	14.0663	29.2859	43.3377	50.1359	58.6633	53.857	12978.7	8976.28	20940.2	12433.5	12064.4	9416.3	9321.95	10073.3	27.3239	26.6908	21.8379	25.8292	34.8077	36.1004	75.6979	42.873	7284.95	9961.69	9105.54	8794.29	8841.67	7955.43	10312.9	8057.8	8073.5		1_Plasmanyl-PC(O-16:0/20:4)+HCO2 | 1_Plasmenyl-PC(P-18:1/18:2)+HCO2 | 1_Plasmanyl-PC(O-16:1/20:3)+HCO2 | 1_Plasmenyl-PC(P-16:0/20:3)+HCO2	16312207.6 | 3133713.3 | 3108139.27 | 3108139.27	ether-PC	[M+HCO2]-	No	Plasmanyl-PC(O-16:0/20:4)	[M+HCO2]-	PC
810.565	9.05998	0.343499	0.295042	0.295484	0.423066	0.813228	0.928114	1.29137	1.09202	244.671	278.144	640.296	373.304	369.963	413.465	260.677	307.74	0.36226	0.419792	0.334915	0.436974	0.607979	0.708069	1.71325	0.966398	126.239	232.263	282.798	281.937	248.232	237.408	313.754	219.619	103.911		1_Plasmanyl-PC(O-16:0/20:5)+HCO2 | 1_Plasmanyl-PC(O-16:1/20:4)+HCO2 | 1_Plasmenyl-PC(P-16:0/20:4)+HCO2	328662.02 | 102397.94 | 102397.94	ether-PC	[M+HCO2]-	No	Plasmanyl-PC(O-16:0/20:5)	[M+HCO2]-	PC
840.612	10.5936	18.0755	16.7631	13.7077	22.3644	26.684	29.1819	34.5578	30.0893	9118.66	6756.08	12472.6	9045.79	5563.39	4518.17	4273.43	4921.19	20.0342	18.905	15.5445	19.1588	20.6586	21.3149	37.9436	25.0481	4867.99	6270.52	5689.05	5411.92	3818.9	3657.46	4472.64	3625.14	1139.55		1_Plasmanyl-PC(O-16:0/22:4)+HCO2 | 1_Plasmanyl-PC(O-18:1/20:3)+HCO2 | 1_Plasmenyl-PC(P-18:0/20:3)+HCO2 | 1_Plasmenyl-PC(P-16:1/22:2)+HCO2 | 1_Plasmanyl-PC(O-18:0/20:4)+HCO2	5070508.1 | 3904869.81 | 3904869.81 | 1412817.48 | 392805.77	ether-PC	[M+HCO2]-	No	Plasmanyl-PC(O-16:0/22:4)	[M+HCO2]-	PC
836.58	9.52267	34.9639	31.8367	27.2432	41.5348	42.2603	46.9473	56.8929	48.6494	3077.87	2159.63	4391	2759.03	4470.49	3732.69	3507.9	3818.47	38.3036	37.7129	30.8283	36.8754	36.6892	38.4466	72.2901	46.4713	1865.23	2410.26	2075.86	2043.48	3489.77	2672.32	3953.97	3189.67	2947.59		1_Plasmanyl-PC(O-16:0/22:6)+HCO2 | 1_Plasmanyl-PC(O-16:1/22:5)+HCO2 | 1_Plasmenyl-PC(P-16:0/22:5)+HCO2 | 1_Plasmenyl-PC(P-18:1/20:4)+HCO2	3227370.77 | 1890381.06 | 1890381.06 | 1407038.64	ether-PC	[M+HCO2]-	No	Plasmanyl-PC(O-16:0/22:6)	[M+HCO2]-	PC
734.536	9.35711	2.26356	2.06409	1.73633	2.8075	3.61512	3.90026	4.6854	4.13107	402.845	255.043	536.878	235.774	646.878	519.43	528.718	536.273	2.70735	2.45769	2.05854	2.52792	2.92948	3.07412	5.54196	3.3041	283.288	371.916	203.136	318.778	482.008	153.364	524.761	424.349	23.3328		1_Plasmanyl-PC(O-16:1/14:0)+HCO2 | 1_Plasmenyl-PC(P-16:0/14:0)+HCO2 | 1_Plasmanyl-PC(O-16:0/14:1)+HCO2	684571.438 | 684571.438 | 102574.51	ether-PC	[M+HCO2]-	No	Plasmanyl-PC(O-16:1/14:0)	[M+HCO2]-	PC
762.568	10.5741	47.7844	44.2525	36.1638	58.9126	52.4397	55.414	69.2722	55.9037	2275.42	1649.4	3570.04	1624.69	2121.67	1480.87	1774.99	1535.57	52.8989	49.9056	42.3188	50.9014	45.8356	49.6884	80.6373	57.5046	1725.93	2426.24	1609.86	2067.03	1676.36	812.225	1652.9	1538.42	1820.31		1_Plasmanyl-PC(O-16:1/16:0)+HCO2 | 1_Plasmenyl-PC(P-16:0/16:0)+HCO2 | 1_Plasmanyl-PC(O-16:0/16:1)+HCO2 | 1_Plasmanyl-PC(O-18:1/14:0)+HCO2 | 1_Plasmenyl-PC(P-18:0/14:0)+HCO2	5144023.98 | 5144023.98 | 871723.86 | 770439.74 | 770439.74	ether-PC	[M+HCO2]-	No	Plasmanyl-PC(O-16:1/16:0)	[M+HCO2]-	PC
760.55	9.39627	10.9533	9.84	8.16789	15.2468	7.42492	15.0094	18.1259	15.6637	1843.86	1273.04	2502.28	1652.17	1233.58	1685.94	965.495	1090.54	12.3484	11.9725	9.60487	11.735	11.5764	12.4906	21.5391	13.7547	1005.83	1315.6	1536.01	1113.47	987.088	804.063	1143.55	882.074	210.381		1_Plasmanyl-PC(O-16:1/16:1)+HCO2 | 1_Plasmenyl-PC(P-16:0/16:1)+HCO2 | 1_Plasmenyl-PC(P-16:1/16:0)+HCO2 | 1_Plasmenyl-PC(P-18:1/14:0)+HCO2 | 1_OxPE(18:1_18:0(1O))-H	1078689.44 | 1078689.44 | 562565.3 | 330332.63 | 131215.4	ether-PC	[M+HCO2]-	No	Plasmanyl-PC(O-16:1/16:1)	[M+HCO2]-	PC
788.582	10.6208	88.1484	81.5592	65.751	109.593	105.299	114.661	138.336	117.737	4731.27	3191.74	7213.72	3238.2	6310.51	4201.78	4894.56	4191.08	100.387	93.1331	76.3931	93.3273	93.2083	98.4499	156.728	112.566	3622.46	4641.64	2584.25	4322.58	4961.86	1849.22	6256.69	5535.12	2364.45		1_Plasmanyl-PC(O-16:1/18:1)+HCO2 | 1_Plasmenyl-PC(P-16:0/18:1)+HCO2 | 1_Plasmenyl-PC(P-16:1/18:0)+HCO2 | 1_Plasmenyl-PC(P-18:1/16:0)+HCO2 | 1_Plasmanyl-PC(O-18:1/16:1)+HCO2 | 1_Plasmenyl-PC(P-18:0/16:1)+HCO2 | 1_Plasmanyl-PC(O-16:0/18:2)+HCO2	11072679.55 | 11072679.55 | 5538344.8 | 2108135.37 | 1971573.77 | 1971573.77 | 1785240.16	ether-PC	[M+HCO2]-	No	Plasmanyl-PC(O-16:1/18:1)	[M+HCO2]-|[M+H]+	PC
786.566	9.67788	6.32421	5.8007	4.91891	7.6131	7.36476	8.31643	8.21498	7.12709	337.38	360.393	538.434	421.819	655.028	618.84	515.659	682.31	6.94183	6.82534	5.68488	6.62846	5.9702	6.44674	14.2974	8.46621	240.318	374.617	331.768	425.845	698.346	350.066	781.187	587.122	5089.85		1_Plasmanyl-PC(O-16:1/18:2)+HCO2 | 1_Plasmenyl-PC(P-16:0/18:2)+HCO2 | 1_Plasmenyl-PC(P-16:1/18:1)+HCO2 | 1_Plasmenyl-PC(P-18:1/16:1)+HCO2 | 1_Plasmanyl-PC(O-16:0/18:3)+HCO2	859224.02 | 859224.02 | 371264.3 | 206828.66 | 180437.01	ether-PC	[M+HCO2]-	No	Plasmanyl-PC(O-16:1/18:2)	[M+HCO2]-|[M+H]+	PC
812.581	10.3747	2.49373	2.3179	2.05665	2.99662	3.04776	3.2889	3.95918	3.70324	466.256	363.424	777.895	392.738	403.003	275.158	333.431	291.185	2.78554	2.72116	2.29922	2.6713	2.92609	3.12485	4.2287	3.3953	327.406	460.851	291.704	377.165	310.155	160.175	300.785	288.537	104.197		1_Plasmanyl-PC(O-16:1/20:3)+HCO2 | 1_Plasmenyl-PC(P-16:0/20:3)+HCO2 | 1_Plasmanyl-PC(O-16:0/20:4)+HCO2 | 1_Plasmanyl-PC(O-18:1/18:3)+HCO2 | 1_Plasmenyl-PC(P-18:0/18:3)+HCO2	350013.88 | 350013.88 | 134423.44 | 126243.28 | 126243.28	ether-PC	[M+HCO2]-	No	Plasmanyl-PC(O-16:1/20:3)	[M+HCO2]-	PC
810.565	9.51854	24.7305	22.7145	19.7217	29.2386	27.2384	30.1033	36.7049	30.1983	883.454	624.497	1434.99	583.522	1612.31	1287.24	1222.26	1399.77	26.6191	26.763	21.6015	26.1573	24.3373	25.5248	51.365	31.4889	628.27	888.675	491.165	728.514	1510.2	486.009	1620.05	1333.91	4845.14		1_Plasmanyl-PC(O-16:1/20:4)+HCO2 | 1_Plasmenyl-PC(P-16:0/20:4)+HCO2	2766076.22 | 2766076.22	ether-PC	[M+HCO2]-	No	Plasmanyl-PC(O-16:1/20:4)	[M+HCO2]-	PC
838.597	10.2689	13.946	14.1357	10.9822	18.2439	15.1875	18.573	23.2173	23.6059	891.23	694.62	1577.22	825.891	1559.82	1277.96	1280.37	1545.44	16.4004	19.782	11.0216	15.9687	15.3921	19.6694	30.221	19.6166	538.695	701.878	553.143	575.028	1159.64	777.864	1226.18	1106.95	937.471		1_Plasmanyl-PC(O-16:1/22:4)+HCO2 | 1_Plasmenyl-PC(P-16:0/22:4)+HCO2 | 1_Plasmanyl-PC(O-16:0/22:5)+HCO2 | 1_Plasmanyl-PC(O-18:0/20:5)+HCO2 | 1_Plasmenyl-PC(P-18:1/20:3)+HCO2 | 1_Plasmanyl-PC(O-18:1/20:4)+HCO2 | 1_Plasmenyl-PC(P-18:0/20:4)+HCO2	1272162.33 | 1272162.33 | 339101.45 | 312935.51 | 279451.22 | 267615.13 | 267615.13	ether-PC	[M+HCO2]-	No	Plasmanyl-PC(O-16:1/22:4)	[M+HCO2]-	PC
836.58	9.912	4.06449	3.16199	3.14135	4.72351	4.11191	4.46229	5.6681	4.47775	54.5929	63.4031	148.015	60.4095	218.626	160.931	175.09	182.053	4.52317	4.13839	3.57016	4.19854	3.56195	3.53721	6.50796	4.50536	55.5135	64.2668	45.416	70.6746	170.843	58.8571	168.872	139.352	230.972		1_Plasmanyl-PC(O-16:1/22:5)+HCO2 | 1_Plasmenyl-PC(P-16:0/22:5)+HCO2 | 1_Plasmanyl-PC(O-18:1/20:5)+HCO2 | 1_Plasmenyl-PC(P-18:0/20:5)+HCO2 | 1_Plasmenyl-PC(P-18:1/20:4)+HCO2 | 1_Plasmanyl-PC(O-16:0/22:6)+HCO2	375205.182 | 375205.182 | 136709.59 | 136709.59 | 95992.92 | 55039.17	ether-PC	[M+HCO2]-	No	Plasmanyl-PC(O-16:1/22:5)	[M+HCO2]-	PC
834.565	9.26868	25.9432	23.6739	20.7151	31.2154	26.2815	28.8227	35.3852	29.099	153.095	113.697	223.955	71.4806	457.782	351.631	358.548	407.825	28.5661	27.619	23.0984	27.4705	23.9275	25.4056	45.6125	30.6768	104.876	141.548	80.6185	111.084	396.612	120.387	421.093	371.668	242.732		1_Plasmanyl-PC(O-16:1/22:6)+HCO2 | 1_Plasmenyl-PC(P-16:0/22:6)+HCO2	1722043.49 | 1722043.49	ether-PC	[M+HCO2]-	No	Plasmanyl-PC(O-16:1/22:6)	[M+HCO2]-	PC
792.615	13.8181	0.149451	0.140652	0.123475	0.178215	0.38233	0.411366	0.472292	0.512483	179.818	130.731	315.371	183.802	170.722	124.416	139.721	124.584	0.210975	0.218571	0.169483	0.215969	0.286201	0.333879	0.663666	0.368649	138.041	195.734	168.175	170.975	125.184	128.652	133.539	111.156	0.403688		1_Plasmanyl-PC(O-18:0/16:0)+HCO2 | 1_Plasmanyl-PC(O-16:0/18:0)+HCO2	399992.94 | 94579.25	ether-PC	[M+HCO2]-	Yes	Plasmanyl-PC(O-18:0/16:0)	[M+HCO2]-	PC
804.615	11.7957	1.22731	1.10176	1.03901	1.52322	3.71028	3.98982	4.63774	4.52808	965.169	622.298	1724.32	976.858	1656.99	1367.47	1193.51	1400.49	1.70115	1.73791	1.26415	1.67668	2.95314	3.15103	7.10919	3.72325	712.912	972.686	904.602	885.917	1400.91	1424.11	1801.78	1270.82	0		1_Plasmanyl-PC(O-18:0/17:1)+HCO2 | 1_Plasmanyl-PC(O-18:1/17:0)+HCO2 | 1_Plasmenyl-PC(P-18:0/17:0)+HCO2	626945.27 | 311813.796 | 311813.796	ether-PC	[M+HCO2]-	No	Plasmanyl-PC(O-18:0/17:1)	[M+HCO2]-	PC
820.646	14.8365	2.37153	2.29749	1.86123	2.94977	4.15305	5.23153	6.17208	6.35631	1891.43	1249.51	3472.32	1720.01	2182.24	1730.32	1483.27	1714.18	2.82153	2.81112	2.24587	2.69027	3.53606	3.72556	8.41648	4.59193	1337.43	1868.07	1553.1	1710.8	1681.05	1547.18	2104.06	1298.57	35.8114		1_Plasmanyl-PC(O-18:0/18:0)+HCO2 | 1_Plasmanyl-PC(O-20:0/16:0)+HCO2 | 1_Plasmanyl-PC(O-16:0/20:0)+HCO2 | 1_Plasmanyl-PC(O-22:0/14:0)+HCO2	1062626.57 | 950011.77 | 757861.98 | 397180.226	ether-PC	[M+HCO2]-	Yes	Plasmanyl-PC(O-18:0/18:0)	[M+HCO2]-	PC
818.63	12.8368	9.28366	9.40867	8.14185	10.9485	36.8422	40.2928	46.2718	43.2262	10580.2	7139.93	18537.5	10774	15622.6	12126.3	11474.6	12508.1	14.4542	13.7895	11.4591	12.6254	28.8464	32.8303	80.2788	36.3763	8030.5	10279.4	9966.01	9384.97	13745.6	13334.4	16706.2	12046.2	217.211		1_Plasmanyl-PC(O-18:0/18:1)+HCO2 | 1_Plasmanyl-PC(O-16:0/20:1)+HCO2 | 1_Plasmanyl-PC(O-18:1/18:0)+HCO2 | 1_Plasmenyl-PC(P-18:0/18:0)+HCO2 | 1_Plasmanyl-PC(O-20:1/16:0)+HCO2 | 1_Plasmenyl-PC(P-20:0/16:0)+HCO2	15087509.82 | 3872724.55 | 1540081.45 | 1540081.45 | 1525515.58 | 1525515.58	ether-PC	[M+HCO2]-	No	Plasmanyl-PC(O-18:0/18:1)	[M+HCO2]-|[M+H]+	PC
816.614	11.3483	5.64469	2.9905	4.42395	3.9538	10.5585	13.0796	14.9035	16.1325	5219.4	2661.4	5847.65	3433.99	5281.05	4049.81	4682.04	5124.59	4.32527	5.13057	3.7233	4.68359	8.957	9.70179	21.5379	13.0873	2727.67	3870.57	3226.75	2822.72	4623.4	5570.88	5549.88	4322.98	1243.58		1_Plasmanyl-PC(O-18:0/18:2)+HCO2 | 1_Plasmanyl-PC(O-18:1/18:1)+HCO2 | 1_Plasmenyl-PC(P-18:0/18:1)+HCO2 | 1_Plasmanyl-PC(O-16:0/20:2)+HCO2 | 1_Plasmanyl-PC(O-20:1/16:1)+HCO2 | 1_Plasmenyl-PC(P-20:0/16:1)+HCO2 | 1_Plasmenyl-PC(P-20:1/16:0)+HCO2 | 1_Plasmany	5380645.92 | 2402611.16 | 2402611.16 | 1652568.75 | 1192892.27 | 1192892.27 | 644876.45 | 632804.415 | 632804.415	ether-PC	[M+HCO2]-	No	Plasmanyl-PC(O-18:0/18:2)	[M+HCO2]-	PC
844.646	13.6064	3.36746	2.0161	1.45145	4.18747	6.83754	7.49489	8.45064	7.81129	2604.21	2235.5	3031.33	2832.41	1980.18	1796.66	1931.8	2020.69	4.29417	4.09586	2.22558	4.02447	3.858	5.98017	6.51474	6.93731	1685.76	2102.2	2015.54	1982.12	1401.9	1553.94	1270.78	1687.82	346.607		1_Plasmanyl-PC(O-18:0/20:2)+HCO2 | 1_Plasmanyl-PC(O-20:0/18:2)+HCO2 | 1_Plasmanyl-PC(O-16:0/22:2)+HCO2 | 1_Plasmanyl-PC(O-18:1/20:1)+HCO2 | 1_Plasmenyl-PC(P-18:0/20:1)+HCO2 | 1_Plasmenyl-PC(P-16:1/22:0)+HCO2 | 1_Plasmanyl-PC(O-20:1/18:1)+HCO2 | 1_Plasmeny	467188.25 | 321910.94 | 267155.12 | 262224.04 | 262224.04 | 139767.46 | 135336.41 | 135336.41	ether-PC	[M+HCO2]-	No	Plasmanyl-PC(O-18:0/20:2)	[M+HCO2]-	PC
842.629	11.7935	5.22612	4.77147	4.16431	6.22694	10.5032	11.7186	13.6304	13.1935	5542.96	3650.01	9514.91	5431.57	5020.9	4035.76	3559.81	4073.91	5.56722	5.68341	4.6221	5.36623	7.87735	8.07321	18.7474	9.70133	2844.62	3757.91	3575.07	3334.37	3932.95	3689.17	4850.31	3475.68	375.781		1_Plasmanyl-PC(O-18:0/20:3)+HCO2 | 1_Plasmanyl-PC(O-16:0/22:3)+HCO2 | 1_Plasmenyl-PC(P-16:1/22:1)+HCO2 | 1_Plasmenyl-PC(P-20:1/18:1)+HCO2 | 1_Plasmanyl-PC(O-18:1/20:2)+HCO2 | 1_Plasmenyl-PC(P-18:0/20:2)+HCO2	4254030.53 | 1901314.12 | 921297.5 | 873575 | 539461.97 | 539461.97	ether-PC	[M+HCO2]-	No	Plasmanyl-PC(O-18:0/20:3)	[M+HCO2]-	PC
840.612	11.1085	17.0126	15.5179	13.0298	20.3926	48.9819	55.6389	64.455	60.8652	11815.3	8000.35	18909.1	11457.1	18087.7	14986.2	13398.3	16099.9	20.0769	19.6934	16.3058	19.2346	39.3572	39.781	91.6096	47.0336	8384.76	11109.8	9677	9796.78	15088.4	14394.4	18164.3	13526.8	5189.23		1_Plasmanyl-PC(O-18:0/20:4)+HCO2 | 1_Plasmanyl-PC(O-18:1/20:3)+HCO2 | 1_Plasmenyl-PC(P-18:0/20:3)+HCO2 | 1_Plasmanyl-PC(O-16:1/22:3)+HCO2 | 1_Plasmenyl-PC(P-16:0/22:3)+HCO2 | 1_Plasmanyl-PC(O-16:0/22:4)+HCO2 | 1_Plasmenyl-PC(P-18:1/20:2)+HCO2	17091426.62 | 3174575.52 | 3174575.52 | 1800845.39 | 1800845.39 | 1795367.7 | 418682.23	ether-PC	[M+HCO2]-	No	Plasmanyl-PC(O-18:0/20:4)	[M+HCO2]-	PC
872.676	15.2545	1.3904	1.30737	1.02237	1.85321	2.00924	2.06474	2.54778	1.14742	311.036	202.741	530.598	270.05	279.153	161.285	206.205	173.768	1.55703	1.50417	1.27564	1.61263	1.60091	1.759	4.14721	2.10431	167.086	193.397	163.764	168.146	175.492	141.125	200.47	188.039	152.102		1_Plasmanyl-PC(O-18:0/22:2)+HCO2 | 1_Plasmanyl-PC(O-24:1/16:1)+HCO2 | 1_Plasmenyl-PC(P-24:0/16:1)+HCO2 | 1_Plasmanyl-PC(O-22:1/18:1)+HCO2 | 1_Plasmenyl-PC(P-22:0/18:1)+HCO2 | 1_Plasmanyl-PC(O-18:1/22:1)+HCO2 | 1_Plasmenyl-PC(P-18:0/22:1)+HCO2 | 1_Plasmany	150721.8 | 82155.16 | 82155.16 | 75526.44 | 75526.44 | 74253.526 | 74253.526 | 42892.11	ether-PC	[M+HCO2]-	No	Plasmanyl-PC(O-18:0/22:2)	[M+HCO2]-	PC
870.661	13.9719	3.45896	3.26742	2.77038	4.5352	4.80724	5.17202	6.29188	5.6671	2484.37	1544.07	4384.38	2693.96	988.676	812.23	620.39	891.667	3.97904	3.91753	3.17635	3.83173	3.77555	3.8312	9.26195	4.72654	1135.6	1696.78	1518.04	1516.69	771.383	699.77	934.096	651.993	223.006		1_Plasmanyl-PC(O-18:0/22:3)+HCO2 | 1_Plasmenyl-PC(P-16:1/24:1)+HCO2 | 1_Plasmenyl-PC(P-22:1/18:1)+HCO2 | 1_Plasmanyl-PC(O-20:0/20:3)+HCO2	1114856.79 | 259336.89 | 241470.38 | 192853.15	ether-PC	[M+HCO2]-	No	Plasmanyl-PC(O-18:0/22:3)	[M+HCO2]-	PC
868.645	12.3465	5.0451	4.73721	3.95482	6.26455	9.67714	10.6578	12.5367	11.5373	2325.5	1677.49	3974.46	2216.16	2995.28	2702.14	2101.78	2913.91	5.68411	5.57695	4.5568	5.4506	7.51279	7.39382	15.0552	9.27069	1391.34	1840.38	1246.97	1626.71	2510.72	2366.99	3255.43	2141.42	396.837		1_Plasmanyl-PC(O-18:0/22:4)+HCO2 | 1_Plasmanyl-PC(O-18:1/22:3)+HCO2 | 1_Plasmenyl-PC(P-18:0/22:3)+HCO2	2450041.99 | 558190.44 | 558190.44	ether-PC	[M+HCO2]-	No	Plasmanyl-PC(O-18:0/22:4)	[M+HCO2]-	PC
866.627	11.1822	8.73317	8.11046	6.90496	10.5789	13.5871	14.8852	17.556	15.9095	1959.39	1458.85	3714.71	2167.52	4922.93	3322.71	3101.44	3517.22	7.75322	9.70722	7.87164	9.61689	10.8091	11.0259	29.5766	16.1501	1740.08	2328.26	1640.73	2028.58	3979.23	4011.48	4736.61	2935.21	1456.87		1_Plasmanyl-PC(O-18:0/22:5)+HCO2 | 1_Plasmanyl-PC(O-20:1/20:4)+HCO2 | 1_Plasmenyl-PC(P-20:0/20:4)+HCO2 | 1_Plasmanyl-PC(O-18:1/22:4)+HCO2 | 1_Plasmenyl-PC(P-18:0/22:4)+HCO2	3739219.7 | 836929.59 | 836929.59 | 830496.55 | 830496.55	ether-PC	[M+HCO2]-	No	Plasmanyl-PC(O-18:0/22:5)	[M+HCO2]-	PC
864.612	10.7378	15.207	14.0702	7.07273	11.5533	26.7518	29.1709	35.0375	31.0045	2506.64	1864.44	3901.71	2439.43	6249.67	5456.93	4549.98	5833.09	17.3024	16.7591	13.8226	16.6194	22.0967	22.6667	46.7826	27.0357	2037.12	2642.41	2191.3	2249.45	5284.64	4775.64	6409.94	4753.53	816.471		1_Plasmanyl-PC(O-18:0/22:6)+HCO2 | 1_Plasmanyl-PC(O-18:1/22:5)+HCO2 | 1_Plasmenyl-PC(P-18:0/22:5)+HCO2 | 1_Plasmenyl-PC(P-20:1/20:4)+HCO2 | 1_Plasmenyl-PC(P-18:1/22:4)+HCO2	4089409.63 | 1272718.3 | 1272718.3 | 267929.75 | 260587.54	ether-PC	[M+HCO2]-	No	Plasmanyl-PC(O-18:0/22:6)	[M+HCO2]-	PC
904.74	18.4966	0	0.000824494	0.000582064	0.000930547	0.0563969	0.0503467	0.0496034	0.0301268	45.4022	29.1321	135.207	25.4672	40.1606	37.3852	21.1544	47.0228	0.000855999	0	0.00135798	0	0.00663462	0.00630104	0.0781445	0.00365036	20.7883	36.0885	19.7542	31.3516	21.4425	18.2156	26.9334	26.2707	0.456413		1_Plasmanyl-PC(O-18:0/24:0)+HCO2 | 1_Plasmanyl-PC(O-16:0/26:0)+HCO2	38919.7 | 34036.65	ether-PC	[M+HCO2]-	Yes	Plasmanyl-PC(O-18:0/24:0)	[M+HCO2]-	PC
802.597	10.5645	0.638639	0.560256	0.379159	0.754522	1.57996	1.57189	1.74086	1.65255	397.284	315.434	516.861	451.624	629.999	440.534	512.145	477.815	0.782899	0.756471	0.586319	0.765412	1.03911	1.06227	2.30492	1.26027	284.269	401.135	244.391	355.563	474.375	487.51	561.222	449.24	70.2046		1_Plasmanyl-PC(O-18:1/17:1)+HCO2 | 1_Plasmenyl-PC(P-18:0/17:1)+HCO2 | 1_Plasmenyl-PS(P-20:0/18:0)-H | 1_Plasmanyl-PC(O-18:0/17:2)+HCO2	327116.73 | 327116.73 | 285227.5 | 171498.38	ether-PC	[M+HCO2]-	No	Plasmanyl-PC(O-18:1/17:1)	[M+HCO2]-	PC
816.613	10.9759	8.55348	8.4987	6.95263	10.8454	16.4383	17.966	21.4219	19.8816	7370.48	4900.79	11825.8	7322.06	6284.47	5184.48	4497.14	5668.63	10.1995	9.9617	8.49606	9.68312	14.1034	14.1496	33.9633	16.7747	4802.77	6279.22	5811.1	5596.13	5865.84	5863.54	7142.51	5149.01	870.193		1_Plasmanyl-PC(O-18:1/18:1)+HCO2 | 1_Plasmenyl-PC(P-18:0/18:1)+HCO2 | 1_Plasmanyl-PC(O-18:0/18:2)+HCO2 | 1_Plasmanyl-PC(O-16:0/20:2)+HCO2 | 1_Plasmenyl-PC(P-20:1/16:0)+HCO2	7519401.6 | 7519401.6 | 1434053.82 | 1101661.36 | 949212.78	ether-PC	[M+HCO2]-	No	Plasmanyl-PC(O-18:1/18:1)	[M+HCO2]-	PC
840.614	12.0048	0.753228	0.669471	0.628202	0.903585	1.59215	1.74722	2.05244	2.14479	504.809	368.218	968.618	409.438	598.406	464.276	421.134	522.367	0.85997	0.904816	0.744987	0.845131	1.56145	1.38703	3.70641	1.66381	372.233	550.97	333.156	472.617	557.962	324.2	615.034	493.458	85.3296		1_Plasmanyl-PC(O-18:1/20:3)+HCO2 | 1_Plasmenyl-PC(P-18:0/20:3)+HCO2 | 1_Plasmanyl-PC(O-18:0/20:4)+HCO2	364891.08 | 364891.08 | 180123.7	ether-PC	[M+HCO2]-	No	Plasmanyl-PC(O-18:1/20:3)	[M+HCO2]-	PC
838.596	9.77908	19.1027	17.6805	14.7034	22.8035	31.1984	34.5394	41.0423	35.8344	8407.12	6079.03	14568.4	8816.15	7759.09	6299.35	5925.52	6747.86	21.4562	20.8652	17.2961	20.2353	25.2128	25.6178	54.5103	29.9069	5071.96	6898.9	6296.27	5989.11	6003.48	5810.62	6953.07	5418.51	6358.79		1_Plasmanyl-PC(O-18:1/20:4)+HCO2 | 1_Plasmenyl-PC(P-18:0/20:4)+HCO2 | 1_Plasmanyl-PC(O-16:0/22:5)+HCO2 | 1_Plasmenyl-PC(P-16:1/22:3)+HCO2 | 1_Plasmenyl-PC(P-18:1/20:3)+HCO2	5994509.02 | 5994509.02 | 4163378.49 | 1537395.9 | 1533066.77	ether-PC	[M+HCO2]-	No	Plasmanyl-PC(O-18:1/20:4)	[M+HCO2]-	PC
868.642	11.8856	1.38334	1.22432	1.06061	1.69359	1.938	2.08105	2.56067	2.21892	1047.77	692.022	1778.66	1030.24	407.617	336.494	277.795	356.36	1.44652	1.4564	1.18647	1.40623	1.50293	1.55573	3.0651	1.86566	409.244	529.336	496.147	479.405	298.255	236.681	345.196	242.865	138.5		1_Plasmanyl-PC(O-18:1/22:3)+HCO2 | 1_Plasmenyl-PC(P-18:0/22:3)+HCO2	573429.35 | 573429.35	ether-PC	[M+HCO2]-	No	Plasmanyl-PC(O-18:1/22:3)	[M+HCO2]-	PC
866.628	11.8388	6.61454	6.16646	5.17577	8.18347	7.06072	7.20104	8.98814	7.27066	816.812	606.283	1418.95	769.155	1678.17	1468.44	1226.67	1609.77	6.45643	7.12618	5.925	7.09459	5.57706	7.63973	17.5699	10.0868	521.932	712.126	531.99	608.416	676.164	911.627	1541.2	1189.75	319.942		1_Plasmanyl-PC(O-18:1/22:4)+HCO2 | 1_Plasmenyl-PC(P-18:0/22:4)+HCO2 | 1_Plasmanyl-PC(O-18:0/22:5)+HCO2	125237.85 | 125237.85 | 87752.86	ether-PC	[M+HCO2]-	No	Plasmanyl-PC(O-18:1/22:4)	[M+HCO2]-	PC
864.612	9.82829	2.65111	2.52495	2.11283	3.20636	3.99004	4.53005	5.47852	4.88844	910.457	690.205	1681.72	1010.22	1029.12	813.31	782.463	903.619	3.02457	2.92226	2.286	2.84761	3.47907	3.62556	6.89326	4.12363	578.113	794.994	717.208	698.446	832.62	820.929	945.427	764.405	565.556		1_Plasmanyl-PC(O-18:1/22:5)+HCO2 | 1_Plasmenyl-PC(P-18:0/22:5)+HCO2 | 1_Plasmenyl-PC(P-20:1/20:4)+HCO2	1452071.77 | 1452071.77 | 258025.525	ether-PC	[M+HCO2]-	No	Plasmanyl-PC(O-18:1/22:5)	[M+HCO2]-	PC
862.596	10.4874	19.5453	17.6397	14.8354	23.5844	21.1699	23.1991	28.8649	24.4394	254.404	199.185	376.255	179.703	974.73	797.363	746.912	882.483	21.7443	20.5855	17.5492	20.8734	19.6924	21.6962	33.5317	24.772	223.419	283.95	160.246	236.243	900.851	326.04	947.211	831.671	233.754		1_Plasmanyl-PC(O-18:1/22:6)+HCO2 | 1_Plasmenyl-PC(P-18:0/22:6)+HCO2	1713114.312 | 1713114.312	ether-PC	[M+HCO2]-	No	Plasmanyl-PC(O-18:1/22:6)	[M+HCO2]-	PC
868.644	13.1501	4.08366	3.90824	3.42263	5.08593	5.3587	5.74941	7.07161	8.0537	715.217	531.316	1312.49	654.1	794.516	670.457	561.813	714.981	6.06452	4.63577	2.98016	5.90843	4.39628	6.24447	13.2081	5.48144	405.701	583.367	422.801	529.116	642.184	514.363	772.015	557.99	671.388		1_Plasmanyl-PC(O-20:0/20:4)+HCO2 | 1_Plasmanyl-PC(O-18:0/22:4)+HCO2	267900.26 | 124744.12	ether-PC	[M+HCO2]-	Yes	Plasmanyl-PC(O-20:0/20:4)	[M+HCO2]-|[M+H]+	PC
896.677	14.5371	4.30819	4.16872	3.50789	5.4322	4.98626	5.17377	6.52383	5.40711	142.763	103.537	264.947	141.663	113.115	97.3639	77.7221	130.682	4.55923	4.71673	3.80172	4.65408	4.14444	4.27042	10.0626	5.43431	66.7354	92.1715	62.5868	86.6849	69.1758	62.0188	95.9015	60.8354	114.163		1_Plasmanyl-PC(O-20:0/22:4)+HCO2	456593	ether-PC	[M+HCO2]-	Yes	Plasmanyl-PC(O-20:0/22:4)	[M+HCO2]-	PC
894.66	13.0507	9.94398	9.43758	7.7752	12.1046	11.1231	11.9545	14.8931	12.2978	267.461	191.856	480.424	142.646	207.89	372.602	251.136	398.085	10.8383	10.6142	8.70715	10.5506	9.48508	9.98607	21.2793	12.5129	129.596	177.025	144.962	167.382	273.041	245.851	351.301	230.257	1115.13		1_Plasmanyl-PC(O-20:0/22:5)+HCO2 | 1_Plasmanyl-PC(O-22:1/20:4)+HCO2 | 1_Plasmenyl-PC(P-22:0/20:4)+HCO2	140512.17 | 73713.76 | 73713.76	ether-PC	[M+HCO2]-	No	Plasmanyl-PC(O-20:0/22:5)	[M+HCO2]-	PC
892.644	12.5282	9.18708	8.79747	7.49215	11.4637	10.4262	11.0921	13.8435	11.6619	95.9861	70.1398	166.722	80.7975	192.719	154.08	130.331	155.673	10.0129	10.0611	8.22249	9.90205	8.95754	9.25253	21.216	11.965	47.3991	62.3338	55.7421	57.7375	126.342	89.1988	150.218	108.9	204.538		1_Plasmanyl-PC(O-20:0/22:6)+HCO2 | 1_Plasmenyl-PC(P-22:1/20:4)+HCO2	292579.08 | 116954.41	ether-PC	[M+HCO2]-	No	Plasmanyl-PC(O-20:0/22:6)	[M+HCO2]-	PC
866.629	12.6153	2.19555	1.99691	1.74509	2.68406	2.58681	2.74413	3.41319	2.89545	91.6023	67.3707	166.285	67.6702	137.45	109.27	99.3875	119.536	2.4974	2.17261	1.99022	2.28901	2.18908	2.2568	5.41503	2.92977	53.8817	73.3052	47.2191	66.4752	107.233	56.8862	118.662	90.3251	95.0064		1_Plasmanyl-PC(O-20:1/20:4)+HCO2 | 1_Plasmenyl-PC(P-20:0/20:4)+HCO2	159739.15 | 159739.15	ether-PC	[M+HCO2]-	No	Plasmanyl-PC(O-20:1/20:4)	[M+HCO2]-	PC
894.662	14.1108	2.4499	2.74146	2.22004	3.58618	3.05829	3.28618	4.11455	3.40682	58.4125	41.1001	111.117	48.1558	72.7545	60.5916	52.9465	67.724	3.23371	3.19915	2.63047	2.60892	2.68258	2.82963	6.36147	3.54066	26.315	11.1751	26.8868	34.6905	45.7791	30.8458	56.5794	42.3568	88.3754		1_Plasmanyl-PC(O-20:1/22:4)+HCO2 | 1_Plasmenyl-PC(P-20:0/22:4)+HCO2 | 1_Plasmanyl-PC(O-20:0/22:5)+HCO2	98783.14 | 98783.14 | 43602.23	ether-PC	[M+HCO2]-	No	Plasmanyl-PC(O-20:1/22:4)	[M+HCO2]-	PC
890.63	12.1383	5.75832	5.50838	4.76452	7.3651	6.56092	6.84139	8.66282	7.06382	20.2162	14.8503	33.7539	10.0483	21.5689	21.826	13.6288	27.4753	6.12931	6.29106	5.26341	6.09006	5.66811	5.72549	13.1978	7.47124	3.17835	7.82016	1.89174	13.3705	16.808	3.45056	26.1195	16.9662	15.4991		1_Plasmanyl-PC(O-20:1/22:6)+HCO2 | 1_Plasmenyl-PC(P-20:0/22:6)+HCO2	275525.15 | 275525.15	ether-PC	[M+HCO2]-	No	Plasmanyl-PC(O-20:1/22:6)	[M+HCO2]-	PC
848.677	16.6884	0.172765	0.153077	0.130826	0.224012	0.276598	0.291045	0.354667	0.476562	57.5446	42.9201	184.825	57.5619	72.3192	63.2949	50.4184	89.8401	0.196269	0.190788	0.168506	0.188781	0.228019	0.273712	0.521101	0.289392	43.2944	50.7612	49.3371	47.8734	53.8519	48.6546	61.5	67.3576	2.95316		1_Plasmanyl-PC(O-22:0/16:0)+HCO2 | 1_Plasmanyl-PC(O-18:0/20:0)+HCO2 | 1_Plasmanyl-PC(O-16:0/22:0)+HCO2	128799.4 | 106539.68 | 64218.73	ether-PC	[M+HCO2]-	Yes	Plasmanyl-PC(O-22:0/16:0)	[M+HCO2]-	PC
896.677	15.1265	5.81778	5.68237	4.6263	7.69212	6.39141	6.78642	8.1263	7.11089	220.765	189.053	638.218	220.811	287.819	295.889	194.471	327.342	6.39785	5.94017	4.81754	5.79065	5.5251	6.2836	14.7843	7.99043	145.148	211.798	185.301	194.628	273.643	241.722	349.331	196.747	606.058		1_Plasmanyl-PC(O-22:0/20:4)+HCO2 | 1_Plasmanyl-PC(O-20:0/22:4)+HCO2	459073.76 | 113748.75	ether-PC	[M+HCO2]-	Yes	Plasmanyl-PC(O-22:0/20:4)	[M+HCO2]-	PC
898.692	15.2554	0.465542	0.35772	0.304814	0.514137	0.960847	1.10073	1.40199	1.12417	246.403	167.212	500.275	164.99	194.22	162.569	128.045	176.304	0.467611	0.455071	0.399497	0.421463	0.529599	0.552824	1.54028	0.743203	118.095	166.951	128.679	149.875	128.672	119.222	164.309	114.565	168.424		1_Plasmanyl-PC(O-24:1/18:2)+HCO2 | 1_Plasmenyl-PC(P-24:0/18:2)+HCO2 | 1_Plasmanyl-PC(O-24:2/18:1)+HCO2 | 1_Plasmenyl-PC(P-24:1/18:1)+HCO2	68615.48 | 68615.48 | 62084.88 | 62084.88	ether-PC	[M+HCO2]-	No	Plasmanyl-PC(O-24:1/18:2)	[M+HCO2]-	PC
716.557	9.40753	26.9461	23.2883	21.7234	24.7705	29.6521	33.8359	42.7186	37.6279	6178.77	3763.23	9598.08	1622.6	4063.43	5933.85	2341.9	4990.87	28.4939	21.3533	24.9843	27.649	26.452	29.9999	32.9454	37.2336	2239.87	4286.81	3430.07	3856.09	4700.54	3633.92	5348.81	3248.75	744.673		1_Plasmenyl-PC(P-16:0/16:1)+H | 1_Plasmanyl-PC(O-16:1/16:1)+H	22069406.6 | 9947147.89	ether-PC	[M+H]+	No	Plasmenyl-PC(P-16:0/16:1)	[M+H]+	PC
730.572	10.106	2.55459	2.22218	2.16674	2.54462	2.68018	3.02462	3.47462	3.19047	102.636	87.767	158.417	70.0244	180.432	209.869	136.12	224.018	2.80396	2.45755	2.29199	2.4349	2.28195	2.81986	2.82541	3.18061	81.4305	86.8236	60.3075	76.1244	204.308	77.4426	221.748	184.718	1.16947		1_Plasmenyl-PC(P-16:0/17:1)+H | 1_Plasmanyl-PC(O-16:0/17:2)+H	1769248.79 | 1750997.69	ether-PC	[M+H]+	No	Plasmenyl-PC(P-16:0/17:1)	[M+H]+	PC
786.566	9.51272	3.09788	2.68372	2.23645	3.68054	4.18771	4.90289	1.9376	5.22764	1127.9	844.493	1554.49	1086.54	785.403	737.609	640.391	857.875	3.44471	3.40399	2.7953	3.36717	3.80292	4.04347	5.86621	4.61854	621.349	762.837	811.085	757.572	801.082	689.971	928.568	603.199	1875.61		1_Plasmenyl-PC(P-16:1/18:1)+HCO2 | 1_Plasmanyl-PC(O-16:1/18:2)+HCO2 | 1_Plasmenyl-PC(P-16:0/18:2)+HCO2 | 1_Plasmanyl-PC(O-16:0/18:3)+HCO2 | 1_Plasmenyl-PC(P-18:1/16:1)+HCO2	616425.47 | 479792.57 | 479792.57 | 445045.04 | 178049.95	Plasmenyl-PC	[M+HCO2]-	No	Plasmenyl-PC(P-16:1/18:1)	[M+HCO2]-	PC
840.611	10.2561	0.699768	0.609623	0.513242	0.814274	1.46709	1.70277	1.93932	1.67031	561.911	386.759	702.664	523.767	535.643	490.348	387.413	522.41	0.821299	0.749794	0.604965	0.773811	1.14165	1.13352	2.17382	1.40532	353.031	470.545	414.538	423.584	495.859	452.803	617.56	425.888	189.001		1_Plasmenyl-PC(P-18:0/20:3)+HCO2 | 1_Plasmanyl-PC(O-18:1/20:3)+HCO2 | 1_Plasmanyl-PC(O-16:0/22:4)+HCO2 | 1_Plasmanyl-PC(O-16:1/22:3)+HCO2 | 1_Plasmenyl-PC(P-16:0/22:3)+HCO2	1114717.28 | 1104654.77 | 254618.9 | 249894.19 | 249894.19	Plasmenyl-PC	[M+HCO2]-	No	Plasmenyl-PC(P-18:0/20:3)	[M+HCO2]-	PC
864.611	11.3661	2.45635	1.86377	1.53982	2.38866	2.52745	2.59741	3.30106	3.3713	43.7948	79.1399	175.259	83.1277	190.314	148.256	217.54	142.397	2.70304	2.40995	2.17434	2.20232	2.17689	2.62065	4.51101	2.92158	68.5446	50.4749	67.5107	83.2307	134.767	76.4173	128.566	118.23	55.982		1_Plasmenyl-PC(P-18:0/22:5)+HCO2 | 1_Plasmanyl-PC(O-18:1/22:5)+HCO2 | 1_Plasmanyl-PC(O-18:0/22:6)+HCO2	175771.61 | 160365.97 | 55963.79	Plasmenyl-PC	[M+HCO2]-	No	Plasmenyl-PC(P-18:0/22:5)	[M+HCO2]-	PC
770.604	10.6808	43.0964	40.7064	39.0219	42.8891	60.1952	67.2341	78.4489	72.2037	17641.3	14901.2	26142.6	15563.8	7048.72	12377.9	6271.62	7006.56	48.9138	38.8978	41.7346	47.2805	50.0509	51.3109	59.1267	62.7699	7033.43	11097.8	9964.15	9362.87	7932.48	5595.5	9246.78	4636.44	1446.89		1_Plasmenyl-PC(P-18:1/18:1)+H | 1_Plasmanyl-PC(O-18:1/18:2)+H	10309126.15 | 10274229.41	ether-PC	[M+H]+	No	Plasmenyl-PC(P-18:1/18:1)	[M+H]+	PC
864.611	10.2448	0.736855	0.63484	0.567312	0.924525	1.06118	1.26856	1.42772	1.3239	237.519	171.81	429.182	220.745	254.485	196.896	198.13	222.8	0.848431	0.787912	0.636172	0.797771	0.938727	1.01148	1.47822	1.09024	107.474	150.541	142.79	135.127	166.388	148.036	176.875	144.472	115.78		1_Plasmenyl-PC(P-18:1/22:4)+HCO2 | 1_Plasmanyl-PC(O-18:1/22:5)+HCO2 | 1_Plasmenyl-PC(P-18:0/22:5)+HCO2	205450.004 | 76259.21 | 76259.21	Plasmenyl-PC	[M+HCO2]-	No	Plasmenyl-PC(P-18:1/22:4)	[M+HCO2]-	PC
862.595	9.90935	1.72018	1.40794	1.39739	1.86937	1.74245	1.72036	1.65353	2.08035	27.5798	21.8939	63.2294	29.0258	97.6181	61.7295	73.942	67.7848	1.81184	1.58091	1.46098	1.83729	1.29098	1.8374	2.35083	1.89706	18.4215	25.7956	15.8624	20.1961	57.1462	28.579	58.3963	58.3558	69.6486		1_Plasmenyl-PC(P-18:1/22:5)+HCO2	107234	Plasmenyl-PC	[M+HCO2]-	Yes	Plasmenyl-PC(P-18:1/22:5)	[M+HCO2]-	PC
860.581	9.32398	10.7205	9.5037	8.41288	12.8084	10.986	11.7015	14.4892	11.566	42.2352	39.1472	54.8938	27.6873	145.357	136.522	125.174	144.605	11.9961	11.5232	9.43388	11.0009	9.4731	9.84691	17.6441	11.7856	30.5759	26.3444	15.6124	29.5891	123.275	44.1289	133.286	108.112	106.508		1_Plasmenyl-PC(P-18:1/22:6)+HCO2	585594	Plasmenyl-PC	[M+HCO2]-	Yes	Plasmenyl-PC(P-18:1/22:6)	[M+HCO2]-	PC
690.508	8.79788	0.975428	0.850854	0.752926	1.12766	0.977219	0.962249	1.45907	0.946317	303.984	202.038	408.615	294.253	232.017	183.761	177.736	183.952	1.18888	1.1068	0.844545	1.08571	0.862841	0.897131	1.85846	1.11503	154.805	224.021	297.543	195.69	181.129	177.962	265.754	178.406	9.9768		1_DMPE(14:0_16:0)-H | 1_PE(16:0_16:0)-H	540693.89 | 319825.49	DMPE	[M-H]-	No	DMPE(14:0_16:0)	[M-H]-	PE
702.509	9.49967	0.234845	0.201514	0.119268	0.213188	0.208574	0.27104	0.388565	0.265171	36.3459	35.3918	34.4827	43.7834	29.3798	24.5929	29.1619	27.7897	0.296847	0.221304	0.206827	0.242333	0.262901	0.271182	0.20647	0.251818	31.1094	44.0648	43.1332	31.1424	25.5416	27.9894	25.6278	24.1128	7.47983		1_DMPE(14:0_17:1)-H	25968.7	DMPE	[M-H]-	Yes	DMPE(14:0_17:1)	[M-H]-	PE
686.477	8.18829	0.121273	0.0263551	0.0825801	0.0960085	0.160762	0.360473	0.475884	0.361426	389.741	281.528	473.049	257.513	126.813	187.459	164.061	182.342	0.138666	0.0484224	0.111249	0.142538	0.0976187	0.0740704	0.453472	0.260226	204.35	225.709	180.831	206.746	208.209	193.835	201.222	155.742	3.80962		1_DMPE(14:1_16:1)-H | 1_PE(16:1_16:1)-H | 1_PE(14:1_18:1)-H | 3_MSDIAL_PE 14:1_18:1;[M-H]-;CCCCCCCC\C=C/CCCCCCCC(=O)OC(COC(=O)CCCCCCC\C=C/CCCC)COP(O)(=O)OCCN;LNSLMJAJCZTRJX-IFVCHSSZNA-N;C37H70NO8P	331221.4 | 325237.14 | 48244.694 | 48244.694	DMPE	[M-H]-	No	DMPE(14:1_16:1)	[M-H]-	PE
716.523	9.1373	3.03932	2.81327	1.85662	2.0811	2.20401	2.0346	2.78945	3.49142	642.128	516.952	849.557	638.816	549.326	490.185	396.595	511.204	3.77781	2.69317	2.67138	3.35444	2.99932	2.56605	5.04319	3.35466	545.769	585.267	595.097	452.945	463.187	411.941	637.349	432.142	7.37505		1_DMPE(16:0_16:1)-H | 1_PE(16:0_18:1)-H | 3_MSDIAL_PE 16:0_18:1;[M-H]-;CCCCCCCCCCCCCCCC(=O)OCC(COP(O)(=O)OCCN)OC(=O)CCCCCCC\C=C/CCCCCCCC;FHQVHHIBKUMWTI-ZCXUNETKNA-N;C39H76NO8P | 1_DMPE(14:0_18:1)-H	970114.33 | 429383.77 | 429383.77 | 121840.73	DMPE	[M-H]-	No	DMPE(16:0_16:1)	[M-H]-	PE
730.54	9.45957	1.19693	0.93695	0.703853	0.889955	1.16605	0.904935	1.74082	1.31479	92.2119	55.9255	129.753	62.4333	122.983	104.871	112.692	113.928	1.18463	0.880046	0.830154	1.00447	0.974132	1.01514	2.34709	1.36509	43.7193	83.6193	77.0871	63.1205	100.556	91.6404	122.35	101.671	8.32085		1_DMPE(16:0_17:1)-H | 1_MMPE(16:0_18:1)-H | 1_DMPE(15:0_18:1)-H	192299.23 | 125129.69 | 105975.59	DMPE	[M-H]-	No	DMPE(16:0_17:1)	[M-H]-	PE
746.571	11.3402	0.866538	1.05538	0.824236	1.29761	1.53588	1.24167	2.11636	1.22505	170.583	156.236	315.197	163.745	153.683	130.789	117.474	105.962	1.12013	1.15082	0.923091	1.12666	0.878019	1.13969	2.85925	1.2071	116.33	191.416	199.113	185.77	137.417	128.28	163.813	105.246	14.936		1_DMPE(16:0_18:0)-H | 1_PE(18:0_18:0)-H	363400.08 | 102056.28	DMPE	[M-H]-	No	DMPE(16:0_18:0)	[M-H]-	PE
744.554	9.9929	20.8713	19.2155	14.8027	22.5251	21.8781	20.3477	31.0519	22.224	2338.22	1778.06	3721.08	2452.61	2501.87	2015.34	2050.52	2090.72	23.1513	20.6093	16.7878	22.3477	19.2804	20.4377	38.9135	22.4947	1381.94	2043.51	2320.95	1735.81	1959.67	1902.89	2099.83	1859.36	725.689		1_DMPE(16:0_18:1)-H | 1_PE(18:0_18:1)-H | 3_MSDIAL_PE 18:0_18:1;[M-H]-;CCCCCCCCCCCCCCCCCC(=O)OCC(COP(O)(=O)OCCN)OC(=O)CCCCCCC\C=C/CCCCCCCC;JQKOHRZNEOQNJE-ZZEZOPTANA-N;C41H80NO8P | 1_DMPE(16:1_18:0)-H	4642602.7 | 3465765 | 3465765 | 265647.2	DMPE	[M-H]-	No	DMPE(16:0_18:1)	[M-H]-	PE
794.57	9.78265	0.533148	0.719978	0.503611	0.877268	0.849114	0.786202	1.08243	0.785773	32.1807	21.2402	42.2387	26.5101	29.4457	9.99263	12.0574	25.7599	0.886125	0.705572	0.618082	0.822644	0.731727	0.684187	1.22191	0.784969	19.6951	24.3884	22.0968	21.5488	23.2168	20.8585	28.5721	9.57639	37.1418		1_DMPE(16:0_22:4)-H | 1_DMPE(18:1_20:3)-H	246837.89 | 20784.192	DMPE	[M-H]-	Yes	DMPE(16:0_22:4)	[M-H]-	PE
742.538	9.21512	3.61185	2.49709	2.57764	1.60513	3.29627	2.39082	5.12498	3.76204	559.623	455.041	1115.95	546.985	565.105	415.681	308.465	339.756	3.961	3.36477	2.83998	3.74272	3.26262	3.27347	5.52076	3.63126	228.593	575.921	480.752	456.049	374.294	411.448	552.441	445.682	1059.81		1_DMPE(16:1_18:1)-H | 1_DMPE(16:0_18:2)-H | 1_PE(18:1_18:1)-H | 3_MSDIAL_PE 18:0_18:2;[M-H]-;CCCCCCCCCCCCCCCCCC(=O)OCC(COP(O)(=O)OCCN)OC(=O)CCCCCCC\C=C/C\C=C/CCCCC;YDTWOEYVDRKKCR-MLWYYCKJNA-N;C41H78NO8P	797916.86 | 496863.39 | 410636.86 | 223103.486	DMPE	[M-H]-	No	DMPE(16:1_18:1)	[M-H]-	PE
808.586	10.5347	0.0264388	0.0058437	0.0123263	0.0103639	0.00228902	0.0157399	0.0198681	0.0178686	67.2579	47.7038	30.527	294.639	51.7517	79.0663	31.2299	68.9195	0.00801128	0.0091379	0.00188561	0.0167472	0.0112771	0.0125949	0.0587267	0	66.2346	70.6971	200.458	52.5926	37.1621	177.547	56.6509	74.8497	0.156905		1_DMPE(17:0_22:4)-H	131864	DMPE	[M-H]-	Yes	DMPE(17:0_22:4)	[M-H]-	PE
772.585	11.4345	10.4819	8.52933	7.47337	12.3815	12.7099	11.746	17.1741	8.1542	470.558	568.542	890.811	512.825	723.886	802.685	602.536	539.304	11.9569	10.2307	8.47698	10.9859	9.96025	9.98879	22.4378	6.81587	474.24	728.479	586.21	625.648	607.156	809.07	968.151	600.367	158.053		1_DMPE(18:0_18:1)-H | 1_PE(18:0_20:1)-H | 3_MSDIAL_PE 18:0_20:1;[M-H]-;CCCCCCCCCCCCCCCCCC(=O)OCC(COP(O)(=O)OCCN)OC(=O)CCCCCCCCC\C=C/CCCCCCCC;DBYSGBYABPVNGO-ZPHPHTNENA-N;C43H84NO8P | 1_DMPE(16:0_20:1)-H	1488958.98 | 433554.24 | 433554.24 | 114054.26	DMPE	[M-H]-	No	DMPE(18:0_18:1)	[M-H]-	PE
770.57	10.1565	6.18134	5.40926	4.29365	6.70361	6.76386	6.35053	9.14032	6.68652	1037.91	705.802	1707.2	1021.8	164.785	860.017	120.803	916.749	6.94692	1.99896	4.90307	6.44549	5.89991	1.88471	12.0635	6.83397	651.992	847.103	1177.46	750.181	870.226	875.707	992.908	839.652	1052.07		1_DMPE(18:1_18:1)-H | 1_DMPE(16:0_20:2)-H	752235.56 | 66965.16	DMPE	[M-H]-	Yes	DMPE(18:1_18:1)	[M-H]-	PE
794.571	9.53187	0.506614	0.44558	0.362677	0.528162	0.46686	0.481485	0.651842	0.508704	33.8113	24.8824	46.1999	31.6591	31.4166	29.131	28.1951	32.6875	0.481984	0.423483	0.382292	0.442482	0.295895	0.431356	0.992181	0.475286	12.0996	31.1774	29.868	28.1214	31.9138	25.6765	38.1977	30.8256	9.89991		1_DMPE(18:1_20:3)-H	74569.5	DMPE	[M-H]-	Yes	DMPE(18:1_20:3)	[M-H]-	PE
702.508	9.90999	0.0347038	0.0368545	0.0344352	0.0341948	0.225436	0.282807	0.319557	0.226926	88.6527	94.4431	137.569	92.3679	111.088	80.9639	90.5739	92.5745	0.0462013	0.0401662	0.0328715	0.0209486	0.171061	0.142283	0.379314	0.146564	60.0081	108.861	78.5894	87.716	74.0862	83.4421	86.4021	77.8091	0.18814		1_MMPE(16:0_16:1)-H | 1_PE(16:1_17:0)-H | 1_PE(16:0_17:1)-H | 1_DMPE(15:1_16:0)-H | 1_MMPE(15:1_17:0)-H	445330.37 | 434997.02 | 115688.74 | 65982.41 | 58625.31	MMPE	[M-H]-	No	MMPE(16:0_16:1)	[M-H]-	PE
782.57	10.5326	0.0567135	0.0628026	0.055788	0.0770049	0.259983	0.279899	0.227613	0.2467	402.418	264.013	225.102	516.435	352.646	361.683	234.097	387.819	0.0731156	0.0709347	0.060817	0.0773775	0.122219	0.0577146	0.265527	0.146469	462.035	374.987	414.887	315.283	211.127	294.331	189.356	455.544	11.7018		1_MMPE(16:0_22:3)-H	91118.8	MMPE	[M-H]-	Yes	MMPE(16:0_22:3)	[M-H]-	PE
778.542	9.65816	11.7935	10.108	8.29238	11.534	9.31378	8.31706	14.462	9.4592	508.619	535.716	810.992	681.598	643.472	387.976	587.648	433.471	13.0423	11.1824	9.4994	11.8627	8.61466	9.80006	10.8617	9.88305	454.796	561.228	664.926	405.809	331.704	388.205	220.472	328.403	41.3479		1_MMPE(16:0_22:5)-H | 1_DMPE(15:0_22:5)-H | 1_MMPE(18:1_20:4)-H | 1_PE(17:0_22:5)-H | 1_MMPE(16:1_22:4)-H	475567.31 | 245944.91 | 56261.75 | 52681.205 | 35860.73	MMPE	[M-H]-	No	MMPE(16:0_22:5)	[M-H]-	PE
758.572	12.8444	0.118181	0.114411	0.0801042	0.12842	0.314169	0.314325	0.297242	0.333659	117.527	95.5117	217.575	125.716	88.9695	123.561	65.5795	106.723	0.142235	0.112505	0.0983561	0.131796	0.211643	0.178385	0.54087	0.211702	85.1986	132.638	112.485	112.67	125.166	84.6363	97.5733	66.5031	4.00723		1_MMPE(18:0_18:1)-H | 1_PE(18:1_19:0)-H	250174.43 | 236954.794	MMPE	[M-H]-	No	MMPE(18:0_18:1)	[M-H]-	PE
782.571	11.9183	0.112875	0.129215	0.0819196	0.111395	0.413729	0.455781	0.634349	0.400067	215.54	172.091	455.299	249.568	187.685	185.734	125.349	190.108	0.154541	0.144349	0.0934897	0.10358	0.273676	0.239767	0.500421	0.202432	133.833	194.604	194.46	166.8	173.482	152.408	226.271	118.176	5.74361		1_MMPE(18:0_20:3)-H | 1_DMPE(17:0_20:3)-H | 1_PE(17:0_22:3)-H	149916.65 | 92575.554 | 54201.814	MMPE	[M-H]-	No	MMPE(18:0_20:3)	[M-H]-	PE
756.554	10.9968	0.406931	0.377976	0.257469	0.401862	0.908811	0.939969	1.31502	0.982915	352.033	318.716	654.385	381.986	313.333	325.614	226.049	358.247	0.464022	0.43161	0.356866	0.429194	0.973768	0.695442	2.41244	0.871059	266.152	343.381	318.846	331.046	288.575	331.053	351.186	229.055	26.373		1_MMPE(18:1_18:1)-H	192667	MMPE	[M-H]-	Yes	MMPE(18:1_18:1)	[M-H]-	PE
608.358	7.88643	2.23073	2.52807	1.13694	2.31103	1.47254	0.848492	2.86632	1.84798	88.4574	26.5301	86.6948	92.9702	209.401	64.3786	80.8103	26.7854	2.05873	2.17886	0.927382	2.13402	0.403453	0.992874	3.99306	1.10804	37.8561	62.2967	99.0116	60.8926	47.8732	28.7428	43.1283	19.4566	6.00324		1_OxPE(15:0_9:0(COOH))-H	171324	OxPE	[M-H]-	Yes	OxPE(15:0_9:0(COOH))	[M-H]-	PE
782.533	11.8846	0.000733231	0.00203944	0.00127225	0.00396655	0.060736	0.0417519	0.0627313	0.055824	8.12668	6.66658	6.45022	8.72094	28.8678	21.1824	24.4812	20.6393	0.00378706	0.00491588	0.00361559	0.00809051	0.0539902	0.04405	0.0990244	0.0489229	12.4955	16.5785	11.4711	10.9409	33.1177	9.66215	35.1673	29.8595	0		1_OxPE(18:0_20:3(1O(1Cyc)))-H | 1_OxPE(18:0_20:4(1O))-H	79932.32 | 79932.32	OxPE	[M-H]-	Yes	OxPE(18:0_20:3(1O(1Cyc)))	[M-H]-	PE
673.482	10.5469	11.5525	8.08644	4.28669	13.6297	9.65541	7.5979	15.9519	6.11015	1004.8	957.532	1070.95	1335.74	879.267	1466.48	770.835	1273.66	8.63168	6.27642	5.4721	10.0096	7.63799	10.2966	8.70192	10.0399	621.879	1161.23	879.964	1305.35	1023.92	1370.26	1301.42	537.145	7.52297		1_PA(16:0_18:1)-H | 3_MSDIAL_PA 16:0_18:1;[M-H]-;CCCCCCCCCCCCCCCC(=O)OCC(COP(O)(O)=O)OC(=O)CCCCCCC\C=C/CCCCCCCC;OPVZUEPSMJNLOM-ZCXUNETKNA-N;C37H71O8P | 3_MSDIAL_PEtOH 16:0_16:1;[M-H]-;CCCCCCCCCCCCCCCC(=O)OCC(COP(O)(=O)OCC)OC(=O)CCCCCCC\C=C/CCCCCC;MLHVKKWO	593771.12 | 593771.12 | 315963.4 | 79629.76 | 77115.51	PA	[M-H]-	No	PA(16:0_18:1)	[M-H]-	PE
671.465	9.34293	2.75745	2.43333	1.28579	3.63824	2.34587	1.34043	3.50025	1.40649	89.5454	167.276	166.541	154.668	192.703	294.356	162.779	277.392	2.73084	1.51339	1.40771	0.91072	1.71605	2.3096	3.15778	2.30185	106.727	96.2351	140.099	120.912	117.968	302.697	385.7	79.1353	4.45672		1_PA(16:0_18:2)-H | 3_MSDIAL_PA 16:0_18:2;[M-H]-;CCCCCCCCCCCCCCCC(=O)OCC(COP(O)(O)=O)OC(=O)CCCCCCC\C=C/C\C=C/CCCCC;YQMUIZXKIKXZHD-BCTRXSSUNA-N;C37H69O8P | 1_PA(16:1_18:1)-H | 3_MSDIAL_PA 16:1_18:1;[M-H]-;CCCCCCCC\C=C/CCCCCCCC(=O)OC(COC(=O)CCCCCCC\C=C/CCCC	49765.52 | 49765.52 | 47707.626 | 47707.626	PA	[M-H]-	No	PA(16:0_18:2)	[M-H]-	PE
723.497	10.5468	3.80914	2.49061	1.67591	5.01082	3.13018	3.01918	4.96332	1.87589	64.9293	149.111	267.51	240.422	217.998	338.53	188.418	255.678	3.59219	2.06822	1.58643	3.13532	2.08723	3.24283	2.10849	2.79023	37.0559	76.3664	163.503	229.359	156.972	176.899	194.805	78.1408	1.68542		1_PA(18:0_20:4)-H | 3_MSDIAL_PA 18:0_20:4;[M-H]-;CCCCCCCCCCCCCCCCCC(=O)OCC(COP(O)(O)=O)OC(=O)CCCCCC\C=C/C\C=C/C\C=C/C\C=C/CC;QVHGUOQONXZCIX-ZKVKLVECNA-N;C41H73O8P	234097.72 | 158885.22	PA	[M-H]-	No	PA(18:0_20:4)	[M-H]-	PE
721.48	9.31316	0.896181	1.3723	0.66413	2.03491	1.1499	1.19804	1.86238	0.570005	2.70425	0.839781	1.39802	3.56896	6.016	19.1485	6.07366	15.4356	0.839166	0.851243	0.448513	1.33541	0.857763	1.21456	1.5464	0.85462	0.219917	0.688243	0	1.09114	10.8401	10.3435	14.4596	1.82453	0		1_PA(18:0_20:5)-H	49510.2	PA	[M-H]-	Yes	PA(18:0_20:5)	[M-H]-	PE
699.499	10.5514	6.77736	5.75777	2.65635	6.23039	5.84352	5.45067	6.90198	2.89028	481.554	420.651	813.666	486.126	460.447	868.602	337.325	736.058	5.74098	0.999671	1.36317	4.29162	4.05339	5.60122	7.85853	6.0316	248.015	523.583	362.24	643.077	584.333	612.09	857.53	298.729	0.358695		1_PA(18:1_18:1)-H | 3_MSDIAL_PEtOH 16:1_18:1;[M-H]-;CCCCCCCC\C=C/CCCCCCCC(=O)OC(COC(=O)CCCCCCC\C=C/CCCCCC)COP(O)(=O)OCC;SQEHUBDFCCVGCJ-FRKBGCJLNA-N;C39H73O8P | 1_PA(18:0_18:2)-H | 3_MSDIAL_PEtOH 16:0_18:2;[M-H]-;CCCCCCCCCCCCCCCC(=O)OCC(COP(O)(=O)OCC)OC(=O	301440.32 | 256107.77 | 95024.29 | 49419.94	PA	[M-H]-	No	PA(18:1_18:1)	[M-H]-	PE
688.492	9.1591	1.0906	0.234406	0.362747	1.13492	2.34343	2.28713	2.58286	2.1113	1360.01	1032.42	2716.59	1565.93	1069.24	1083.32	799.583	1004.1	1.21245	1.04744	0.821466	1.12788	1.17398	1.28818	4.46488	1.12167	731.808	1564.61	1151.14	1290.41	1064.64	893.515	1007.12	703.969	44.2347		1_PE(14:0_18:1)-H | 3_MSDIAL_PE 14:0_18:1;[M-H]-;CCCCCCCCCCCCCC(=O)OCC(COP(O)(=O)OCCN)OC(=O)CCCCCCC\C=C/CCCCCCCC;QZGYPUQNTDWNBR-MSUUIHNZNA-N;C37H72NO8P | 1_DMPE(14:0_16:1)-H | 1_PE(16:0_16:1)-H | 3_MSDIAL_PE 16:0_16:1;[M-H]-;CCCCCCCCCCCCCCCC(=O)OCC(COP(O)	1255593.584 | 1212400.904 | 1118259.8 | 1089361.44 | 1046168.76	PE	[M-H]-	No	PE(14:0_18:1)	[M-H]-	PE
710.478	7.77617	0.00369503	0.00460231	0.00409906	0.00853553	0.111986	0.112376	0.151056	0.104	124.275	80.7571	233.486	137.893	102.578	96.0929	78.0306	87.9586	0.00301375	0.00519512	0.00448936	0.00998586	0.0636598	0.0484164	0.229531	0.0697017	61.81	139.794	110.76	127.925	100.737	84.4532	148.094	67.1593	1.8414		1_PE(14:0_20:4)-H	124849	PE	[M-H]-	Yes	PE(14:0_20:4)	[M-H]-	PE
688.493	9.38522	0.974735	0.785777	0.639835	0.927737	3.47775	3.4997	4.2425	3.20636	2091.01	1996.12	3264.56	2234.53	1453.67	994.965	1196.9	1179.12	0.952319	0.910906	0.722697	0.97194	2.12742	1.63782	6.72422	1.87896	1336.34	2423.55	1896.32	1830.12	964.539	877.879	1132.11	945.209	33.8004		1_PE(16:0_16:1)-H | 3_MSDIAL_PE 16:0_16:1;[M-H]-;CCCCCCCCCCCCCCCC(=O)OCC(COP(O)(=O)OCCN)OC(=O)CCCCCCC\C=C/CCCCCC;CZOSTDZGCCEZTJ-PEZBUJJGNA-N;C37H72NO8P | 1_DMPE(14:1_16:0)-H | 1_PE(14:1_18:0)-H | 3_MSDIAL_PE 18:0_14:1;[M-H]-;CCCCCCCCCCCCCCCCCC(=O)OCC(COP(	4313510.69 | 4226645.86 | 1196414.55 | 495831.44 | 408966.61 | 387550.27	PE	[M-H]-	No	PE(16:0_16:1)	[M-H]-|[M+H]+	PE
704.523	10.5629	0.0449509	0.0386614	0.0246152	0.0519893	0.14718	0.0882574	0.2082	0.148409	99.0385	95.8458	74.6118	121.199	86.2797	87.8081	58.5864	84.6809	0.0469074	0.022571	0.021882	0.0417175	0.0974757	0.071322	0.145821	0.0995645	89.9899	143.303	116.847	122.633	78.7136	74.2057	97.939	69.5371	2.64126		1_PE(16:0_17:0)-H | 3_MSDIAL_PE 16:0_17:0;[M-H]-;CCCCCCCCCCCCCCCCC(=O)OC(COC(=O)CCCCCCCCCCCCCCC)COP(O)(=O)OCCN;RIROVXBSDNZDBU-UHFFFAOYNA-N;C38H76NO8P | 1_MMPE(15:0_17:0)-H | 1_DMPE(15:0_16:0)-H | 1_PE(15:0_18:0)-H | 1_MMPE(16:0_16:0)-H	172288.348 | 163889.08 | 160083.55 | 125281.52 | 95216.818 | 74852.59	PE	[M-H]-	No	PE(16:0_17:0)	[M-H]-	PE
702.509	9.71031	0.401497	0.352553	0.260675	0.369323	0.633554	0.598651	0.989328	0.742666	239.264	183.594	390.66	366.813	286.905	265.603	234.141	276.25	0.301311	0.403507	0.183705	0.372304	0.464597	0.328358	0.94024	0.463275	164.543	212.201	318.715	192.718	235.318	270.108	291.35	192.467	8.17422		1_PE(16:0_17:1)-H | 1_MMPE(15:0_17:1)-H | 1_MMPE(16:0_16:1)-H | 1_PE(16:1_17:0)-H | 1_DMPE(15:0_16:1)-H | 1_DMPE(14:0_17:1)-H | 1_PE(15:0_18:1)-H | 1_MMPE(14:0_18:1)-H	484106.3 | 402061.2 | 394720.39 | 367406.59 | 354821.29 | 197079.05 | 148987 | 67015.69	PE	[M-H]-	No	PE(16:0_17:1)	[M-H]-|[M+H]+	PE
718.54	9.90217	4.73063	4.18774	3.27162	5.30682	5.03956	4.45798	6.70027	5.00862	547.032	443.473	846.205	505.152	343.799	284.202	274.944	282.023	5.50897	4.63219	3.7513	5.2246	3.95001	4.41222	8.61958	4.65967	347.595	546.52	543.643	463.056	282.248	262.191	317.931	274.689	63.1306		1_PE(16:0_18:0)-H | 1_DMPE(16:0_16:0)-H | 3_MSDIAL_PE 16:0_18:0;[M-H]-;CCCCCCCCCCCCCCCCCC(=O)OC(COC(=O)CCCCCCCCCCCCCCC)COP(O)(=O)OCCN;RPJZYOHZALDGKI-UHFFFAOYNA-N;C39H78NO8P | 1_DMPE(14:0_18:0)-H	936845.284 | 886970.4 | 859960.14 | 121398.45	PE	[M-H]-	No	PE(16:0_18:0)	[M-H]-	PE
716.524	10.3092	5.63759	5.11456	3.51032	5.34635	22.7646	21.6403	31.1082	23.0927	13770.7	11070.5	24308.7	15029.3	10314.6	8809.52	7949.68	9089.08	6.15046	5.43617	4.36074	5.57552	14.0969	11.9548	32.0831	13.2034	7855.5	12516.9	11386.1	10567.2	8092.43	7671.31	9543.77	6903.45	299.752		1_PE(16:0_18:1)-H | 3_MSDIAL_PE 16:0_18:1;[M-H]-;CCCCCCCCCCCCCCCC(=O)OCC(COP(O)(=O)OCCN)OC(=O)CCCCCCC\C=C/CCCCCCCC;FHQVHHIBKUMWTI-ZCXUNETKNA-N;C39H76NO8P | 1_DMPE(16:0_16:1)-H | 1_PE(16:1_18:0)-H | 3_MSDIAL_PE 18:0_16:1;[M-H]-;CCCCCCCCCCCCCCCCCC(=O)OCC(CO	18977169.63 | 18581190.03 | 7230413 | 4134609.39 | 3738629.79	PE	[M-H]-	No	PE(16:0_18:1)	[M-H]-|[M+H]+	PE
740.524	10.0442	0.135712	0.106357	0.0739183	0.0818111	1.55243	1.54322	2.1841	1.12558	1454.96	1029.4	2034.05	1478.14	879.159	672.858	668.635	745.575	0.108195	0.114628	0.0966062	0.106249	0.978731	0.767952	2.37264	0.809001	742.372	1109.65	1043.51	889.988	810.538	764.468	1008.58	552.168	50.9557		1_PE(16:0_20:3)-H | 3_MSDIAL_PE 16:0_20:3;[M-H]-;CCCCCCCCCCCCCCCC(=O)OCC(COP(O)(=O)OCCN)OC(=O)CCCCCCCCC\C=C/C\C=C/C\C=C/CC;IQLKOURRKVPATH-SVNQLWEDNA-N;C41H76NO8P | 1_DMPE(16:0_18:3)-H | 1_PE(18:0_18:3)-H | 3_MSDIAL_PE 18:0_18:3;[M-H]-;CCCCCCCCCCCCCCCCCC(=	1305077.01 | 1270086.6 | 601764.27 | 423440.545 | 388450.135 | 271712.48 | 236722.07 | 165048.306	PE	[M-H]-	No	PE(16:0_20:3)	[M-H]-|[M+H]+	PE
738.508	9.29562	3.45537	3.11784	2.28797	3.59965	10.0643	9.5386	13.3355	10.3019	4223.73	3429.57	6709.5	4526.13	4089.94	3501.6	3348.96	3880.4	4.13695	3.33653	2.79118	3.69262	6.49941	5.80208	11.653	6.3131	2295.72	3407.91	3386.4	2764.81	3251.98	3088.44	4049.89	2913.88	757.151		1_PE(16:0_20:4)-H | 3_MSDIAL_PE 16:0_20:4;[M-H]-;CCCCCCCCCCCCCCCC(=O)OCC(COP(O)(=O)OCCN)OC(=O)CCCCCC\C=C/C\C=C/C\C=C/C\C=C/CC;NQIMLWFRWGTTOZ-JAXHXWBXNA-N;C41H74NO8P | 1_MMPE(15:0_20:4)-H | 1_PE(16:1_20:3)-H | 3_MSDIAL_PE 16:1_20:3;[M-H]-;CCCCCC\C=C/CCCCCC	4736732.09 | 4597351.19 | 2295802.11 | 342743.66 | 342743.66 | 263116.82 | 263116.82 | 241135.74 | 230468.37 | 230468.37	PE	[M-H]-	No	PE(16:0_20:4)	[M-H]-|[M+H]+	PE
736.492	8.5228	0.0383633	0.0414229	0.0420272	0.0513181	0.264315	0.258886	0.312115	0.236057	120.741	60.2288	198.859	198.922	120.746	101.452	95.747	91.4148	0.0731725	0.0583599	0.0433071	0.0540068	0.164118	0.122316	0.340877	0.137699	70.7936	118.327	69.5718	97.4452	117.83	131.931	175.86	103.909	15.0159		1_PE(16:0_20:5)-H | 1_PE(16:1_20:4)-H	85287.17 | 29344.11	PE	[M-H]-	Yes	PE(16:0_20:5)	[M-H]-|[M+H]+	PE
762.508	9.01223	2.38905	2.13365	1.4871	2.50229	4.1402	3.85413	6.12549	4.13553	1054.55	674.082	958.929	1204.34	886.998	996.561	641.344	1123.64	2.84494	2.35799	1.8639	2.596	2.99474	2.71708	3.84003	2.85892	528.045	484.859	746.865	428.731	1155.34	916.41	1514.21	854.286	1365.98		1_PE(16:0_22:6)-H | 3_MSDIAL_PE 16:0_22:6;[M-H]-;CCCCCCCCCCCCCCCC(=O)OCC(COP(O)(=O)OCCN)OC(=O)CC\C=C/C\C=C/C\C=C/C\C=C/C\C=C/C\C=C/CC;MPWUZHVZZKSTPV-LGFBOSHVNA-N;C43H74NO8P | 1_MMPE(15:0_22:6)-H | 1_PE(18:2_20:4)-H | 1_PE(16:1_22:5)-H | 3_MSDIAL_PE 18:2_2	733791.58 | 709777.77 | 363154.743 | 87373.99 | 82163.097 | 73761.82 | 68550.927	PE	[M-H]-	No	PE(16:0_22:6)	[M-H]-	PE
686.478	8.91711	0.0871259	0.0751798	0.047694	0.0814846	0.400376	0.322482	0.471307	0.285106	337.789	182.674	93.6257	366.146	149.736	252.812	99.7465	222.851	0.063015	0.0649209	0.0556631	0.0428398	0.178214	0.13794	0.106022	0.168548	102.857	44.6526	231.513	44.9204	219.826	150.602	348.69	140.681	6.31954		1_PE(16:1_16:1)-H	34639.8	PE	[M-H]-	Yes	PE(16:1_16:1)	[M-H]-	PE
700.493	8.91981	0	0	0	0	0	0.0786664	0	0	398.907	201.911	124.957	443.898	244.894	428.807	172.608	398.314	0	0	0	0	0	0	0.156821	0	155.181	61.2497	296.998	55.1303	450.86	312.947	833.973	280.926	2.68318		1_PE(16:1_17:1)-H | 1_DMPE(15:1_16:1)-H | 1_MMPE(16:1_16:1)-H | 1_MMPE(15:1_17:1)-H | 1_PE(15:1_18:1)-H	464179.44 | 315580.01 | 277981.5 | 204181.31 | 80548.04	PE	[M-H]-	No	PE(16:1_17:1)	[M-H]-	PE
716.524	10.5656	1.27018	0.976734	0.637374	1.17579	19.7639	17.8803	24.7666	19.2775	18973.2	17082.6	12686.4	23384.4	14647.1	14522.7	11051	14726	1.41863	1.1407	1.02066	1.20384	9.58896	8.74473	18.6407	8.67255	16172	26048.1	19780.1	19678.4	12221.5	12095.9	14793.4	10696.7	131.29		1_PE(16:1_18:0)-H | 3_MSDIAL_PE 18:0_16:1;[M-H]-;CCCCCCCCCCCCCCCCCC(=O)OCC(COP(O)(=O)OCCN)OC(=O)CCCCCCC\C=C/CCCCCC;XQWOAWVAWAXMKM-PEZBUJJGNA-N;C39H76NO8P | 1_DMPE(16:0_16:1)-H | 1_PE(16:0_18:1)-H | 3_MSDIAL_PE 16:0_18:1;[M-H]-;CCCCCCCCCCCCCCCC(=O)OCC(COP(	23062751.3 | 22561092.3 | 17671650 | 5992920.7 | 5491261.7 | 1581068.52	PE	[M-H]-	No	PE(16:1_18:0)	[M-H]-	PE
714.508	9.36777	2.8889	0.664001	0.401981	2.936	13.9241	13.061	17.6755	13.1648	3466.17	9348.83	6002.52	11587.4	2165.93	1768.76	5766.71	1960.84	3.37728	2.90073	2.30638	2.96359	8.79528	7.55841	5.62347	7.93058	6609.81	2904.52	9631.49	2405.33	2086.66	5768.65	2546.2	1696.18	932.992		1_PE(16:1_18:1)-H | 3_MSDIAL_PE 16:1_18:1;[M-H]-;CCCCCCCC\C=C/CCCCCCCC(=O)OC(COC(=O)CCCCCCC\C=C/CCCCCC)COP(O)(=O)OCCN;RAMNOXDFBNFSFC-LJSPAGPLNA-N;C39H74NO8P | 1_DMPE(16:1_16:1)-H | 1_MMPE(16:1_17:1)-H | 1_PE(16:0_18:2)-H | 3_MSDIAL_PE 16:0_18:2;[M-H]-;CCC	10724971.39 | 10462017.89 | 6020755.4 | 4596003.67 | 2728062.48 | 2519335.55 | 918684.2 | 709957.27	PE	[M-H]-	No	PE(16:1_18:1)	[M-H]-|[M+H]+	PE
712.493	8.58662	0.00758967	0.00281881	0.00567187	0.00319378	0.160551	0.172704	0.182691	0.183001	274.364	197.608	432.121	290.163	97.8253	122.305	93.3169	133.268	0.00102079	0.0100573	0.00492531	0.00309354	0.104723	0.0843081	0.323836	0.0703824	139.113	214.774	150.14	174.35	121.422	131.879	180.235	123.321	51.765		1_PE(16:1_18:2)-H | 3_MSDIAL_PE 16:1_18:2;[M-H]-;CCCCCC\C=C/CCCCCCCC(=O)OCC(COP(O)(=O)OCCN)OC(=O)CCCCCCC\C=C/C\C=C/CCCCC;SSRRIJSEUKHYFB-RUGCENDANA-N;C39H72NO8P | 3_MSDIAL_PE 18:1_16:2;[M-H]-;CCCCCCCC\C=C/CCCCCCCC(=O)OCC(COP(O)(=O)OCCN)OC(=O)CCCCCCC\C=C/C\	156634.84 | 156634.84 | 73403.46	PE	[M-H]-	No	PE(16:1_18:2)	[M-H]-|[M+H]+	PE
736.491	8.00488	0.000756568	0.000799433	0	0	0.118646	0.136636	0.0955027	0.0554976	414.945	311.695	799.139	509.085	188.407	179.365	139.838	176.879	0	0	0	0	0.0356348	0.0362119	0	0.0353633	197.481	365.653	336.221	346.71	211.331	197.676	327.796	155.634	6.83462		1_PE(16:1_20:4)-H | 3_MSDIAL_PE 16:1_20:4;[M-H]-;CCCCCC\C=C/CCCCCCCC(=O)OCC(COP(O)(=O)OCCN)OC(=O)CCCCCC\C=C/C\C=C/C\C=C/C\C=C/CC;CXGZFWPMXPAZEA-NUNQZGBLNA-N;C41H72NO8P	729148.202 | 710601.462	PE	[M-H]-	No	PE(16:1_20:4)	[M-H]-|[M+H]+	PE
772.589	14.4447	0.0243547	0.0200447	0.0176399	0.0311932	0.316215	0.295268	0.417476	0.328862	182.937	142.088	250.142	131.41	134.336	139.655	99.4183	153.629	0.0298571	0.029908	0.0200454	0.0284335	0.197515	0.171088	0.522729	0.183877	128.064	196.444	163.173	177.506	74.7262	134.927	205.326	54.2076	0.910247		1_PE(16:1_22:0)-H	194826	PE	[M-H]-	Yes	PE(16:1_22:0)	[M-H]-|[M+H]+	PE
802.632	15.9146	0.0211308	0.0166575	0.0137525	0.0249346	0.15262	0.177868	0.206533	0.161834	128.861	146.423	351.556	127.461	42.9937	92.139	30.9005	147.489	0.0278676	0.0213589	0.02685	0.0211673	0.0911276	0.0862871	0.118768	0.082719	81.5419	101.32	103.9	76.8405	48.1067	57.5449	62.9876	66.2251	0		1_PE(16:1_24:0)+H | 3_PE(40:1)+H	377332.85 | 319960.7	PE	[M+H]+	Yes	PE(16:1_24:0)	[M+H]+	PE
730.541	11.0104	0.883086	0.613356	0.563365	0.844781	2.93706	2.88013	4.17394	2.43532	1187.85	788.18	2037.55	1297.97	1130.43	1222.92	847.702	1343.18	0.997674	0.88015	0.696137	0.931894	1.94362	1.69222	3.87645	1.83683	833.848	1079.63	1112.83	931.431	992.41	1149.42	1297.88	894.69	24.2686		1_PE(17:0_18:1)-H | 3_MSDIAL_PE 17:0_18:1;[M-H]-;CCCCCCCCCCCCCCCCC(=O)OCC(COP(O)(=O)OCCN)OC(=O)CCCCCCC\C=C/CCCCCCCC;UAKUCJGIIYSFFK-ZPHPHTNENA-N;C40H78NO8P | 1_MMPE(16:0_18:1)-H | 1_MMPE(17:0_17:1)-H | 1_PE(17:1_18:0)-H | 3_MSDIAL_PE 18:0_17:1;[M-H]-;CCCCC	1810955.84 | 1773318.27 | 1487741.59 | 1001222.7 | 938280.33 | 900642.76 | 743626.99 | 501926.44 | 387892.24 | 240087.24	PE	[M-H]-	No	PE(17:0_18:1)	[M-H]-	PE
752.524	9.82765	0.32918	0.286076	0.319734	0.275001	1.07391	1.07076	1.3845	1.04316	373.285	339.364	743.042	461.915	508.509	450.024	410.156	513.011	0.55108	0.465566	0.378321	0.501952	0.807567	0.59549	1.63685	0.750375	223.237	387.627	337.099	345.297	457.274	482.726	547.764	388.409	13.28		1_PE(17:0_20:4)-H | 1_MMPE(16:0_20:4)-H	662783.507 | 328912.596	PE	[M-H]-	No	PE(17:0_20:4)	[M-H]-|[M+H]+	PE
728.523	9.80236	0.511136	0.400294	0.293904	0.455113	2.31255	2.42433	3.15532	2.50723	697.336	851.888	1271.77	1189.01	1203.98	1010.43	921.022	1108.31	0.528547	0.540098	0.400728	0.517988	2.06983	1.53137	3.40874	1.89388	784.847	1108.63	1062.62	914.59	1138.43	1203.64	905.555	615.105	8.94709		1_PE(17:1_18:1)-H | 3_MSDIAL_PE 17:1_18:1;[M-H]-;CCCCCCCC\C=C/CCCCCCCC(=O)OC(COC(=O)CCCCCCC\C=C/CCCCCCC)COP(O)(=O)OCCN;MLYDZMPNTAJTBN-YGGBKCGDNA-N;C40H76NO8P | 1_DMPE(16:1_17:1)-H | 1_MMPE(16:1_18:1)-H | 1_MMPE(17:1_17:1)-H | 3_MSDIAL_PE 16:1_19:1;[M-H]-;	1899357.81 | 1862697.19 | 1014014.65 | 1002544.65 | 949367.3 | 202941.16	PE	[M-H]-	No	PE(17:1_18:1)	[M-H]-|[M+H]+	PE
726.508	8.95724	0	0.00680254	0.00396071	0	0.199237	0.273804	0.309627	0.187346	111.146	62.585	63.8892	119.928	114.789	144.918	74.6863	159.115	0.00497901	0.0448656	0.0243472	0.00302805	0.280462	0.120889	0.0742323	0.140088	68.6608	34.7608	84.0326	31.3283	188.124	132.385	299.352	137.214	26.2861		1_PE(17:1_18:2)-H | 3_MSDIAL_PE 17:1_18:2;[M-H]-;CCCCCCC\C=C/CCCCCCCC(=O)OCC(COP(O)(=O)OCCN)OC(=O)CCCCCCC\C=C/C\C=C/CCCCC;HAJJFLNUKSWRNU-DAWNVERKNA-N;C40H74NO8P | 1_MMPE(16:1_18:2)-H | 1_MMPE(17:1_17:2)-H | 1_PE(17:2_18:1)-H | 1_DMPE(16:1_17:2)-H | 3_MSDI	220474.787 | 166328.298 | 160274.89 | 106235.5 | 66885.727 | 56651.038 | 52047.958 | 44167.148	PE	[M-H]-	No	PE(17:1_18:2)	[M-H]-	PE
746.573	13.7684	0.0263569	0.0309907	0.0181371	0.0220241	0.06314	0.0742459	0.102173	0.0763774	41.4788	30.8359	91.6063	45.8303	61.1383	57.2621	43.0409	64.6353	0.0292831	0.0289037	0.0214903	0.0267008	0.0498347	0.0487101	0.115668	0.0456647	32.8533	46.2815	30.9604	42.4428	97.1931	88.7955	103.127	69.2879	0.928044		1_PE(18:0_18:0)-H	141731	PE	[M-H]-	Yes	PE(18:0_18:0)	[M-H]-	PE
744.557	11.8382	7.24572	6.15405	4.24684	6.54152	38.3564	36.3594	51.6092	39.7522	20489.6	16309.5	39307.6	24471.4	17801.8	17214.1	12998.4	17655.9	7.51329	7.23701	5.80684	7.19311	23.798	19.4956	55.2134	22.1839	12785.2	19566.2	19331.3	16975.3	16312.8	15377	20931.6	13228	339.667		1_PE(18:0_18:1)-H | 3_MSDIAL_PE 18:0_18:1;[M-H]-;CCCCCCCCCCCCCCCCCC(=O)OCC(COP(O)(=O)OCCN)OC(=O)CCCCCCC\C=C/CCCCCCCC;JQKOHRZNEOQNJE-ZZEZOPTANA-N;C41H80NO8P	27828702.64 | 27246636.54	PE	[M-H]-	No	PE(18:0_18:1)	[M-H]-|[M+H]+	PE
744.554	10.9055	0.509502	0.677703	0.410499	0.393264	1.19588	0.943443	1.46779	1.15215	371.309	407.041	864.036	426.286	314.828	551.947	224.836	637.922	0.786835	0.315552	0.370492	0.530208	0.500263	0.52422	0.839086	0.680195	291.789	335.004	357.252	287.176	478.084	435.59	653.034	426.028	66.1077		1_PE(18:0_18:2)+H | 3_PE(36:2)+H	575733.23 | 515719.3	PE	[M+H]+	Yes	PE(18:0_18:2)	[M+H]+	PE
770.572	12.2413	0.614738	0.54228	0.377105	0.573523	1.11262	1.14959	1.39751	1.2256	713.212	573.36	1285.1	752.196	563.92	594.194	393.036	624.408	0.668235	0.579664	0.473504	0.617151	0.78316	0.466216	1.38357	0.571867	454.781	698.887	588.854	605.887	571.239	570.555	731.664	434.367	10.6721		1_PE(18:0_20:2)-H | 3_MSDIAL_PE 18:0_20:2;[M-H]-;CCCCCCCCCCCCCCCCCC(=O)OCC(COP(O)(=O)OCCN)OC(=O)CCCCCCCCC\C=C/C\C=C/CCCCC;WYDGEVICLIVPEG-OHNCOSGTNA-N;C43H82NO8P | 1_PE(18:1_20:1)-H | 3_MSDIAL_PE 18:1_20:1;[M-H]-;CCCCCCCC\C=C/CCCCCCCCCC(=O)OC(COC(=O)CCCCCC	495221.23 | 480647.24 | 306121.68 | 306121.68 | 218367.99 | 217035.98 | 186324.37 | 186324.37	PE	[M-H]-	No	PE(18:0_20:2)	[M-H]-	PE
768.555	11.0192	3.33593	3.0438	2.14062	3.34638	7.18837	6.90825	10.3564	7.18661	2759.52	1959.35	4912.68	2982.62	2057.63	1893.81	1610.22	2270.98	3.74662	3.17261	2.5579	3.46797	4.73881	4.20984	10.2635	4.27416	1461.57	2259.43	2262.36	1962.85	1831.92	1866.61	2315.49	1291.47	306.208		1_PE(18:0_20:3)-H | 3_MSDIAL_PE 18:0_20:3;[M-H]-;CCCCCCCCCCCCCCCCCC(=O)OCC(COP(O)(=O)OCCN)OC(=O)CCCCCCCCC\C=C/C\C=C/C\C=C/CC;MSYFXMJDQLPRGO-JTBMWNAQNA-N;C43H80NO8P | 1_DMPE(16:0_20:3)-H | 1_PE(18:1_20:2)-H | 3_MSDIAL_PE 18:1_20:2;[M-H]-;CCCCCCCC\C=C/CCCCC	2121021.75 | 2072550.29 | 1602284.49 | 809574.61 | 756054.52 | 711848.03 | 398936.2 | 339711.69 | 252274.01 | 198753.92 | 186110.89	PE	[M-H]-	No	PE(18:0_20:3)	[M-H]-	PE
766.54	10.5103	24.1462	20.618	13.9083	25.0265	109.241	110.628	155.954	128.94	62183.6	58460.4	63637.8	70783.9	58279.6	53467.9	48351.1	60193.5	29.3307	23.8141	19.509	25.4443	83.1604	74.2391	110.189	67.7796	51918.1	56400.1	57344.5	47044.2	53722.3	48841.7	58406.8	47534.5	6759.41		1_PE(18:0_20:4)-H | 3_MSDIAL_PE 18:0_20:4;[M-H]-;CCCCCCCCCCCCCCCCCC(=O)OCC(COP(O)(=O)OCCN)OC(=O)CCCCCC\C=C/C\C=C/C\C=C/C\C=C/CC;YEHAZLUVAZKVRO-ZKVKLVECNA-N;C43H78NO8P | 1_DMPE(16:0_20:4)-H	106437456.5 | 103600594.5 | 1939574.225	PE	[M-H]-	No	PE(18:0_20:4)	[M-H]-|[M+H]+	PE
764.523	9.71159	0.501474	0.459507	0.277757	0.470395	2.20908	2.23601	3.12169	2.23878	962.696	773.479	1901.36	1194.61	1223.94	1116.51	979.791	1241.8	0.551287	0.448484	0.367356	0.515514	1.45986	1.19066	2.90145	1.1587	626.395	970.551	883.511	862.47	1199.99	1164.71	1487.59	969.608	212.969		1_PE(18:0_20:5)-H | 3_MSDIAL_PE 18:0_20:5;[M-H]-;CCCCCCCCCCCCCCCCCC(=O)OCC(COP(O)(=O)OCCN)OC(=O)CCC\C=C/C\C=C/C\C=C/C\C=C/C\C=C/CC;MOJMRZJNAPRFBD-GLWDABGQNA-N;C43H76NO8P | 1_DMPE(16:1_20:4)-H | 1_PE(18:1_20:4)-H | 3_MSDIAL_PE 18:1_20:4;[M-H]-;CCCCCCCC\C=C	1535810.39 | 1476027.02 | 618013.6 | 357985.29 | 298201.92 | 231172.306 | 144007.231	PE	[M-H]-	No	PE(18:0_20:5)	[M-H]-|[M+H]+	PE
794.572	11.4513	2.32247	2.13546	1.35603	2.43535	8.57232	8.18971	11.3098	8.44485	3177.12	3857.59	5974.45	3775.24	3019.64	3201.11	2456.58	3582.05	2.6269	2.11373	1.74399	2.42198	4.98959	4.22248	9.21168	4.45675	2123.95	3279.06	2959.58	2894.73	2500.47	2447.54	2984.77	2079.5	93.8841		1_PE(18:0_22:4)-H | 3_MSDIAL_PE 18:0_22:4;[M-H]-;CCCCCCCCCCCCCCCCCC(=O)OCC(COP(O)(=O)OCCN)OC(=O)CCCCCCCC\C=C/C\C=C/C\C=C/C\C=C/CC;TVACGFJBGVEGCR-PYQGTGCGNA-N;C45H82NO8P | 1_PE(18:1_22:3)-H | 1_PE(20:2_20:2)-H | 1_DMPE(18:1_20:3)-H | 3_MSDIAL_PE 20:1_20:3;	3665724.31 | 3569530.55 | 429665.38 | 404624.69 | 371976.27 | 369924.44 | 330871.22 | 319761.89 | 305830.53	PE	[M-H]-	No	PE(18:0_22:4)	[M-H]-	PE
792.554	10.5382	2.81718	2.41247	1.05596	2.65445	16.5252	17.8293	23.9045	17.8219	11651.5	10931.6	7668.25	13863.5	11058.5	10798.6	9098.17	11700.2	3.11467	2.05486	1.73266	2.9864	8.52794	7.10785	7.1467	6.92136	8673.19	9276.55	10573.2	8103.41	9258.09	8256	10695.4	8064.56	345.313		1_PE(18:0_22:5)-H | 3_MSDIAL_PE 18:0_22:5;[M-H]-;CCCCCCCCCCCCCCCCCC(=O)OCC(COP(O)(=O)OCCN)OC(=O)CCCCC\C=C/C\C=C/C\C=C/C\C=C/C\C=C/CC;KYERVKWKQQBRQB-NIZIMQIGNA-N;C45H80NO8P | 1_DMPE(16:0_22:5)-H | 1_MMPE(17:0_22:5)-H | 1_PE(20:1_20:4)-H | 3_MSDIAL_PE 20:1_	11040282.82 | 10584362.89 | 7635530.9 | 7387609.9 | 4831615.33 | 4375695.4 | 3336165.74 | 2000983.13 | 1664565.27 | 1545063.2 | 1208645.34	PE	[M-H]-	No	PE(18:0_22:5)	[M-H]-|[M+H]+	PE
792.552	10.1556	1.92862	1.68734	1.41863	1.55132	4.36655	4.55517	6.15952	4.72139	1433.29	1542.5	2931.33	1570.03	1571.46	2367.47	1106.6	2730.1	1.9319	1.37851	1.34514	1.8348	2.91631	2.53878	2.98702	2.85464	1064.66	1169.03	1213.17	973.6	2011.06	1621.23	2563.8	1628.05	356.373		1_PE(18:0_22:6)+H | 3_PE(40:6)+H	2977344.55 | 2712718	PE	[M+H]+	Yes	PE(18:0_22:6)	[M+H]+	PE
742.541	10.5757	13.0711	12.2096	7.54046	13.7253	70.2187	64.9845	89.0519	66.1723	42740.6	39923.9	35085.1	53565.8	38001.7	34994.6	29831.7	37236.7	15.2372	12.4287	10.3533	13.7723	41.7714	35.6826	81.7807	37.0558	32928.8	50536.8	46106.5	43008.6	33199.2	32098.5	39819.6	29435.7	6443.25		1_PE(18:1_18:1)-H | 3_MSDIAL_PE 18:1_18:1;[M-H]-;CCCCCCCC\C=C/CCCCCCCC(=O)OCC(COP(O)(=O)OCCN)OC(=O)CCCCCCC\C=C/CCCCCCCC;MWRBNPKJOOWZPW-CLFAGFIQNA-N;C41H78NO8P | 1_PE(18:0_18:2)-H | 1_DMPE(16:1_18:1)-H | 1_MMPE(17:1_18:1)-H | 3_MSDIAL_PE 18:0_18:2;[M-H]-;C	29015701.4 | 27963919.4 | 27296748.5 | 27063078.1 | 26556887.4 | 26244966.5 | 20019953.4 | 5223089.8 | 5065201 | 4171307.8 | 4027392.8 | 2628617.4 | 430016.4	PE	[M-H]-	No	PE(18:1_18:1)	[M-H]-|[M+H]+	PE
740.523	9.50575	0.902781	1.5122	0.626731	0.862735	4.15308	4.04382	5.764	4.3601	2494.96	2022.36	4324.19	2948.24	2224.36	2047.28	1830.55	2248.45	1.0625	1.63391	0.668471	0.934935	2.92739	2.52344	5.19725	2.52543	1734.61	2384.93	2322.08	1944.6	2151.12	2308.18	2741.74	1926.46	428.522		1_PE(18:1_18:2)-H | 3_MSDIAL_PE 18:1_18:2;[M-H]-;CCCCCCCC\C=C/CCCCCCCC(=O)OCC(COP(O)(=O)OCCN)OC(=O)CCCCCCC\C=C/C\C=C/CCCCC;GKAFCSRKMWFPSJ-RQOIEFAZNA-N;C41H76NO8P | 1_DMPE(16:1_18:2)-H | 1_PE(16:1_20:2)-H | 3_MSDIAL_PE 16:1_20:2;[M-H]-;CCCCCC\C=C/CCCCCCCC(	5201525.91 | 5074017.08 | 3205478.51 | 557015.76 | 429506.93	PE	[M-H]-	No	PE(18:1_18:2)	[M-H]-|[M+H]+	PE
738.508	8.96721	0.00519516	0	0.00154269	0.0137933	1.00933	0.842491	0.966681	0.684567	1215.04	668.099	334.174	1345.68	723.601	1127.49	459.898	1083.39	0.00256135	0.00716867	0.0042501	0.00623956	0.285173	0.179921	0.150472	0.310942	445.178	202.204	865.886	184.664	1225.45	823.502	2237.12	878.506	16.427		1_PE(18:1_18:3)-H | 3_MSDIAL_PE 18:1_18:3;[M-H]-;CCCCCCCC\C=C/CCCCCCCC(=O)OCC(COP(O)(=O)OCCN)OC(=O)CCCCCCC\C=C/C\C=C/C\C=C/CC;PCBVVHMKRNVSDR-XEKZTXPJNA-N;C41H74NO8P | 1_DMPE(16:1_18:3)-H | 1_PE(16:1_20:3)-H | 3_MSDIAL_PE 16:1_20:3;[M-H]-;CCCCCC\C=C/CCCCCC	1013361.52 | 966921.39 | 703531.12 | 277201.52 | 230761.39 | 206368.35 | 164618.01 | 159928.22 | 118177.88 | 75409.09 | 69137.241	PE	[M-H]-	No	PE(18:1_18:3)	[M-H]-	PE
772.588	13.9664	0.130708	0.0759178	0.0913943	0.0889801	1.09712	1.09227	1.36451	1.29855	553.654	403.588	1007.93	607.779	560.106	587.811	419.871	608.781	0.159979	0.145603	0.0956103	0.134357	0.711608	0.572599	1.93516	0.70998	430.363	546.87	607.355	498.461	645.108	623.005	914.64	470.816	3.55413		1_PE(18:1_20:0)-H | 3_MSDIAL_PE 20:0_18:1;[M-H]-;CCCCCCCCCCCCCCCCCCCC(=O)OCC(COP(O)(=O)OCCN)OC(=O)CCCCCCC\C=C/CCCCCCCC;VDNXNFMAFDYQSI-UZYVYHOENA-N;C43H84NO8P | 1_DMPE(18:0_18:1)-H | 1_PE(18:0_20:1)-H | 3_MSDIAL_PE 18:0_20:1;[M-H]-;CCCCCCCCCCCCCCCCCC(=O)OC	600648.84 | 600648.84 | 486304.21 | 186326.1 | 142928.66 | 128143.09 | 65625.82	PE	[M-H]-	No	PE(18:1_20:0)	[M-H]-|[M+H]+	PE
770.572	11.7756	0.233379	0.377735	0.258203	0.395904	1.25449	1.53913	1.6673	1.26566	1110.59	689.683	1777.91	1006	675.559	809.711	563.598	1040.69	0.363126	0.4189	0.330825	0.421616	0.841298	0.669702	2.82154	0.860927	1021.5	1610.75	892.557	1386.89	823.122	946.573	915.022	538.41	16.0009		1_PE(18:1_20:1)-H | 3_MSDIAL_PE 18:1_20:1;[M-H]-;CCCCCCCC\C=C/CCCCCCCCCC(=O)OC(COC(=O)CCCCCCC\C=C/CCCCCCCC)COP(O)(=O)OCCN;UITCASPZWUAJBW-HWSICPKZNA-N;C43H82NO8P | 1_DMPE(18:1_18:1)-H | 1_DMPE(16:1_20:1)-H	1314083.72 | 1287473.48 | 833214.54 | 499489.825	PE	[M-H]-	No	PE(18:1_20:1)	[M-H]-|[M+H]+	PE
766.539	10.1298	0.404444	0.318038	0.257359	0.369604	1.70488	1.73158	2.41254	1.80264	2523.85	2045.01	4388.58	2901.5	1091.37	924.871	809.818	972.535	0.492649	0.427606	0.344773	0.419856	1.23443	1.02261	2.61798	1.09697	1518.25	2246.41	2272.16	1926.53	1080.72	983.03	1261.5	834.88	17.9956		1_PE(18:1_20:3)-H | 3_MSDIAL_PE 18:1_20:3;[M-H]-;CCCCCCCC\C=C/CCCCCCCC(=O)OCC(COP(O)(=O)OCCN)OC(=O)CCCCCCCCC\C=C/C\C=C/C\C=C/CC;FHPKJOCRZAXOEW-ZYKQNZMBNA-N;C43H78NO8P | 1_DMPE(16:1_20:3)-H | 1_PE(16:0_22:4)-H | 3_MSDIAL_PE 16:0_22:4;[M-H]-;CCCCCCCCCCCCCCC	4254574.328 | 4131600.11 | 2932418.43 | 836660.76 | 784104.62 | 484211.826 | 381002.14 | 370821.55 | 244190.69 | 212798.84	PE	[M-H]-	No	PE(18:1_20:3)	[M-H]-	PE
764.523	9.37032	0.832768	0.805546	0.633594	0.744618	13.784	12.9816	16.8725	12.1182	19526.9	19140.3	25671.6	23246.4	12758.8	9718.04	10457	10971.5	1.00608	0.820171	0.722866	0.881798	7.69966	4.80758	13.2434	5.5231	13743.7	18617.4	20557.9	15063.4	11844.6	10726.6	12749.1	11098.8	380.783		1_PE(18:1_20:4)-H | 3_MSDIAL_PE 18:1_20:4;[M-H]-;CCCCCCCC\C=C/CCCCCCCC(=O)OCC(COP(O)(=O)OCCN)OC(=O)CCCCCC\C=C/C\C=C/C\C=C/C\C=C/CC;ZYMZKMQPPJPQHY-HAGCXRLMNA-N;C43H76NO8P | 1_PE(16:0_22:5)-H | 3_MSDIAL_PE 16:0_22:5;[M-H]-;CCCCCCCCCCCCCCCC(=O)OCC(COP(O)(=O)	17190804.19 | 16680282.39 | 2889884.2 | 2426004.2 | 2056255.1 | 1798309.96 | 1376956 | 1287788.16	PE	[M-H]-	No	PE(18:1_20:4)	[M-H]-|[M+H]+	PE
802.633	15.6116	0.0188695	0.0139098	0.0185508	0.0280269	0.633224	0.63515	0.830327	0.775084	332.77	357.971	891.954	343.675	216.491	377.454	172.642	576.695	0.032284	0.0274957	0.0267068	0.0328616	0.368566	0.361197	0.476418	0.387011	317.869	366.842	359.959	289.037	347.277	309.337	470.736	345.033	0		1_PE(18:1_22:0)+H | 3_PE(40:1)+H	752432.52 | 726573.9	PE	[M+H]+	Yes	PE(18:1_22:0)	[M+H]+	PE
800.616	13.9862	0.0138747	0.0316177	0.0225241	0.0193507	0.370557	0.332997	0.30641	0.424243	241.558	266.974	535.301	261.635	142.376	216.219	106.183	285.856	0.01411	0.0202851	0.0364192	0.0321914	0.175731	0.0800198	0.203713	0.218634	209.763	242.314	252.604	195.157	208.938	192.391	268.559	184.749	0.451746		1_PE(18:1_22:1)+H | 3_MSDIAL_PE 18:1_22:1;[M+H]+;CCCCCCCC\C=C/CCCCCCCCCCCC(=O)OC(COC(=O)CCCCCCC\C=C/CCCCCCCC)COP(O)(=O)OCCN;HIGXQDJTUMSNNI-YQSYOFKPNA-N;C45H86NO8P | 3_PE(40:2)+H	488707.27 | 476531.07 | 424429.9	PE	[M+H]+	No	PE(18:1_22:1)	[M+H]+	PE
796.587	12.1292	0.0118085	0.00831344	0.00374167	0.0161586	0.233476	0.224328	0.343859	0.238659	286.935	214.32	534.174	312.546	162.439	163.818	115.82	178.256	0.0183827	0.0154976	0.00980215	0.0201893	0.158262	0.124884	0.373003	0.128131	166.071	261.77	235.234	236.622	171.919	159.639	227.396	119.348	1.20265		1_PE(18:1_22:2)-H | 1_DMPE(16:1_22:2)-H	154854.45 | 71343.35	PE	[M-H]-	No	PE(18:1_22:2)	[M-H]-	PE
794.571	11.0996	0.0991525	0.0846424	0.0590669	0.101809	0.486456	0.489827	0.621579	0.608845	818.486	630.401	1501.93	895.027	332.581	308.828	242.648	327.504	0.0495127	0.10761	0.0371627	0.100649	0.311067	0.288711	0.668903	0.218748	420.155	597.118	605.344	522.657	291.076	280.757	349.94	213.609	6.83415		1_PE(18:1_22:3)-H | 3_MSDIAL_PE 18:1_22:3;[M-H]-;CCCCCCCC\C=C/CCCCCCCC(=O)OCC(COP(O)(=O)OCCN)OC(=O)CCCCCCCC\C=C/C\C=C/C\C=C/CCCCC;LWKPYYPYMPUCAT-DUJLOBTBNA-N;C45H82NO8P | 1_DMPE(18:1_20:3)-H | 1_DMPE(16:1_22:3)-H | 1_PE(20:2_20:2)-H	1154017.21 | 1122588.13 | 692037.37 | 270987.166 | 109001.38	PE	[M-H]-	No	PE(18:1_22:3)	[M-H]-	PE
792.552	9.77984	0	0	0	0	0.10178	0.0534392	0.0661095	0.0595743	127.897	150.909	305.573	151.415	107.492	139.184	24.2489	266.565	0.0103981	0	0.00943775	0	0.0189737	0.00815993	0.0109304	0.0165131	103.516	89.7574	99.4817	177.105	120.751	125.427	275.653	89.6301	0.996484		1_PE(18:1_22:5)+H | 3_PE(40:6)+H	336598.52 | 296075.6	PE	[M+H]+	Yes	PE(18:1_22:5)	[M+H]+	PE
788.521	9.12176	0.462987	0.425465	0.293068	0.535076	1.75689	2.10494	2.48685	1.75021	1481.31	1212.45	2748.21	1746.81	1178.54	1018.47	987.978	1130.08	0.524292	0.451349	0.29414	0.378033	1.19211	0.8962	2.37564	1.14141	984.171	1566.27	1426.08	1326.87	1199.45	1144.93	1699.77	997.45	36.8265		1_PE(18:1_22:6)-H | 3_MSDIAL_PE 18:1_22:6;[M-H]-;CCCCCCCC\C=C/CCCCCCCC(=O)OCC(COP(O)(=O)OCCN)OC(=O)CC\C=C/C\C=C/C\C=C/C\C=C/C\C=C/C\C=C/CC;JZSZAGWWWKKXLO-HILQMKNTNA-N;C45H76NO8P | 1_MMPE(17:1_22:6)-H | 1_DMPE(16:1_22:6)-H | 1_PE(20:3_20:4)-H | 3_MSDIAL_PE	1610807.53 | 1522773.29 | 779294.67 | 778124.12 | 523288.24 | 435254 | 117866.86	PE	[M-H]-	No	PE(18:1_22:6)	[M-H]-|[M+H]+	PE
830.664	16.7615	0.0685282	0.0395247	0.0323775	0.0324194	0.937895	0.941328	1.28714	1.31747	683.352	808.228	2023.2	746.548	304.536	573.012	237.32	933.548	0.0690209	0.0682803	0.0760565	0.058183	0.468715	0.419841	0.553717	0.42979	558.299	673.712	659.635	556.324	387.375	367.873	497.47	447.307	2.00546		1_PE(18:1_24:0)+H | 3_MSDIAL_PE 24:0_18:1;[M+H]+;CCCCCCCCCCCCCCCCCCCCCCCC(=O)OCC(COP(O)(=O)OCCN)OC(=O)CCCCCCC\C=C/CCCCCCCC;HZQGLAQCNUAUPN-BWAHOGKJNA-N;C47H92NO8P | 3_PE(42:1)+H	1316167.663 | 1273663.543 | 1201602	PE	[M+H]+	No	PE(18:1_24:0)	[M+H]+	PE
826.634	15.417	0.0905687	0.0764908	0.0342166	0.0661203	0.580157	0.57951	0.822677	0.678651	746.999	579.36	1345.45	747.833	251.552	262.592	202.357	320.668	0.0768302	0.0754435	0.0687461	0.066685	0.347171	0.308382	0.752929	0.317556	459.808	604.083	578.277	540.948	268.732	221.763	291.918	215.871	13.9329		1_PE(18:1_24:1)-H | 3_MSDIAL_PE 18:1_24:1;[M-H]-;CCCCCCCCCC\C=C/CCCCCCCCCCCC(=O)OC(COC(=O)CCCCCCC\C=C/CCCCCCCC)COP(O)(=O)OCCN;ISJLLEYVLZBZHK-BJSHFZDTNA-N;C47H90NO8P | 1_DMPE(16:1_24:1)-H | 1_DMPE(20:1_20:1)-H	1559873.45 | 1530004.69 | 447058.7 | 146356.7	PE	[M-H]-	No	PE(18:1_24:1)	[M-H]-	PE
800.615	14.8261	0.0004148	0.000644185	0.000503216	0.00053034	0.013503	0.0114238	0.00915436	0.0133363	10.4204	12.1548	28.9286	12.1669	3.81765	8.32836	3.32711	14.4561	0.000421985	0.00101144	0.00134876	0.00101515	0.00985851	0.00458231	0.00766611	0.00521829	9.51196	10.6685	11.31	8.23351	7.34441	7.47027	9.56929	8.10032	0		1_PE(18:2_22:0)+H | 3_PE(40:2)+H	59366.61 | 47668.87	PE	[M+H]+	Yes	PE(18:2_22:0)	[M+H]+	PE
826.635	15.9782	0.0575475	0.0428968	0.0214357	0.0516636	0.162292	0.159441	0.223856	0.188767	73.1813	60.2132	192.689	79.8094	74.5592	85.1765	56.769	101.864	0.0340754	0.0351393	0.0272827	0.0388291	0.114676	0.0972422	0.340951	0.0971716	42.3279	76.4827	57.864	53.3838	68.9034	63.6036	98.4229	58.0476	0.349557		1_PE(18:2_24:0)-H	216342	PE	[M-H]-	Yes	PE(18:2_24:0)	[M-H]-	PE
782.567	11.1623	1.79062	1.55077	1.32486	1.59842	1.85986	1.86553	2.83898	1.95258	184.749	176.674	300.383	221.737	179.926	60.7445	176.623	196.589	2.13205	1.51696	1.5568	1.82295	1.79527	1.83227	2.2163	1.93951	129.788	159.654	199.309	124.695	138.641	163.841	131.762	146.434	168.056		1_PE(19:0_20:4)+H | 3_PE(39:4)+H	124570.44 | 78060.19	PE	[M+H]+	Yes	PE(19:0_20:4)	[M+H]+	PE
794.573	12.0937	0.0819195	0.0663609	0.0404624	0.0544852	0.648622	0.650895	0.792646	0.716617	348.095	275.488	715.73	420.458	435.254	423.154	311.739	438.983	0.0994135	0.0916589	0.0693453	0.0758272	0.490949	0.371503	1.10351	0.410536	242.994	347.275	339.229	315.782	515.238	464.488	705.837	389.074	4.27723		1_PE(20:0_20:4)-H | 3_MSDIAL_PE 20:0_20:4;[M-H]-;CCCCCCCCCCCCCCCCCCCC(=O)OCC(COP(O)(=O)OCCN)OC(=O)CCCCCC\C=C/C\C=C/C\C=C/C\C=C/CC;MIPOZDXFSKBSGM-QLXZSTJSNA-N;C45H82NO8P	552006.75 | 538042.01	PE	[M-H]-	No	PE(20:0_20:4)	[M-H]-|[M+H]+	PE
792.553	9.63543	0	0	0	0	0.0612821	0	0	0	124.531	166.631	322.639	179.558	61.773	134.829	18.4774	192.719	0	0	0	0	0	0	0	0	73.1134	113.432	72.2342	83.5988	137.133	114.547	200.075	103.738	0		1_PE(20:2_20:4)+H | 3_PE(40:6)+H	312730.47 | 273324.2	PE	[M+H]+	Yes	PE(20:2_20:4)	[M+H]+	PE
822.604	14.236	0.0037109	0.00165826	0.000593016	0.00110502	0.406528	0.387277	0.543535	0.426284	236.153	174.352	461.693	284.413	288.373	293.729	207.53	307.849	0.00281008	0.00310855	0.00452282	0.00607313	0.309845	0.214538	0.633889	0.289635	198.283	191.487	280.747	194.562	358.855	304.852	493.471	268.332	2.67285		1_PE(20:4_22:0)-H | 3_MSDIAL_PE 22:0_20:4;[M-H]-;CCCCCCCCCCCCCCCCCCCCCC(=O)OCC(COP(O)(=O)OCCN)OC(=O)CCCCCC\C=C/C\C=C/C\C=C/C\C=C/CC;QOMNJAFKOIAYPY-KPLLPBKXNA-N;C47H86NO8P	673799.59 | 660393.14	PE	[M-H]-	No	PE(20:4_22:0)	[M-H]-	PE
852.648	15.7734	0	0	0	0	0.177593	0.180096	0.239096	0.264505	103.355	121.092	314.412	115.285	88.9709	148.599	61.952	234.83	0.000873913	0.000508575	0.000552921	0	0.0959558	0.081566	0.115351	0.0766953	87.1742	63.1046	101.927	83.52	99.674	99.0967	145.607	123.493	0		1_PE(20:4_24:0)+H | 3_PE(44:4)+H	206065.21 | 132138.8	PE	[M+H]+	Yes	PE(20:4_24:0)	[M+H]+	PE
702.545	11.2727	2.06257	1.62167	1.34703	1.75068	3.69895	3.48104	5.06845	2.99492	989.105	800.461	1435.3	1070.88	949.174	828.158	845.941	1086.82	1.70639	1.63605	1.54567	2.13784	2.82051	1.87806	4.53837	2.54063	670.499	983.8	981.874	984.092	1003.27	870.795	874.431	585.609	73.5902		1_Plasmanyl-PE(O-16:0/18:1)-H | 3_MSDIAL_PE O-16:0_18:1;[M-H]-;CCCCCCCCCCCCCCCCOCC(COP(O)(=O)OCCN)OC(=O)CCCCCCC\C=C/CCCCCCCC;JJGMGPGKWYLISM-ZPHPHTNENA-N;C39H78NO7P | 1_Plasmanyl-PE(O-18:0/16:1)-H | 1_Plasmenyl-PE(P-18:0/16:0)-H | 3_MSDIAL_PE O-18:1_16:0;[	1457690.9 | 1424696.57 | 305114.8 | 304495.96 | 304495.96	ether-PE	[M-H]-	No	Plasmanyl-PE(O-16:0/18:1)	[M-H]-	PE
726.543	10.569	0.108633	0.101742	0.0698475	0.107913	0.901239	1.53726	1.97475	1.57875	1175.67	1415.48	347.041	1125.13	605.968	450.176	379.561	438.826	0.141712	0.134861	0.104747	0.11858	0.893536	0.717905	0.674835	0.670511	1480.09	1567.1	1151.06	1177.49	332.322	313.19	443.319	290.583	44.6468		1_Plasmanyl-PE(O-16:0/20:3)-H | 1_Plasmanyl-PE(O-18:0/18:3)-H	1280803.7 | 184325.02	ether-PE	[M-H]-	Yes	Plasmanyl-PE(O-16:0/20:3)	[M-H]-	PE
724.528	10.003	0.616251	0.707411	0.374429	0.772801	3.67814	3.58925	5.21291	3.48856	1573.31	1025.88	1777.01	1529.02	2168.84	1497.54	1493.54	1537.34	0.669322	0.497235	0.271712	0.639776	2.20542	1.6346	5.99781	1.89301	988.074	1410.02	1324.62	947.433	1769.43	1348.04	2197.6	1199.07	1008.27		1_Plasmanyl-PE(O-16:0/20:4)-H | 3_MSDIAL_PE O-16:0_20:4;[M-H]-;CCCCCCCCCCCCCCCCOCC(COP(O)(=O)OCCN)OC(=O)CCCCCC\C=C/C\C=C/C\C=C/C\C=C/CC;KYVSHEBKXHVDDI-PYQGTGCGNA-N;C41H76NO7P | 1_Plasmenyl-PE(P-18:1/18:2)-H | 3_MSDIAL_PE O-18:2_18:2;[M-H]-;CCCCC\C=C/C\C=C	1565780.91 | 1519336.2 | 89948.861 | 89948.861	ether-PE	[M-H]-	No	Plasmanyl-PE(O-16:0/20:4)	[M-H]-	PE
754.577	12.1772	0.0781818	0.0510983	0.055995	0.080308	0.501722	0.475813	0.695959	0.545937	877.245	847.852	1750.33	1048.77	326.274	289.587	222.886	285.947	0.0858553	0.047177	0.0584897	0.0795424	0.216639	0.1636	0.577789	0.196718	484.623	581.531	564.274	546.748	223.944	198.858	311.84	176.702	8.26705		1_Plasmanyl-PE(O-16:0/22:3)-H | 3_MSDIAL_PE O-16:0_22:3;[M-H]-;CCCCCCCCCCCCCCCCOCC(COP(O)(=O)OCCN)OC(=O)CCCCCCCC\C=C/C\C=C/C\C=C/CCCCC;ZLCBKSNJFLZQBR-WDTHWMLCNA-N;C43H82NO7P | 1_Plasmanyl-PE(O-18:0/20:3)-H	1338791.03 | 1326361.1 | 211836.74	ether-PE	[M-H]-	No	Plasmanyl-PE(O-16:0/22:3)	[M-H]-	PE
704.561	10.7861	0.569971	0.476773	0.412652	0.679995	0.674562	0.608863	1.04231	0.705102	493.97	347.341	899.854	470.937	263.156	194.985	188.897	196.907	0.705313	0.61493	0.466629	0.580968	0.387556	0.584645	1.38058	0.511081	251.988	450.68	418.965	406.473	185.776	182.072	218.367	155.362	10.7186		1_Plasmanyl-PE(O-18:0/16:0)-H | 3_MSDIAL_PE O-18:0_16:0;[M-H]-;CCCCCCCCCCCCCCCCCCOCC(COP(O)(=O)OCCN)OC(=O)CCCCCCCCCCCCCCC;FENSRZKRANTRCP-UHFFFAOYNA-N;C39H80NO7P | 1_Plasmanyl-PE(O-20:0/14:0)-H	691301.81 | 408386.38 | 83380.84	ether-PE	[M-H]-	No	Plasmanyl-PE(O-18:0/16:0)	[M-H]-	PE
702.544	9.87087	0.522754	0.439874	0.304616	0.613508	0.338209	0.691039	0.932659	0.920667	214.179	163.605	343.169	225.787	191.5	161.071	164.463	169.228	0.667046	0.557232	0.489982	0.295054	0.688019	0.822661	0.881664	0.754971	99.5937	169.045	167.948	140.28	135.01	132.027	169.944	132.485	2.53358		1_Plasmanyl-PE(O-18:0/16:1)-H | 3_MSDIAL_PE O-18:0_16:1;[M-H]-;CCCCCCCCCCCCCCCCCCOCC(COP(O)(=O)OCCN)OC(=O)CCCCCCC\C=C/CCCCCC;RXOCXJHJEHMYBD-PEZBUJJGNA-N;C39H78NO7P	481472.297 | 473514.72	ether-PE	[M-H]-	No	Plasmanyl-PE(O-18:0/16:1)	[M-H]-	PE
730.577	13.2741	0.98684	0.899169	0.399766	0.97595	2.61495	3.80985	5.21237	4.22316	796.25	639.902	1553.42	899.2	1531.56	2007.45	1016.8	2077.99	1.13507	0.679364	0.550942	1.03866	2.35043	2.0903	5.61427	2.31881	810.827	1045.17	1079.58	968.061	1959.53	1781.29	1700.8	1555.35	34.7178		1_Plasmanyl-PE(O-18:0/18:1)-H | 3_MSDIAL_PE O-18:0_18:1;[M-H]-;CCCCCCCCCCCCCCCCCCOCC(COP(O)(=O)OCCN)OC(=O)CCCCCCC\C=C/CCCCCCCC;CEVVUBCHWNKKNN-ZZEZOPTANA-N;C41H82NO7P | 1_Plasmanyl-PE(O-16:0/20:1)-H	2042412.72 | 2013328.2 | 291958.75	ether-PE	[M-H]-	No	Plasmanyl-PE(O-18:0/18:1)	[M-H]-	PE
754.578	12.8062	0.187571	0.160412	0.113793	0.172812	0.952375	0.904877	1.24795	0.570027	561.483	612.034	689.464	397.343	337.688	444.605	226.476	543.467	0.219302	0.191775	0.15297	0.188783	0.290295	0.534374	1.03079	0.563205	551.871	620.528	586.063	781.511	531.091	362.106	399.724	398.375	17.6161		1_Plasmanyl-PE(O-18:0/20:3)-H | 3_MSDIAL_PE O-18:0_20:3;[M-H]-;CCCCCCCCCCCCCCCCCCOCC(COP(O)(=O)OCCN)OC(=O)CCCCCCCCC\C=C/C\C=C/C\C=C/CC;ISTKKMUAKPNLKS-JTBMWNAQNA-N;C43H82NO7P	251420.11 | 251420.11	ether-PE	[M-H]-	No	Plasmanyl-PE(O-18:0/20:3)	[M-H]-	PE
752.56	11.45	0.62898	0.577622	0.393387	0.702343	7.98273	8.2321	10.2819	7.92818	2324.32	2598.54	4476.1	2829.22	4766.11	4438.31	3581.58	4725.69	0.841191	0.676118	0.5827	0.743942	4.44669	3.89085	9.09998	3.7984	2321.45	2663.64	2765.96	2504.12	4177.07	3830.25	5057.26	3724.22	331.902		1_Plasmanyl-PE(O-18:0/20:4)-H | 3_MSDIAL_PE O-18:0_20:4;[M-H]-;CCCCCCCCCCCCCCCCCCOCC(COP(O)(=O)OCCN)OC(=O)CCCCCC\C=C/C\C=C/C\C=C/C\C=C/CC;RXEVLILBESBJQS-ZKVKLVECNA-N;C43H80NO7P	4941913.87 | 4725728	ether-PE	[M-H]-	No	Plasmanyl-PE(O-18:0/20:4)	[M-H]-	PE
784.624	15.2884	0.120475	0.117896	0.0782421	0.111318	0.334815	0.109988	0.459309	0.150806	97.4977	79.5258	278.75	101.473	99.8903	96.2701	52.0923	111.501	0.117844	0.113657	0.0808191	0.118817	0.217725	0.19589	0.437685	0.207818	101.693	122.607	77.6415	126.97	64.3978	63.5432	83.1606	46.9019	5.16203		1_Plasmanyl-PE(O-18:0/22:2)-H	157283	ether-PE	[M-H]-	Yes	Plasmanyl-PE(O-18:0/22:2)	[M-H]-	PE
782.609	14.2923	0.0344102	0.0651118	0.0331064	0.0421335	0.494149	0.463325	0.644801	0.555777	878.613	668.931	1596.26	1042.99	374.336	334.196	239.14	336.33	0.0716996	0.0654131	0.0628782	0.0726581	0.257861	0.216306	0.583602	0.229383	452.854	466.445	671.382	477.907	295.179	251.837	351.76	208.796	2.23816		1_Plasmanyl-PE(O-18:0/22:3)-H | 3_MSDIAL_PE O-18:0_22:3;[M-H]-;CCCCCCCCCCCCCCCCCCOCC(COP(O)(=O)OCCN)OC(=O)CCCCCCCC\C=C/C\C=C/C\C=C/CCCCC;FNXDZKBWSLCLGM-HQCYBMNRNA-N;C45H86NO7P	1685412.96 | 1642926.3	ether-PE	[M-H]-	No	Plasmanyl-PE(O-18:0/22:3)	[M-H]-	PE
732.593	12.6613	0.156663	0.139499	0.111161	0.186392	0.471677	0.431101	0.580932	0.564204	342.71	232.064	607.428	282.968	291.499	253.397	244.145	244.063	0.249421	0.21385	0.171357	0.202434	0.31594	0.285805	0.983777	0.353781	200.081	324.459	313.952	287.233	252.114	233.119	294.597	213.943	1.29255		1_Plasmanyl-PE(O-20:0/16:0)-H | 1_Plasmanyl-PE(O-18:0/18:0)-H	408219.44 | 47681.5	ether-PE	[M-H]-	Yes	Plasmanyl-PE(O-20:0/16:0)	[M-H]-	PE
758.608	15.094	1.10502	1.03184	0.741995	1.14078	2.34821	2.1592	3.23661	2.40175	498.936	394.74	1017.39	417.479	571.432	502.906	378.133	854.934	1.25954	1.05172	0.861639	1.17484	1.503	1.43847	3.58474	1.62254	256.063	493.152	341.082	452.149	417.506	380.531	900.577	314.534	8.29247		1_Plasmanyl-PE(O-20:0/18:1)-H | 1_Plasmanyl-PE(O-18:0/20:1)-H | 1_Plasmanyl-PE(O-16:0/22:1)-H	197022.05 | 36856.85 | 27410.27	ether-PE	[M-H]-	Yes	Plasmanyl-PE(O-20:0/18:1)	[M-H]-	PE
674.514	10.916	0.141676	0.140099	0.0917571	0.139545	0.247928	0.234962	0.33283	0.232235	122.008	102.052	252.338	98.6005	49.2654	45.3052	34.6021	46.5877	0.174489	0.152126	0.12384	0.162682	0.202699	0.156717	0.475058	0.207284	112.793	202.753	107.167	177.281	77.5649	25.5915	83.0173	57.0296	12.9422		1_Plasmenyl-PE(P-16:0/16:0)-H | 3_MSDIAL_PE O-16:1_16:0;[M-H]-;CCCCCCCCCCCCCCCC(=O)OC(COCCCCCCCC\C=C/CCCCCC)COP(O)(=O)OCCN;ZOBVVYDBLUMXCG-SQFISAMPNA-N;C37H74NO7P	230874.27 | 230874.27	ether-PE	[M-H]-	No	Plasmenyl-PE(P-16:0/16:0)	[M-H]-	PE
672.499	9.73641	0.256559	0.217194	0.154538	0.230822	1.06654	1.02963	1.41352	1.10844	416.747	325.758	673.046	333.258	478.088	414.373	362.272	437.213	0.28575	0.221629	0.21128	0.197388	0.772815	0.58768	1.64726	0.636397	323.515	493.427	309.053	422.087	507.866	170.469	629.77	441.075	9.60383		1_Plasmenyl-PE(P-16:0/16:1)-H | 3_MSDIAL_PE O-16:1_16:1;[M-H]-;CCCCCC\C=C/CCCCCCCCOCC(COP(O)(=O)OCCN)OC(=O)CCCCCCC\C=C/CCCCCC;LXPNPYVUDOMVDN-VMNXYWKNNA-N;C37H72NO7P	1190860.99 | 1141640.62	ether-PE	[M-H]-	No	Plasmenyl-PE(P-16:0/16:1)	[M-H]-|[M+H]+	PE
686.513	10.3141	0.134006	0.123803	0.0920332	0.185223	0.715352	0.649314	0.920625	0.663463	112.666	91.8413	192.754	81.383	210.935	180.433	164.542	190.835	0.172718	0.151053	0.104411	0.185533	0.498191	0.424591	1.08493	0.454417	115.253	172.274	96.9529	135.701	232.24	77.4039	257.504	212.237	0.334827		1_Plasmenyl-PE(P-16:0/17:1)-H | 3_MSDIAL_PE O-16:1_17:1;[M-H]-;CCCCCCC\C=C/CCCCCCCC(=O)OC(COCCCCCCCC\C=C/CCCCCC)COP(O)(=O)OCCN;MWEUJPFEBZMURJ-RYOQUFEFNA-N;C38H74NO7P	383492.48 | 383492.48	ether-PE	[M-H]-	No	Plasmenyl-PE(P-16:0/17:1)	[M-H]-	PE
700.53	11.0045	4.03293	3.63315	2.57281	3.96545	18.0729	21.304	29.6985	23.7008	5646.76	5943.93	12394.7	4726.3	8242.14	7385.73	5767.54	9041.52	4.92854	4.20416	3.50136	4.32854	16.8361	15.1119	35.5975	12.5717	7055.47	8580.66	6080.74	8490.09	10895.4	4146.97	12494.7	7543.3	272.117		1_Plasmenyl-PE(P-16:0/18:1)-H | 3_MSDIAL_PE O-16:1_18:1;[M-H]-;CCCCCCCC\C=C/CCCCCCCC(=O)OC(COCCCCCCCC\C=C/CCCCCC)COP(O)(=O)OCCN;RFPQMVKZNQOUGY-KXYOHKLBNA-N;C39H76NO7P	14937604.6 | 14556244.4	ether-PE	[M-H]-	No	Plasmenyl-PE(P-16:0/18:1)	[M-H]-	PE
698.512	9.97353	0.5499	0.428858	0.327958	0.506745	2.90778	2.71826	3.70847	2.76885	1032.33	756.75	1346.84	701.237	1287.8	860.337	870.156	914.788	0.616482	0.514853	0.43557	0.558407	2.22278	1.82169	5.41559	1.90308	740.242	1219.18	712.756	798.595	1517.91	490.288	1826.9	1116.65	1040.9		1_Plasmenyl-PE(P-16:0/18:2)-H | 3_MSDIAL_PE O-16:1_18:2;[M-H]-;CCCCCC\C=C/CCCCCCCCOCC(COP(O)(=O)OCCN)OC(=O)CCCCCCC\C=C/C\C=C/CCCCC;RIQAKBUOHSSMTC-PNBIJBBKNA-N;C39H74NO7P | 1_Plasmenyl-PE(P-18:1/16:1)-H | 3_MSDIAL_PE O-18:2_16:1;[M-H]-;CCCCCC\C=C/CCCCCCCC(	1387901.41 | 1368798.5 | 474469.29 | 455639.87	ether-PE	[M-H]-	No	Plasmenyl-PE(P-16:0/18:2)	[M-H]-|[M+H]+	PE
696.498	9.48372	0.0166038	0.00250198	0.00363229	0.00845087	0.347517	0.308861	0.812129	0.656392	318.775	248.658	612.318	236.318	189.431	217.089	244.528	168.445	0.0247856	0.0268824	0.0255372	0.0264659	0.249429	0.221318	1.04937	0.205993	336.521	393.929	299.677	319.494	237.277	79.113	273.508	322.38	2.55486		1_Plasmenyl-PE(P-16:0/18:3)-H | 3_MSDIAL_PE O-16:1_18:3;[M-H]-;CCCCCC\C=C/CCCCCCCCOCC(COP(O)(=O)OCCN)OC(=O)CCCCCCC\C=C/C\C=C/C\C=C/CC;MCJVKGLQDUSHRG-OZFAJUOSNA-N;C39H72NO7P | 3_MSDIAL_PE O-18:2_16:2;[M-H]-;CCCCC\C=C/C\C=C/CCCCCCCCOCC(COP(O)(=O)OCCN)OC(=O)	539684.88 | 523638.03 | 58430.135	ether-PE	[M-H]-	No	Plasmenyl-PE(P-16:0/18:3)	[M-H]-	PE
724.53	10.628	0.902393	0.751633	0.440312	0.921802	12.6455	10.8849	14.3772	12.0349	11390.8	14116.4	9495.42	9317.22	5079.68	4351.09	3795.21	4906.07	1.36782	1.11916	1.03285	1.1145	8.72544	7.35869	10.5577	6.62615	14757.2	19580	10681	14043.9	5676.62	2066.66	5146.41	5125.48	227.039		1_Plasmenyl-PE(P-16:0/20:3)-H | 3_MSDIAL_PE O-16:1_20:3;[M-H]-;CCCCCC\C=C/CCCCCCCCOCC(COP(O)(=O)OCCN)OC(=O)CCCCCCCCC\C=C/C\C=C/C\C=C/CC;SGQXZIZOYWUPOW-OZFAJUOSNA-N;C41H76NO7P | 3_MSDIAL_PE O-18:1_18:3;[M-H]-;CCCCCCCC\C=C/CCCCCCCCOCC(COP(O)(=O)OCCN)OC(=O)C	30641635.3 | 29860468 | 2643778.41 | 2300372.4 | 1947800.02	ether-PE	[M-H]-	No	Plasmenyl-PE(P-16:0/20:3)	[M-H]-	PE
722.513	9.78196	6.7525	5.63892	4.29489	6.49086	66.0304	62.5629	86.3026	69.3716	29210.3	23960.3	50548.3	24068.4	29582.5	24838	21936.4	26545.5	9.44815	7.94845	6.92001	7.66943	45.484	37.6703	100.012	40.415	22906.1	35592.1	22535.9	29660.9	28881.7	10892.4	31687.6	23891.5	2257.94		1_Plasmenyl-PE(P-16:0/20:4)-H | 3_MSDIAL_PE O-16:1_20:4;[M-H]-;CCCCCC\C=C/CCCCCCCCOCC(COP(O)(=O)OCCN)OC(=O)CCCCCC\C=C/C\C=C/C\C=C/C\C=C/CC;YATSYZSZUULQDZ-GKPKDRHFNA-N;C41H74NO7P	50119449.3 | 48088857	ether-PE	[M-H]-	No	Plasmenyl-PE(P-16:0/20:4)	[M-H]-	PE
720.497	9.11791	0.216488	0.15355	0.138306	0.184719	2.61159	2.56558	3.33632	2.61806	1168.31	924.99	2059.16	889.852	1489.85	1232.34	1121.66	1366.14	0.355134	0.254119	0.209592	0.272484	1.92007	1.45422	4.14852	1.64029	992.275	1515.56	937.982	1329.47	1644.11	531.527	1903.32	1340.13	111.308		1_Plasmenyl-PE(P-16:0/20:5)-H | 3_MSDIAL_PE O-16:1_20:5;[M-H]-;CCCCCC\C=C/CCCCCCCCOCC(COP(O)(=O)OCCN)OC(=O)CCC\C=C/C\C=C/C\C=C/C\C=C/C\C=C/CC;YMKZESHNWGNAIE-VNTVABMMNA-N;C41H72NO7P	992128.66 | 919951.13	ether-PE	[M-H]-	No	Plasmenyl-PE(P-16:0/20:5)	[M-H]-|[M+H]+	PE
754.576	13.0889	0.104737	0.103618	0.0503616	0.0806438	0.595483	0.414505	0.57625	0.451674	551.295	467.151	1160.32	489.667	278.879	258.883	215.128	331.757	0.125163	0.110414	0.0833553	0.0858152	0.289875	0.389702	0.718907	0.172469	435.29	620.051	336.398	552.598	274.062	96.8587	348.164	200.778	12.8654		1_Plasmenyl-PE(P-16:0/22:2)-H | 3_MSDIAL_PE O-16:1_22:2;[M-H]-;CCCCCC\C=C/CCCCCCCCOCC(COP(O)(=O)OCCN)OC(=O)CCCCCCCCCCC\C=C/C\C=C/CCCCC;PKOVMYUDHYOFOD-PNBIJBBKNA-N;C43H82NO7P | 1_Plasmanyl-PE(O-18:0/20:3)-H	381636.045 | 374677.5 | 27124.66	ether-PE	[M-H]-	No	Plasmenyl-PE(P-16:0/22:2)	[M-H]-|[M+H]+	PE
752.561	11.8275	0.935069	0.76266	0.442074	0.853008	8.86421	7.29852	11.8694	9.74508	6915.96	7022.81	12866.5	6291.85	4377.99	4209.8	2636	4647.12	1.14847	0.985394	0.902426	0.9383	6.36444	4.51984	14.0029	5.76242	5420.13	7865.08	4184.64	6736.92	4031.44	1707.45	4357.3	3904.74	257.324		1_Plasmenyl-PE(P-16:0/22:3)-H | 3_MSDIAL_PE O-16:1_22:3;[M-H]-;CCCCCC\C=C/CCCCCCCCOCC(COP(O)(=O)OCCN)OC(=O)CCCCCCCC\C=C/C\C=C/C\C=C/CCCCC;KGUFJBOXYGWRSC-VKPJOHIINA-N;C43H80NO7P | 1_Plasmenyl-PE(P-18:0/20:3)-H | 3_MSDIAL_PE O-18:1_20:3;[M-H]-;CCCCCCCC\C=C/	4935230.8 | 4795817.3 | 2396820.75 | 2283255.9 | 360109.81	ether-PE	[M-H]-	No	Plasmenyl-PE(P-16:0/22:3)	[M-H]-|[M+H]+	PE
750.545	10.6186	7.21005	6.17091	3.98553	8.07419	67.419	59.5279	76.5114	58.7767	38934.7	44641.2	28663.5	34791.5	29334.8	26478.6	22885.6	29416.4	8.76181	6.50276	5.5989	7.46738	32.956	26.115	51.2909	26.6457	34709.3	63239.9	29489.2	50536	22730.9	8521.79	21706.6	21849.3	952.473		1_Plasmenyl-PE(P-16:0/22:4)-H | 3_MSDIAL_PE O-16:1_22:4;[M-H]-;CCCCCC\C=C/CCCCCCCCOCC(COP(O)(=O)OCCN)OC(=O)CCCCCCCC\C=C/C\C=C/C\C=C/C\C=C/CC;OZSVECGNTALICE-GKPKDRHFNA-N;C43H78NO7P | 1_Plasmenyl-PE(P-18:1/20:3)-H | 1_Plasmanyl-PE(O-18:0/20:5)-H | 3_MSDIAL_	53741730 | 51189937 | 3681168.02 | 2855058.9 | 2373606.02 | 1766528.06	ether-PE	[M-H]-	No	Plasmenyl-PE(P-16:0/22:4)	[M-H]-|[M+H]+	PE
748.528	9.8504	6.27382	5.46388	3.92874	6.28073	35.9194	33.307	42.8903	38.0485	16666.6	14663	30907.9	13957.9	15620	12244.8	11700.6	13555.2	8.11568	6.50427	5.4946	5.89771	22.1736	19.2171	44.407	19.3485	11419	19929.5	12603.3	15948.1	14473.6	5813.88	15868.6	12697.8	2436.74		1_Plasmenyl-PE(P-16:0/22:5)-H | 3_MSDIAL_PE O-16:1_22:5;[M-H]-;CCCCCC\C=C/CCCCCCCCOCC(COP(O)(=O)OCCN)OC(=O)CCCCC\C=C/C\C=C/C\C=C/C\C=C/C\C=C/CC;CWZGHHQNICLNJN-MEQMIZENNA-N;C43H76NO7P | 1_Plasmenyl-PE(P-18:1/20:4)-H | 3_MSDIAL_PE O-18:2_20:4;[M-H]-;CCCCC\C	10536170.6 | 9686455.7 | 8437374.9 | 8128343.8 | 113225.1	ether-PE	[M-H]-	No	Plasmenyl-PE(P-16:0/22:5)	[M-H]-|[M+H]+	PE
746.513	9.50872	4.73661	4.09245	3.01438	4.76601	24.5912	23.5869	31.95	26.7466	11683.4	9999.08	19789.4	9277.7	11569.4	9913.57	8760.77	10810.6	5.817	4.81318	4.03868	5.1444	15.2832	13.0149	29.3429	13.4753	8244.59	12144.4	7426.15	10063.6	10378.9	3650.89	11471.9	8757.6	953.724		1_Plasmenyl-PE(P-16:0/22:6)-H | 3_MSDIAL_PE O-16:1_22:6;[M-H]-;CCCCCC\C=C/CCCCCCCCOCC(COP(O)(=O)OCCN)OC(=O)CC\C=C/C\C=C/C\C=C/C\C=C/C\C=C/C\C=C/CC;KGCPGAKRLOCUEV-ZLXBYIIJNA-N;C43H74NO7P	9850591.3 | 8851910.6	ether-PE	[M-H]-	No	Plasmenyl-PE(P-16:0/22:6)	[M-H]-|[M+H]+	PE
720.497	8.94221	0.23356	0.188867	0.0933338	0.158526	1.50846	1.01458	1.57386	0.890469	892.623	478.883	246.08	683.105	579.355	832.87	358.89	802.175	0.293199	0.221898	0.196373	0.277039	0.718844	0.482069	0.635779	0.686596	358.747	173.675	532.868	143.598	1053.8	229.392	1689.15	727.278	30.8989		1_Plasmenyl-PE(P-16:1/20:4)-H | 1_Plasmenyl-PE(P-16:0/20:5)-H | 3_MSDIAL_PE O-16:2_20:4;[M-H]-;CCC\C=C/C\C=C/CCCCCCCCOCC(COP(O)(=O)OCCN)OC(=O)CCCCCC\C=C/C\C=C/C\C=C/C\C=C/CC;ZFOGUGAOGMISNV-OWHSQDTANA-N;C41H72NO7P | 3_MSDIAL_PE O-16:1_20:5;[M-H]-;CCCCCC\C=	871448.89 | 819573.94 | 814078.41 | 754516.7	ether-PE	[M-H]-	No	Plasmenyl-PE(P-16:1/20:4)	[M-H]-	PE
702.547	12.7477	0.180588	0.165061	0.114397	0.173144	0.421231	0.396853	0.589768	0.45005	223.864	187.364	458.034	171.857	139.835	126.098	91.5329	142.716	0.221599	0.193801	0.165167	0.201795	0.40905	0.371667	1.01148	0.405817	265.778	417.257	272.035	382.127	274.736	107.106	291.245	194.543	26.2361		1_Plasmenyl-PE(P-18:0/16:0)-H | 3_MSDIAL_PE O-18:1_16:0;[M-H]-;CCCCCCCCCCCCCCCC(=O)OC(COCCCCCCCC\C=C/CCCCCCCC)COP(O)(=O)OCCN;KJDVLWWPMOBWGU-ZCXUNETKNA-N;C39H78NO7P	378836.52 | 378836.52	ether-PE	[M-H]-	No	Plasmenyl-PE(P-18:0/16:0)	[M-H]-	PE
700.528	11.3715	0.0823684	0.0622352	0.0459037	0.0425743	1.66005	1.84561	1.87516	1.67926	825.433	996.689	2173.46	723.255	1057.9	932.802	722.826	980.219	0.114619	0.129987	0.0929364	0.0914228	1.3962	0.881727	4.12128	0.900405	756.934	1682.8	772.147	1528.13	1178.78	390.447	1375.69	1007.48	11.5162		1_Plasmenyl-PE(P-18:0/16:1)-H | 3_MSDIAL_PE O-18:1_16:1;[M-H]-;CCCCCCCC\C=C/CCCCCCCCOCC(COP(O)(=O)OCCN)OC(=O)CCCCCCC\C=C/CCCCCC;PGZIUEYDKYWHLI-LJSPAGPLNA-N;C39H76NO7P | 1_Plasmenyl-PE(P-16:0/18:1)-H | 3_MSDIAL_PE O-16:1_18:1;[M-H]-;CCCCCCCC\C=C/CCCCCCCC(=	1377548.1 | 1343525.34 | 928047.44 | 907944.98	ether-PE	[M-H]-	No	Plasmenyl-PE(P-18:0/16:1)	[M-H]-	PE
728.562	12.8676	1.61156	1.43201	0.981764	1.49381	17.1564	16.3822	22.3193	18.7398	5050.39	4226.26	9798.43	3986.03	8009.81	7749.79	5431.18	8208.12	2.07766	1.75745	1.51596	1.7869	13.1174	11.385	32.2226	12.2532	5414.66	8018.47	4532.94	7078.26	10187	3551.1	9245.19	7940.38	370.44		1_Plasmenyl-PE(P-18:0/18:1)-H | 3_MSDIAL_PE O-18:1_18:1;[M-H]-;CCCCCCCC\C=C/CCCCCCCCOCC(COP(O)(=O)OCCN)OC(=O)CCCCCCC\C=C/CCCCCCCC;GHNXVMPBTBKJRP-CLFAGFIQNA-N;C41H80NO7P | 3_MSDIAL_PE O-16:1_20:1;[M-H]-;CCCCCCCC\C=C/CCCCCCCCCC(=O)OC(COCCCCCCCC\C=C/CCCCCC)C	10348641.92 | 10034209.9 | 1173627.55 | 945181.54	ether-PE	[M-H]-	No	Plasmenyl-PE(P-18:0/18:1)	[M-H]-	PE
726.545	11.4471	0.363335	0.676745	0.475694	0.344134	4.17798	3.85308	5.04015	4.98165	1551.94	1898.06	3121.38	1492.15	2255.66	1787.82	1740.49	2195.72	0.930651	0.843317	0.714504	0.818565	3.54951	3.5616	7.90612	3.07646	1195.99	2057.7	1188.62	2114.88	2848.58	788.284	2852.86	2222.82	1390.05		1_Plasmenyl-PE(P-18:0/18:2)-H | 3_MSDIAL_PE O-18:1_18:2;[M-H]-;CCCCCCCC\C=C/CCCCCCCCOCC(COP(O)(=O)OCCN)OC(=O)CCCCCCC\C=C/C\C=C/CCCCC;ZFMJJVQJMOVKIB-RQOIEFAZNA-N;C41H78NO7P | 1_Plasmenyl-PE(P-16:0/20:2)-H | 1_Plasmenyl-PE(P-18:1/18:1)-H | 3_MSDIAL_PE O-16:	2502667.07 | 2394630.5 | 1023857.9 | 807643.78 | 766089.53 | 745471.09	ether-PE	[M-H]-	No	Plasmenyl-PE(P-18:0/18:2)	[M-H]-|[M+H]+	PE
754.577	13.4201	0.192181	0.180554	0.108728	0.186748	1.2439	1.1911	1.51359	1.38635	310.124	578.353	1314.4	497.078	611.673	564.283	391.712	617.733	0.250521	0.195584	0.175323	0.203167	0.923009	0.813405	2.10548	0.841257	261.502	385.095	458.664	330.402	720.887	232.816	853.236	553.256	158.73		1_Plasmenyl-PE(P-18:0/20:2)-H | 3_MSDIAL_PE O-18:1_20:2;[M-H]-;CCCCCCCC\C=C/CCCCCCCCOCC(COP(O)(=O)OCCN)OC(=O)CCCCCCCCC\C=C/C\C=C/CCCCC;UTDRVMBOFKUKTQ-LTEAFHAINA-N;C43H82NO7P	533233.48 | 516423.73	ether-PE	[M-H]-	No	Plasmenyl-PE(P-18:0/20:2)	[M-H]-	PE
752.561	12.0075	0.0347663	0.026182	0.029016	0.0190042	1.41403	1.28685	1.86685	1.56807	747.68	608.658	1852.22	657.458	775.402	674.726	512.156	699.465	0.0871067	0.0887061	0.0846816	0.0457923	1.09771	0.860553	2.61381	0.920562	589.812	892.12	570.646	794.015	933.313	301.181	1164.62	708.063	66.376		1_Plasmenyl-PE(P-18:0/20:3)-H | 3_MSDIAL_PE O-18:1_20:3;[M-H]-;CCCCCCCC\C=C/CCCCCCCCOCC(COP(O)(=O)OCCN)OC(=O)CCCCCCCCC\C=C/C\C=C/C\C=C/CC;HQFUXXUGGNZWBH-MURDYDGNNA-N;C43H80NO7P | 1_Plasmenyl-PE(P-16:0/22:3)-H | 3_MSDIAL_PE O-16:1_22:3;[M-H]-;CCCCCC\C=C/CC	1049908.58 | 1031015.97 | 616148.57 | 577492.39 | 77194.546	ether-PE	[M-H]-	No	Plasmenyl-PE(P-18:0/20:3)	[M-H]-	PE
750.545	11.1496	5.74048	4.73567	3.52889	5.34736	77.8663	74.6828	103.622	83.8306	25920.2	21912.9	46938	21346.3	35316.6	32140.2	25631.8	34879.7	8.57718	7.21426	6.29362	6.98145	61.0939	50.8731	127.574	53.9985	24802.3	36678.3	22628.1	31151.3	39346.9	15453.6	42847	31558.9	4979.36		1_Plasmenyl-PE(P-18:0/20:4)-H | 3_MSDIAL_PE O-18:1_20:4;[M-H]-;CCCCCCCC\C=C/CCCCCCCCOCC(COP(O)(=O)OCCN)OC(=O)CCCCCC\C=C/C\C=C/C\C=C/C\C=C/CC;VLIJZYIABFUKFN-JZELYBSLNA-N;C43H78NO7P	28881313.1 | 28253661.5	ether-PE	[M-H]-	No	Plasmenyl-PE(P-18:0/20:4)	[M-H]-	PE
748.529	10.2416	1.0472	0.945209	0.641902	1.01077	8.72147	8.89366	12.3056	9.93762	3732.48	3194.03	6992.97	2906.38	4063.33	3268.07	3010.24	3453.3	1.38367	1.19842	0.914448	1.13531	6.48623	5.44813	12.3081	5.68033	2968.27	4406.52	2545.58	3630.08	3869.94	1306.21	4156.4	3328.26	395.524		1_Plasmenyl-PE(P-18:0/20:5)-H | 1_Plasmenyl-PE(P-16:0/22:5)-H | 3_MSDIAL_PE O-16:1_22:5;[M-H]-;CCCCCC\C=C/CCCCCCCCOCC(COP(O)(=O)OCCN)OC(=O)CCCCC\C=C/C\C=C/C\C=C/C\C=C/C\C=C/CC;CWZGHHQNICLNJN-MEQMIZENNA-N;C43H76NO7P | 3_MSDIAL_PE O-18:1_20:5;[M-H]-;CCCCCCC	2038297.81 | 2027927.61 | 1838775.1 | 1834716 | 410909.08 | 319961.82	ether-PE	[M-H]-	No	Plasmenyl-PE(P-18:0/20:5)	[M-H]-	PE
786.637	16.1762	0.22388	0.196253	0.160548	0.266596	0.848123	0.787696	0.951152	1.23197	168.055	219.748	590.293	135.947	260.402	424.854	168.679	693.512	0.25228	0.183382	0.20024	0.234379	0.561595	0.599731	0.693606	0.568725	190.499	217.454	140.809	176.312	375.404	114.673	439.366	486.412	1.75493		1_Plasmenyl-PE(P-18:0/22:1)+H | 3_Plasmanyl-PE(40:2)+H	953826.3 | 20850.7	Ôªøether-PE	[M+H]+	No	Plasmenyl-PE(P-18:0/22:1)	[M+H]+	PE
784.621	14.9139	0.121689	0.102063	0.0890291	0.117145	0.505745	0.469029	0.661854	0.637197	258.702	308.729	666.596	209.193	167.778	248.556	110.153	339.125	0.151348	0.109885	0.104603	0.124491	0.318947	0.337531	0.368044	0.315867	224.168	266.879	185.355	216.982	226.907	81.2965	240.937	229.088	6.84196		1_Plasmenyl-PE(P-18:0/22:2)+H | 1_Plasmenyl-PE(P-18:1/22:1)+H | 3_Plasmanyl-PE(40:3)+H	486213.96 | 134181.2 | 19327.73	Ôªøether-PE	[M+H]+	No	Plasmenyl-PE(P-18:0/22:2)	[M+H]+	PE
780.593	13.9299	0.447048	0.372605	0.263897	0.415836	4.20968	3.97145	5.59001	4.57314	4632.63	3948.18	9092.38	3607.17	2197.38	2035.26	1407.62	2190.04	0.548049	0.491051	0.447686	0.439443	2.79206	2.3282	6.28363	2.4793	3104.55	4847.38	2736.43	4252.66	2253.18	734.173	2434.58	1634.17	41.5198		1_Plasmenyl-PE(P-18:0/22:3)-H | 3_MSDIAL_PE O-18:1_22:3;[M-H]-;CCCCCCCC\C=C/CCCCCCCCOCC(COP(O)(=O)OCCN)OC(=O)CCCCCCCC\C=C/C\C=C/C\C=C/CCCCC;PSMIYNSWBJKIAF-WVTDWCJWNA-N;C45H84NO7P	6856211.15 | 6658539.4	ether-PE	[M-H]-	No	Plasmenyl-PE(P-18:0/22:3)	[M-H]-|[M+H]+	PE
780.59	12.3531	0.910171	0.710485	0.61183	0.790132	8.35659	8.08439	11.0023	10.1788	2416.4	2875.79	5426.43	1912.46	3007.04	4433.43	2067.79	5407.45	1.09573	0.746721	0.865859	0.924965	5.48886	4.97426	6.23034	5.03261	2325.52	2564.3	1754.06	2113.77	3949.13	1342.01	4642.74	3627.27	111.953		1_Plasmenyl-PE(P-18:0/22:4)+H | 3_Plasmanyl-PE(40:5)+H	2724503.56 | 72701.47	Ôªøether-PE	[M+H]+	No	Plasmenyl-PE(P-18:0/22:4)	[M+H]+	PE
778.573	11.2349	0.588989	0.502663	0.44204	0.421318	7.09938	6.75239	8.68477	8.46753	1979.38	2433.99	4810.43	1634.81	3204.61	4440.75	2029.98	5292.08	0.837783	0.562914	0.617401	0.623083	4.9089	4.08896	5.1128	4.02561	2085.01	2295.74	1601.31	1915.74	4561.71	1294.39	5457.91	3910.72	214.905		1_Plasmenyl-PE(P-18:0/22:5)+H | 3_Plasmanyl-PE(40:6)+H	1034096.9 | 17023	Ôªøether-PE	[M+H]+	No	Plasmenyl-PE(P-18:0/22:5)	[M+H]+	PE
774.545	10.7503	2.74254	2.29917	1.72533	2.65694	27.8889	26.465	36.6073	30.5271	8511.73	8400.99	15053.5	6805.29	14516.7	13462.2	10469.1	14272.7	3.68184	3.02321	2.62122	3.0919	19.0213	15.7574	39.2512	16.782	8032.41	11639.9	6404.89	9610.91	14805.4	5317.69	16566.9	11754.3	1415.91		1_Plasmenyl-PE(P-18:0/22:6)-H | 3_MSDIAL_PE O-18:1_22:6;[M-H]-;CCCCCCCC\C=C/CCCCCCCCOCC(COP(O)(=O)OCCN)OC(=O)CC\C=C/C\C=C/C\C=C/C\C=C/C\C=C/C\C=C/CC;IVBLZGVNSKPGOR-XAJDCCMMNA-N;C45H78NO7P	13722408.5 | 13006199	ether-PE	[M-H]-	No	Plasmenyl-PE(P-18:0/22:6)	[M-H]-|[M+H]+	PE
726.546	11.0706	1.4722	1.42259	0.996285	1.42565	5.89937	5.61583	8.00756	6.06551	1841.92	1442.9	3771.79	1566.72	2291.6	2024.41	1610.87	2094.93	1.73559	1.56837	1.24738	1.58806	4.13985	3.5096	9.61569	3.84657	1415.89	2196.69	1381.53	1959.21	2473.54	958.638	2907.13	1951.43	285.433		1_Plasmenyl-PE(P-18:1/18:1)-H | 3_MSDIAL_PE O-18:2_18:1;[M-H]-;CCCCCCCC\C=C/CCCCCCCC(=O)OC(COCCCCCCCC\C=C/C\C=C/CCCCC)COP(O)(=O)OCCN;KTJAFMBXBPVGGI-LTEAFHAINA-N;C41H78NO7P | 1_Plasmanyl-PE(O-16:0/20:3)-H | 3_MSDIAL_PE O-16:0_20:3;[M-H]-;CCCCCCCCCCCCCCCCOC	3565260.5 | 3440945 | 471918.45 | 389766.3 | 203944.38	ether-PE	[M-H]-	No	Plasmenyl-PE(P-18:1/18:1)	[M-H]-|[M+H]+	PE
756.59	12.8153	0.101233	0.0742032	0.0755613	0.079721	0.487715	0.466484	0.6484	0.555581	317.756	341.891	659.982	289.32	202.697	292.223	137.981	354.263	0.117352	0.0933044	0.0957009	0.103731	0.307817	0.288612	0.368205	0.298707	252.458	286.112	266.411	250.67	271.959	174.729	324.582	244.926	10.6681		1_Plasmenyl-PE(P-18:1/20:1)+H | 1_Plasmenyl-PE(P-16:0/22:2)+H | 1_Plasmenyl-PE(P-20:1/18:1)+H | 3_Plasmanyl-PE(38:3)+H	285540.09 | 210830.36 | 188512.56 | 174069.1	Ôªøether-PE	[M+H]+	No	Plasmenyl-PE(P-18:1/20:1)	[M+H]+	PE
752.56	10.3408	0.606396	0.550622	0.35058	0.616238	0.394723	0.422832	0.749493	0.3512	27.2753	20.7253	39.8737	17.4271	15.7422	45.493	17.9346	52.4006	0.670498	0.506193	0.498477	0.54536	0.418702	0.605657	0.609013	0.448451	25.1953	7.22405	40.2658	13.027	33.6366	24.6567	25.6657	9.91465	0.609134		1_Plasmenyl-PE(P-18:1/20:3)+H | 3_Plasmanyl-PE(38:5)+H	453207.17 | 48432.02	Ôªøether-PE	[M+H]+	No	Plasmenyl-PE(P-18:1/20:3)	[M+H]+	PE
774.544	9.90313	0.424696	0.409378	0.225529	0.432824	2.38676	1.57225	2.2403	2.35823	1009.8	979.015	1825.98	595.299	1076.67	523.704	750.398	574.248	0.539274	0.378535	0.318091	0.442115	1.19633	0.574098	1.92506	1.09352	670.498	1136.83	607.15	800.731	776.221	0	902.577	754.68	174.067		1_Plasmenyl-PE(P-18:1/22:5)-H | 3_MSDIAL_PE O-18:2_22:5;[M-H]-;CCCCC\C=C/C\C=C/CCCCCCCCOCC(COP(O)(=O)OCCN)OC(=O)CCCCC\C=C/C\C=C/C\C=C/C\C=C/C\C=C/CC;ZGFRFFVTVBULAT-WHFSXHQCNA-N;C45H78NO7P | 1_Plasmenyl-PE(P-18:0/22:6)-H | 3_MSDIAL_PE O-18:1_22:6;[M-H]-;CC	1608540.73 | 1479920.6 | 201358.46 | 172809.27	ether-PE	[M-H]-	No	Plasmenyl-PE(P-18:1/22:5)	[M-H]-	PE
772.528	9.56334	1.05453	0.97795	0.714344	1.11665	4.21273	4.05286	5.72751	4.4242	2495.91	2046.09	4302.19	1899.16	2179.16	1955.76	1644.46	2297.34	1.2928	1.05149	0.866195	1.18872	2.58508	2.0334	5.53358	2.38545	1552.51	2309.8	1384.8	1977.65	2050.37	647.287	2308.57	1668.91	436.572		1_Plasmenyl-PE(P-18:1/22:6)-H | 3_MSDIAL_PE O-18:2_22:6;[M-H]-;CCCCC\C=C/C\C=C/CCCCCCCCOCC(COP(O)(=O)OCCN)OC(=O)CC\C=C/C\C=C/C\C=C/C\C=C/C\C=C/C\C=C/CC;VVEHXBSUSFPSAC-OJMLKDQNNA-N;C45H76NO7P	2139358.18 | 1954258.1	ether-PE	[M-H]-	No	Plasmenyl-PE(P-18:1/22:6)	[M-H]-	PE
778.578	13.0983	0.237295	0.228506	0.168334	0.267442	1.5632	1.55869	2.91058	2.25352	624.66	666.927	1346.02	508.367	758.474	871.796	494.743	933.026	0.270944	0.258194	0.219505	0.29125	1.04185	0.782267	2.11823	0.914772	554.141	867.687	373.932	771.29	756.682	295.69	916.629	561.182	295.747		1_Plasmenyl-PE(P-20:0/20:4)-H | 3_MSDIAL_PE O-20:1_20:4;[M-H]-;CCCCCCCC\C=C/CCCCCCCCCCOCC(COP(O)(=O)OCCN)OC(=O)CCCCCC\C=C/C\C=C/C\C=C/C\C=C/CC;VGNOFAKEVVRKSY-QWBVDZTBNA-N;C45H82NO7P	685776.62 | 657266.09	ether-PE	[M-H]-	No	Plasmenyl-PE(P-20:0/20:4)	[M-H]-	PE
802.578	12.5423	0.397745	0.365588	0.287358	0.409098	0.732205	0.671532	1.04801	0.717298	78.6253	70.7167	174	62.0908	175.197	154.964	119.198	164.473	0.458312	0.374853	0.332681	0.414431	0.505873	0.41403	1.06448	0.501385	55.9327	76.492	46.9588	71.0267	155.972	32.5448	191.782	115.527	40.7536		1_Plasmenyl-PE(P-20:0/22:6)-H | 3_MSDIAL_PE O-20:1_22:6;[M-H]-;CCCCCCCC\C=C/CCCCCCCCCCOCC(COP(O)(=O)OCCN)OC(=O)CC\C=C/C\C=C/C\C=C/C\C=C/C\C=C/C\C=C/CC;YKFYFJNIFJZVAN-XNMDDMAMNA-N;C47H82NO7P	165096.71 | 165096.71	ether-PE	[M-H]-	No	Plasmenyl-PE(P-20:0/22:6)	[M-H]-	PE
766.561	8.44575	0.305779	0.326819	0.0853191	0.196088	0.358099	0.243193	0.396412	0.434546	192.25	82.34	232.675	96.8867	98.8535	216.101	88.1401	37.8779	0.320085	0.321534	0.0613731	0.25539	0.0649504	0.275887	0.383117	0.292484	82.5958	59.0772	109.783	56.7875	96.314	46.5919	127.375	59.0457	0.196387		1_BMP(16:0_18:1)+NH4	159010	BMP	[M+NH4]+	Yes	BMP(16:0_18:1)	[M+NH4]+	PG
792.573	8.73833	0.38642	0.414819	0.0495803	0.255885	0.632953	0.882352	1.26041	1.00028	571.283	542.433	1233.47	611.255	384.623	482.96	294.599	155.907	0.331989	0.431162	0.118347	0.506336	0.237855	0.82328	1.17777	0.75346	434.513	376.786	442.878	279.781	307.222	302.047	429.544	259.626	0.187039		1_BMP(18:1_18:1)+NH4	938420	BMP	[M+NH4]+	Yes	BMP(18:1_18:1)	[M+NH4]+	PG
790.558	7.80925	0.019579	0.0374273	0.0127428	0.0117258	0.0710093	0.0805021	0.0287022	0.0841173	48.6278	44.9729	97.3074	51.4413	29.3533	29.4909	18.6939	10.9832	0.0176824	0.0243226	0.0180254	0.0247458	0.0196588	0.115843	0.0799237	0.0557667	39.1209	32.0381	34.4835	26.3363	25.875	23.387	33.8641	20.5048	0		1_BMP(18:1_18:2)+NH4	101393	BMP	[M+NH4]+	Yes	BMP(18:1_18:2)	[M+NH4]+	PG
818.59	8.89424	0.392245	0.472773	0.0699219	0.3801	0.581962	0.549998	0.826295	0.990675	360.917	198.245	367.428	326.201	201.401	197.857	203.254	54.1062	0.413731	0.689348	0.0992171	0.3435	0.109016	0.793782	1.1291	0.46095	157.206	145.282	250.636	110.435	161.728	106.762	156.169	140.313	0.972679		1_BMP(18:1_20:2)+NH4	267873	BMP	[M+NH4]+	Yes	BMP(18:1_20:2)	[M+NH4]+	PG
816.573	8.10083	0.158714	0.177925	0.0329159	0.106838	0.182913	0.219014	0.20994	0.200365	67.3758	134.961	317.148	155.285	66.3785	126.9	66.4868	19.7181	0.152518	0.160635	0.0382228	0.0194694	0.0303668	0.334144	0.405833	0.258048	112.105	70.0667	86.9646	57.8373	80.8589	40.0286	96.3592	17.1373	1.18224		1_BMP(18:1_20:3)+NH4	85620.7	BMP	[M+NH4]+	Yes	BMP(18:1_20:3)	[M+NH4]+	PG
842.589	8.83508	0.687143	0.513162	0.0531559	0.212406	0.487573	0.468762	0.796923	0.825126	164.968	48.0395	178.463	23.2985	170.869	246.116	91.5834	39.1629	0.51826	0.559598	0.108727	0.532109	0.127765	0.830154	1.13492	0.732932	81.998	59.5651	77.6667	62.0733	106.474	55.9752	101.716	93.3381	0.198571		1_BMP(18:1_22:4)+NH4	35183.7	BMP	[M+NH4]+	Yes	BMP(18:1_22:4)	[M+NH4]+	PG
838.558	6.93709	0.0408171	0.0176242	0.00757177	0.0125769	0.283557	0.273521	0.212164	0.321174	64.4783	60.3928	140.079	72.0535	117.315	160.652	93.4505	55.2041	0.0446604	0.0412776	0.0131595	0.0404403	0.0877097	0.201001	0.327724	0.213555	67.4658	49.1181	55.6336	38.4142	139.879	121.552	178.786	119.713	0.00491896		1_BMP(18:1_22:6)+NH4	288016	BMP	[M+NH4]+	Yes	BMP(18:1_22:6)	[M+NH4]+	PG
816.573	7.87582	0.0496444	0.0516911	0.0097267	0.0337043	0.0860578	0.0774369	0.100991	0.14093	56.4017	43.1398	100.305	48.1837	30.9452	47.4701	21.2967	10.351	0.0444673	0.0428105	0.0123037	0.0429422	0.0193358	0.122209	0.143597	0.088026	35.1785	30.7077	35.3383	24.8636	27.596	18.0354	31.9772	22.508	0.568917		1_BMP(18:2_20:2)+NH4	26819.6	BMP	[M+NH4]+	Yes	BMP(18:2_20:2)	[M+NH4]+	PG
721.502	8.9436	0.132619	0.120987	0.0444708	0.186214	0.62598	0.543175	0.687355	0.462048	320.955	172.26	139.67	249.863	204.558	297.733	129.937	89.4815	0.184411	0.180074	0.0601524	0.169075	0.122974	0.485953	0.415617	0.399979	176.943	65.8244	182.835	52.7134	374.02	99.5192	607.249	288.423	3.11593		1_PG(16:0_16:0)-H	44442.1	PG	[M-H]-	Yes	PG(16:0_16:0)	[M-H]-	PG
747.518	9.36279	0.838093	0.487828	0.130554	0.644077	5.59827	5.5046	7.45857	7.25587	3086.5	3122.9	6844.04	4778.28	1393.27	1357.94	1081.81	539.548	0.930153	1.06736	0.344448	0.79323	1.67984	5.46395	10.6186	4.25731	3320.06	3560.64	3654.74	3212.63	1634.7	1282.33	2001.23	1245.28	27.8653		1_PG(16:0_18:1)-H | 3_MSDIAL_PG 16:0_18:1;[M-H]-;CCCCCCCCCCCCCCCC(=O)OCC(COP(O)(=O)OCC(O)CO)OC(=O)CCCCCCC\C=C/CCCCCCCC;PAZGBAOHGQRCBP-ZCXUNETKNA-N;C40H77O10P | 1_PG(16:1_18:0)-H | 3_MSDIAL_PG 18:0_16:1;[M-H]-;CCCCCCCCCCCCCCCCCC(=O)OCC(COP(O)(=O)OCC(O)CO)O	630588.3 | 630588.3 | 233202.18 | 233202.18	PG	[M-H]-	No	PG(16:0_18:1)	[M-H]-	PG
793.503	6.67057	0	0.00113935	0.000158643	0	0.27234	0.25608	0.271107	0.272914	73.1488	60.3425	238.79	90.249	180.083	165.327	143.478	53.5983	0.000653083	0.000681325	0.00025311	0.000621669	0.0377877	0.0695382	0.464958	0.0782135	51.5484	88.3086	58.0573	73.9511	115.997	101.089	180.623	102.32	0.0121421		1_PG(16:0_22:6)-H	198461	PG	[M-H]-	Yes	PG(16:0_22:6)	[M-H]-	PG
745.503	7.29921	0	0	0	0	0.240411	0.264219	0.324671	0.309053	640.526	419.185	1887.54	682.016	346.502	181.214	177.598	99.2262	0	0	0	0	0.0488635	0.110951	0.546012	0.0833884	361.094	612.156	276.179	520.821	237.502	122.703	364.353	193.396	0.246226		1_PG(16:1_18:1)-H | 3_MSDIAL_PG 16:1_18:1;[M-H]-;CCCCCCCC\C=C/CCCCCCCC(=O)OC(COC(=O)CCCCCCC\C=C/CCCCCC)COP(O)(=O)OCC(O)CO;VCYYBLIRAQBPTM-LJSPAGPLNA-N;C40H75O10P | 1_PG(16:0_18:2)-H | 3_MSDIAL_PG 16:0_18:2;[M-H]-;CCCCCCCCCCCCCCCC(=O)OCC(COP(O)(=O)OCC(O)CO)	396874.99 | 396874.99 | 94999.93 | 94999.93	PG	[M-H]-	No	PG(16:1_18:1)	[M-H]-	PG
759.517	7.95113	0	0	0	0	0.0548266	0.0537578	0.0670254	0.061795	29.4547	6.53648	140.591	8.27224	56.0908	10.4078	46.3025	4.73293	0	0	0	0	0.00919108	0.0233893	0.0736134	0.00953015	23.817	61.3671	8.38894	45.3889	37.4374	7.84368	50.9143	36.3707	0		1_PG(17:1_18:1)-H	152614	PG	[M-H]-	Yes	PG(17:1_18:1)	[M-H]-	PG
775.549	10.3582	0.255333	0.178436	0.0433702	0.204651	3.79735	3.52089	4.82793	4.44096	1828.02	1567.39	5275.92	2249.25	2034.23	1749.69	1564.19	570.614	0.344834	0.428508	0.143717	0.332525	0.954129	2.84434	10.07	2.71271	1911.98	2340.35	2003.46	1955	1523.47	1403.78	1904.74	1219.26	22.4881		1_PG(18:0_18:1)-H | 3_MSDIAL_PG 18:0_18:1;[M-H]-;CCCCCCCCCCCCCCCCCC(=O)OCC(COP(O)(=O)OCC(O)CO)OC(=O)CCCCCCC\C=C/CCCCCCCC;ZEFGRNLJASLRBZ-ZZEZOPTANA-N;C42H81O10P	2223908.81 | 2171236.53	PG	[M-H]-	No	PG(18:0_18:1)	[M-H]-|[M+H]+	PG
797.533	8.91599	0.1123	0.0937153	0.0363405	0.078779	2.20377	1.97468	2.69684	1.99641	755.109	444.666	1115.68	941.632	458.067	590.238	376.582	199.279	0.197802	0.206128	0.0690358	0.173208	0.519388	1.48931	3.33182	1.57894	458.305	502.086	575.145	423.782	571.291	494.797	705.053	439.183	0.0616797		1_PG(18:0_20:4)-H | 3_MSDIAL_PG 18:0_20:4;[M-H]-;CCCCCCCCCCCCCCCCCC(=O)OCC(COP(O)(=O)OCC(O)CO)OC(=O)CCCCCC\C=C/C\C=C/C\C=C/C\C=C/CC;JDHPBMPBPWNFFB-ZKVKLVECNA-N;C44H79O10P | 1_PG(18:1_20:3)-H | 3_MSDIAL_PG 18:1_20:3;[M-H]-;CCCCCCCC\C=C/CCCCCCCC(=O)OCC(COP(	564687.9 | 408897.11 | 345495.11 | 345495.11 | 180886.26 | 180886.26	PG	[M-H]-	No	PG(18:0_20:4)	[M-H]-	PG
821.532	8.54018	1.06944	0.966816	0.128447	0.991354	1.40031	1.27053	2.25176	1.22908	146.187	188.26	381.832	279.6	514.094	491.544	427.78	160.24	0.625717	0.330189	0.117093	0.767139	0.342881	1.42783	1.25365	1.21851	194.201	220.957	238.516	183.021	474.193	500.507	672.846	346.647	0.0849443		1_PG(18:0_22:6)-H	157545	PG	[M-H]-	Yes	PG(18:0_22:6)	[M-H]-	PG
773.535	8.9138	3.96973	3.58919	1.01239	4.45037	33.184	30.5671	40.9297	32.7993	19008.3	11357.9	38558.5	18396.1	15897.5	19315.3	12203.3	6600.53	6.1334	6.97955	1.9042	5.18348	7.70688	23.5356	24.3816	23.3297	12311.9	11924.6	16238.7	10898.1	14476.3	15799.8	24984.4	14797.1	5.7466		1_PG(18:1_18:1)-H | 3_MSDIAL_PG 18:1_18:1;[M-H]-;CCCCCCCC\C=C/CCCCCCCC(=O)OCC(COP(O)(=O)OCC(O)CO)OC(=O)CCCCCCC\C=C/CCCCCCCC;DSNRWDQKZIEDDB-CLFAGFIQNA-N;C42H79O10P | 1_PG(18:0_18:2)-H | 3_MSDIAL_PG 18:0_18:2;[M-H]-;CCCCCCCCCCCCCCCCCC(=O)OCC(COP(O)(=O)OCC(O	31498018.5 | 31498018.5 | 6598002 | 6598002 | 3573654.2 | 3573654.2 | 3506402.6 | 3506402.6	PG	[M-H]-	No	PG(18:1_18:1)	[M-H]-	PG
771.517	8.50592	0.0419832	0.0251623	0.00732845	0.027961	1.88022	1.86202	2.69807	2.18773	77.8824	112.431	423.545	159.366	110.496	100.625	90.7796	39.9037	0.164121	0.138858	0.0586122	0.0845881	0.755265	2.54479	7.62139	2.16627	142.204	278.595	74.3453	217.394	112.586	158.073	181.315	115.237	0.608939		1_PG(18:1_18:2)-H | 3_MSDIAL_PG 18:1_18:2;[M-H]-;CCCCCCCC\C=C/CCCCCCCC(=O)OCC(COP(O)(=O)OCC(O)CO)OC(=O)CCCCCCC\C=C/C\C=C/CCCCC;FSVTVWTVWNNIQX-RQOIEFAZNA-N;C42H77O10P	195733.74 | 195733.74	PG	[M-H]-	No	PG(18:1_18:2)	[M-H]-	PG
801.566	9.73697	0	0	0	0	0.483633	0.491027	0.67383	0.613179	463.843	346.455	879.768	527.857	549.36	501.257	406.378	168.699	0	0.00436886	0	0.00292374	0.0867726	0.240505	0.27882	0.196085	427.459	617.849	404.036	491.896	465.884	444.201	653.368	383.653	0		1_PG(18:1_20:1)-H | 3_MSDIAL_PG 18:1_20:1;[M-H]-;CCCCCCCC\C=C/CCCCCCCCCC(=O)OC(COC(=O)CCCCCCC\C=C/CCCCCCCC)COP(O)(=O)OCC(O)CO;IMCUMKCJDBGHKN-HWSICPKZNA-N;C44H83O10P | 1_PG(18:0_20:2)-H | 3_MSDIAL_PG 18:0_20:2;[M-H]-;CCCCCCCCCCCCCCCCCC(=O)OCC(COP(O)(=O)OCC	676199.64 | 661007.34 | 275533.4 | 260341.1	PG	[M-H]-	No	PG(18:1_20:1)	[M-H]-	PG
799.549	8.92081	0.705973	0.575328	0.193484	0.703835	7.26408	6.93685	8.82627	7.31965	11601.8	7255.86	5404.73	12963.2	4791.4	5605.3	3618.02	1925.03	0.767482	0.962053	0.272932	0.684203	1.52	4.38979	2.39404	4.32527	5835.55	1659.51	6948.43	1493.2	5211.67	4042	6779.12	4110.14	0		1_PG(18:1_20:2)-H | 3_MSDIAL_PG 18:1_20:2;[M-H]-;CCCCCCCC\C=C/CCCCCCCC(=O)OCC(COP(O)(=O)OCC(O)CO)OC(=O)CCCCCCCCC\C=C/C\C=C/CCCCC;QYNYDIBIMCZYDQ-GYQRTUFANA-N;C44H81O10P | 1_PG(18:0_20:3)-H | 3_MSDIAL_PG 18:0_20:3;[M-H]-;CCCCCCCCCCCCCCCCCC(=O)OCC(COP(O)(=O)	16049578.44 | 16049578.44 | 3525030 | 3525030 | 1800294.5 | 1800294.5 | 1200269.02 | 1200269.02	PG	[M-H]-	No	PG(18:1_20:2)	[M-H]-	PG
797.534	8.58803	0.0308277	0.0238302	0.0117315	0.0356179	0.394736	0.408807	0.477502	0.443018	652.894	319.19	2093.34	715.241	205.617	174.884	167.361	63.2745	0.0500736	0.0645094	0.0197133	0.037387	0.0706552	0.214865	0.622552	0.179382	414.233	814.288	454.015	639.6	174.924	168.437	226.766	149.407	0		1_PG(18:1_20:3)-H | 3_MSDIAL_PG 18:1_20:3;[M-H]-;CCCCCCCC\C=C/CCCCCCCC(=O)OCC(COP(O)(=O)OCC(O)CO)OC(=O)CCCCCCCCC\C=C/C\C=C/C\C=C/CC;FGLCTGHXZAQEIH-ZYKQNZMBNA-N;C44H79O10P	488471.73 | 488471.73	PG	[M-H]-	No	PG(18:1_20:3)	[M-H]-	PG
795.518	7.235	0.114487	0.100469	0.0276586	0.110041	0.468476	0.45423	0.590316	0.52465	512.632	355.294	554.032	508.752	68.1348	189.213	163.496	68.8191	0.140469	0.150052	0.0427041	0.113225	0.116885	0.39661	0.832388	0.325821	337.875	210.278	298.683	212.301	166.018	151.819	220.008	133.43	5.83096		1_PG(18:1_20:4)-H | 1_PG(18:2_20:3)-H	164874.06 | 23843.4	PG	[M-H]-	Yes	PG(18:1_20:4)	[M-H]-	PG
821.535	7.93185	0.0608624	0.0594796	0.0149016	0.0639955	0.358371	0.460482	0.430741	0.341128	261.539	140.349	586.163	284.513	286.446	265.901	234.601	74.68	0.069781	0.0836118	0.0227355	0.0613208	0.140034	0.227523	1.24558	0.2018	203.999	255.978	157.523	218.521	275.073	259.261	346.978	177.082	0.00225675		1_PG(18:1_22:5)-H | 3_MSDIAL_PG 18:1_22:5;[M-H]-;CCCCCCCC\C=C/CCCCCCCC(=O)OCC(COP(O)(=O)OCC(O)CO)OC(=O)CCCCC\C=C/C\C=C/C\C=C/C\C=C/C\C=C/CC;JAMPNNNOPHDTDM-LKVUMQLBNA-N;C46H79O10P | 1_PG(18:0_22:6)-H | 3_MSDIAL_PG 18:0_22:6;[M-H]-;CCCCCCCCCCCCCCCCCC(=O)OCC	248753.84 | 248753.84 | 62091.51 | 62091.51	PG	[M-H]-	No	PG(18:1_22:5)	[M-H]-	PG
819.519	6.90167	0.139501	0.118298	0.0368147	0.147027	2.33836	2.30566	2.96493	2.68973	761.18	557.512	1344.79	804.996	1436.6	1345.11	1145.23	475.253	0.252248	0.230433	0.0729667	0.182829	0.606775	1.88869	5.10964	1.65555	628.984	732.55	574.542	624.307	1260.56	1182.12	1787.15	1105.48	0.00403482		1_PG(18:1_22:6)-H | 3_MSDIAL_PG 18:1_22:6;[M-H]-;CCCCCCCC\C=C/CCCCCCCC(=O)OCC(COP(O)(=O)OCC(O)CO)OC(=O)CC\C=C/C\C=C/C\C=C/C\C=C/C\C=C/C\C=C/CC;FZJRPYWBMGYDIA-HILQMKNTNA-N;C46H77O10P	958816.83 | 958816.83	PG	[M-H]-	No	PG(18:1_22:6)	[M-H]-	PG
849.563	8.91544	0.0517681	0.0755735	0.0137681	0.041321	0.170322	0.266339	0.161654	0.306456	211.396	100.293	157.328	233.796	100.772	116.973	72.176	39.8744	0.0723239	0.0500748	0.00384692	0.0525939	0.0726313	0.231169	0.10528	0.213369	107.053	36.0443	128.231	24.7053	132.377	101.339	169.127	105.646	0		1_PG(20:3_22:3)-H | 3_MSDIAL_PG 20:3_22:3;[M-H]-;CCCCC\C=C/C\C=C/C\C=C/CCCCCCCCC(=O)OC(COC(=O)CCCCCCCCC\C=C/C\C=C/C\C=C/CC)COP(O)(=O)OCC(O)CO;IIBRYZVSOSDBFV-UKIWXORGNA-N;C48H83O10P | 1_PG(20:1_22:5)-H | 1_PG(20:2_22:4)-H | 3_MSDIAL_PG 20:2_22:4;[M-H]-;CCC	223317.689 | 215010.32 | 181450.66 | 117409.739 | 109102.37 | 101172.03	PG	[M-H]-	No	PG(20:3_22:3)	[M-H]-	PG
809.517	8.95819	7.36746	4.6463	1.86057	4.56604	17.4924	3.91412	22.9966	2.3033	205.773	390.329	134.636	632.316	502.534	5646.33	579.386	5319.01	8.14126	1.89265	3.47642	5.10076	4.83943	5.69815	5.98588	4.30717	201.073	69.643	621.822	175.755	2451.11	1095.12	2566.16	984.703	33.7288		1_PI(16:0_16:0)-H | 3_MSDIAL_PI 16:0_16:0;[M-H]-;CCCCCCCCCCCCCCCC(=O)OCC(COP(O)(=O)OC1C(O)C(O)C(O)C(O)C1O)OC(=O)CCCCCCCCCCCCCCC;IBUKXRINTKQBRQ-UHFFFAOYNA-N;C41H79O13P | 1_PI(14:0_18:0)-H | 1_PI(15:0_17:0)-H	348384.5 | 310451.34 | 199334.91 | 138250.09	PI	[M-H]-	No	PI(16:0_16:0)	[M-H]-	PI
837.548	9.9932	1.17768	0.652965	0.263073	0.498639	2.56317	0.600607	3.46953	0.567274	159.869	432.336	191.772	339.353	261.021	1611.61	329.898	2030.08	1.24342	0.222983	0.413715	0.708386	0.888775	1.18679	2.96206	0.264077	162.908	163.671	385.498	271.656	926.816	577.053	689.372	431.646	10.5022		1_PI(16:0_18:0)-H | 3_MSDIAL_PI 16:0_18:0;[M-H]-;CCCCCCCCCCCCCCCCCC(=O)OC(COC(=O)CCCCCCCCCCCCCCC)COP(O)(=O)OC1C(O)C(O)C(O)C(O)C1O;NEXFZIYXCPIHEF-UHFFFAOYNA-N;C43H83O13P	186061.72 | 164312.83	PI	[M-H]-	No	PI(16:0_18:0)	[M-H]-	PI
835.533	9.03979	27.0545	14.4953	5.91631	14.9832	51.6938	12.7659	66.4167	11.2509	3632.85	9070.25	8647.3	8782.69	5324.66	23675.9	5505.11	30824.9	32.2228	9.51562	17.4275	18.2161	19.0399	32.737	44.9294	17.8632	4775.06	4552.67	10520	7724.66	16065.5	9878.27	14665.1	7862.1	528.037		1_PI(16:0_18:1)-H | 3_MSDIAL_PI 16:0_18:1;[M-H]-;CCCCCCCCCCCCCCCC(=O)OCC(COP(O)(=O)OC1C(O)C(O)C(O)C(O)C1O)OC(=O)CCCCCCC\C=C/CCCCCCCC;PDLAMJKMOKWLAJ-ZCXUNETKNA-N;C43H81O13P | 1_PI(16:1_18:0)-H | 3_MSDIAL_PI 18:0_16:1;[M-H]-;CCCCCCCCCCCCCCCCCC(=O)OCC(COP(O)	1537313.33 | 1338949.55 | 916020.39 | 831434.36 | 305240.602	PI	[M-H]-	No	PI(16:0_18:1)	[M-H]-	PI
859.533	8.93785	7.40939	4.52116	1.66979	4.18443	19.8174	4.36941	23.5715	3.32167	3989.18	8924.09	2988.49	10272.1	1568.03	13775.6	1485.58	15538.1	8.8427	2.38092	4.33575	5.04267	6.20062	9.44237	8.72309	6.00982	3830.26	1512.75	9868.79	3370.2	11124.9	5529.31	10381.9	4514.3	221.029		1_PI(16:0_20:3)-H | 3_MSDIAL_PI 16:0_20:3;[M-H]-;CCCCCCCCCCCCCCCC(=O)OCC(COP(O)(=O)OC1C(O)C(O)C(O)C(O)C1O)OC(=O)CCCCCCCCC\C=C/C\C=C/C\C=C/CC;UIRZYDCTGNCXNQ-SVNQLWEDNA-N;C45H81O13P | 1_PI(18:0_18:3)-H | 3_MSDIAL_PI 18:0_18:3;[M-H]-;CCCCCCCCCCCCCCCCCC(=O)OC	587697.41 | 523581.93 | 400144.67 | 375682.37	PI	[M-H]-	No	PI(16:0_20:3)	[M-H]-	PI
857.519	7.83642	9.93518	5.8158	2.43206	5.70679	18.6831	4.27621	22.1365	3.41155	623.686	1447.48	1774.97	1497.58	1324.33	5160.47	1351.98	6011.26	11.5408	3.13566	5.59765	6.48197	5.7864	8.9041	31.7679	5.57623	863.441	1032.21	1684.01	2307.3	3998.3	2246.59	3918.98	1871.9	1153.92		1_PI(16:0_20:4)-H | 3_MSDIAL_PI 16:0_20:4;[M-H]-;CCCCCCCCCCCCCCCC(=O)OCC(COP(O)(=O)OC1C(O)C(O)C(O)C(O)C1O)OC(=O)CCCCCC\C=C/C\C=C/C\C=C/C\C=C/CC;VWRYMIZQLPXULA-JAXHXWBXNA-N;C45H79O13P	1164769.14 | 1052506.68	PI	[M-H]-	No	PI(16:0_20:4)	[M-H]-	PI
835.532	9.31736	0.579092	0.337215	0.0355255	0.382618	3.60499	0.960643	4.49891	0.759576	501.371	1332.27	2209.97	1204.04	685.945	2154.93	716.201	3069.74	0.64996	0.131299	0.36656	0.329526	1.11344	1.87983	8.19462	0.907421	634.92	1044.61	1540.43	2427.66	1948.52	1183.17	1913.71	1017.95	29.0191		1_PI(16:1_18:0)-H | 3_MSDIAL_PI 18:0_16:1;[M-H]-;CCCCCCCCCCCCCCCCCC(=O)OCC(COP(O)(=O)OC1C(O)C(O)C(O)C(O)C1O)OC(=O)CCCCCCC\C=C/CCCCCC;QMAMEGDTQPWOEM-PEZBUJJGNA-N;C43H81O13P | 1_PI(16:0_18:1)-H | 3_MSDIAL_PI 16:0_18:1;[M-H]-;CCCCCCCCCCCCCCCC(=O)OCC(COP(O)(=	441207.71 | 370935.71 | 255070.87 | 243358.55	PI	[M-H]-	No	PI(16:1_18:0)	[M-H]-	PI
833.52	8.03217	4.05504	1.5737	0.392624	1.36052	6.73874	1.67082	9.09321	0.63464	738.398	1660.07	1688.46	1215.65	715.579	2888.81	735.318	3787.2	4.56418	0.765146	2.09693	2.51754	2.44154	1.73763	11.3341	2.18843	949.163	898.272	1600.21	2125.87	2088.83	1327.69	1451.2	1008.79	1300.71		1_PI(16:1_18:1)-H | 3_MSDIAL_PI 16:1_18:1;[M-H]-;CCCCCCCC\C=C/CCCCCCCC(=O)OC(COC(=O)CCCCCCC\C=C/CCCCCC)COP(O)(=O)OC1C(O)C(O)C(O)C(O)C1O;GXAHXPDRXNWFIX-LJSPAGPLNA-N;C43H79O13P | 1_PI(16:0_18:2)-H | 3_MSDIAL_PI 16:0_18:2;[M-H]-;CCCCCCCCCCCCCCCC(=O)OCC(COP(O	192079.99 | 192079.99 | 122790.8 | 122790.8	PI	[M-H]-	No	PI(16:1_18:1)	[M-H]-	PI
873.55	9.45762	2.75001	1.74265	0.725907	1.54268	5.21737	1.28966	6.52625	1.11191	825.572	2667.59	2294.49	2216.1	485.295	2378.52	497.958	3060.65	3.48491	0.93141	1.64785	2.05206	2.37964	4.16201	7.92061	2.08464	1453.62	1260.16	2948.41	2933.91	2585.51	1672.75	1833.8	1244.72	3.12279		1_PI(17:0_20:3)-H	334817	PI	[M-H]-	Yes	PI(17:0_20:3)	[M-H]-	PI
871.536	8.7067	1.61758	1.26693	0.405528	1.15131	3.7754	0.83599	3.47143	0.567229	35.5512	204.322	169.038	146.421	124.621	9.36072	171.021	4.35521	1.85153	0.504176	0.920021	1.00489	1.16314	1.80524	2.98101	0.86696	70.5979	40.3033	187.662	99.6453	452.67	4.75696	1.82614	2.89033	308.56		1_PI(17:0_20:4)-H | 3_MSDIAL_PI 17:0_20:4;[M-H]-;CCCCCCCCCCCCCCCCC(=O)OCC(COP(O)(=O)OC1C(O)C(O)C(O)C(O)C1O)OC(=O)CCCCCC\C=C/C\C=C/C\C=C/C\C=C/CC;NHCUHDJVBAQLLF-UMWXEKTDNA-N;C46H81O13P	245407.65 | 232331.73	PI	[M-H]-	No	PI(17:0_20:4)	[M-H]-	PI
863.564	10.1118	19.8552	11.3099	4.24701	10.3893	44.9041	11.1278	63.6865	10.6726	4702.9	12771.4	16845.2	11466.7	5223.61	26929.6	5628.94	31195.4	22.3468	6.07035	12.3577	12.5359	18.4665	30.271	74.2235	17.046	6767.85	7836.1	14658.7	19816.6	20584.1	12680.9	15915.6	10543.7	659.139		1_PI(18:0_18:1)-H | 3_MSDIAL_PI 18:0_18:1;[M-H]-;CCCCCCCCCCCCCCCCCC(=O)OCC(COP(O)(=O)OC1C(O)C(O)C(O)C(O)C1O)OC(=O)CCCCCCC\C=C/CCCCCCCC;YOBFISPJJWPPTK-ZZEZOPTANA-N;C45H85O13P	2537173.66 | 2223607.13	PI	[M-H]-	No	PI(18:0_18:1)	[M-H]-	PI
861.549	9.37071	9.75265	5.26805	1.58116	5.37681	24.8276	5.38966	27.3417	5.90296	1939.86	6128.22	4503.24	5255.7	2223.01	12094.4	2658.3	16459.8	11.6078	2.82109	5.70096	6.33755	9.61329	14.1088	20.5544	8.36382	3070.09	2091.73	6197.02	4700.51	8865.74	6133.15	7014.18	4631.33	3394.53		1_PI(18:0_18:2)-H | 3_MSDIAL_PI 18:0_18:2;[M-H]-;CCCCCCCCCCCCCCCCCC(=O)OCC(COP(O)(=O)OC1C(O)C(O)C(O)C(O)C1O)OC(=O)CCCCCCC\C=C/C\C=C/CCCCC;KZVRAFHIKMDULK-MLWYYCKJNA-N;C45H83O13P | 1_PI(18:1_18:1)-H | 3_MSDIAL_PI 18:1_18:1;[M-H]-;CCCCCCCC\C=C/CCCCCCCC(=O)OC	1237583.11 | 942754.71 | 912166.59 | 841825.22 | 830743.38 | 739036.83	PI	[M-H]-	No	PI(18:0_18:2)	[M-H]-	PI
889.581	10.2759	19.759	10.2839	2.73575	9.02021	33.2863	8.31809	45.5615	7.77755	3279.72	10085.7	9026.72	9239.66	1781.12	16844.1	3206.45	19657.5	21.6631	5.55013	11.2053	12.2113	14.3007	26.8333	54.3967	13.9766	4021.23	3654.15	9370.31	9285.19	12693.8	5531.48	5527.07	3590.41	44.4652		1_PI(18:0_20:2)-H | 3_MSDIAL_PI 18:0_20:2;[M-H]-;CCCCCCCCCCCCCCCCCC(=O)OCC(COP(O)(=O)OC1C(O)C(O)C(O)C(O)C1O)OC(=O)CCCCCCCCC\C=C/C\C=C/CCCCC;RZFIPFIGUWXYNB-OHNCOSGTNA-N;C47H87O13P | 1_PI(18:1_20:1)-H | 3_MSDIAL_PI 18:1_20:1;[M-H]-;CCCCCCCC\C=C/CCCCCCCCCC(=	1848944.49 | 1667051.87 | 1104767.97 | 1041950.95	PI	[M-H]-	No	PI(18:0_20:2)	[M-H]-	PI
887.565	9.65225	81.2883	44.6847	16.2192	44.3122	116.72	29.8772	164.165	29.3564	10265.1	44182	21844.2	23092.7	6047.46	29858.4	6105.64	40419.9	96.1634	25.8129	50.4236	52.8553	54.1814	105.167	163.435	52.888	21416.5	9176.13	31195.2	21836.4	26904.2	16960.9	19672.5	13562.7	1711.41		1_PI(18:0_20:3)-H | 3_MSDIAL_PI 18:0_20:3;[M-H]-;CCCCCCCCCCCCCCCCCC(=O)OCC(COP(O)(=O)OC1C(O)C(O)C(O)C(O)C1O)OC(=O)CCCCCCCCC\C=C/C\C=C/C\C=C/CC;GGSSNEAFVQRIHU-JTBMWNAQNA-N;C47H85O13P | 1_PI(18:1_20:2)-H | 3_MSDIAL_PI 18:1_20:2;[M-H]-;CCCCCCCC\C=C/CCCCCCCC(	4178924.02 | 3694090.1 | 2193163.49 | 2041224.96	PI	[M-H]-	No	PI(18:0_20:3)	[M-H]-	PI
885.549	9.25533	182.338	103.705	38.4298	101.724	363.725	91.4841	481.525	86.7882	29151.3	95278	88880.2	81362.1	32409.3	140867	32501.4	190052	219.154	57.7626	112.743	118.146	156.091	279.414	580.251	148.404	53027.4	43095.4	100387	99374.7	133991	79673.2	103650	69285.7	10324.5		1_PI(18:0_20:4)-H | 3_MSDIAL_PI 18:0_20:4;[M-H]-;CCCCCCCCCCCCCCCCCC(=O)OCC(COP(O)(=O)OC1C(O)C(O)C(O)C(O)C1O)OC(=O)CCCCCC\C=C/C\C=C/C\C=C/C\C=C/CC;OJESNYFIPWSOPO-ZKVKLVECNA-N;C47H83O13P | 1_PI(18:1_20:3)-H | 3_MSDIAL_PI 18:1_20:3;[M-H]-;CCCCCCCC\C=C/CCCCCC	13026257.52 | 11425159 | 5622314.89 | 5167513.87	PI	[M-H]-	No	PI(18:0_20:4)	[M-H]-	PI
915.598	10.7676	2.52327	1.48194	0.263452	1.45498	4.92439	1.19892	6.84864	1.08906	1060.09	4385.16	3484.1	3004.36	457.75	2425.34	408.071	2931.02	2.43575	0.573718	1.25254	1.4755	2.10824	3.93051	7.39888	2.19147	1733.15	1283.62	2890.5	3211.38	2594.08	1378.87	1684.18	1229.54	0.157093		1_PI(18:0_22:3)-H	282335	PI	[M-H]-	Yes	PI(18:0_22:3)	[M-H]-	PI
913.581	9.90714	13.0591	7.82023	2.7079	7.46732	22.4595	5.49879	29.3397	5.02417	1214.07	5956.49	3050.66	3829.21	1693.5	9628.81	1825.73	11922.2	14.3727	3.94404	7.5265	8.20591	9.43893	16.9214	25.4277	9.3163	1973.34	1361.69	4660.81	3500.23	7303.62	4750.84	4893.43	3823.77	79.7295		1_PI(18:0_22:4)-H | 3_MSDIAL_PI 18:0_22:4;[M-H]-;CCCCCCCCCCCCCCCCCC(=O)OCC(COP(O)(=O)OC1C(O)C(O)C(O)C(O)C1O)OC(=O)CCCCCCCC\C=C/C\C=C/C\C=C/C\C=C/CC;VTYLJIRGLIZEIC-PYQGTGCGNA-N;C49H87O13P | 3_MSDIAL_PI 20:0_20:4;[M-H]-;CCCCCCCCCCCCCCCCCCCC(=O)OCC(COP(O)(=O	848525.12 | 755775 | 402405.53 | 402405.53 | 402405.53	PI	[M-H]-	No	PI(18:0_22:4)	[M-H]-	PI
911.565	9.30059	18.7634	10.5119	3.23219	10.8985	23.2872	6.20682	33.4344	5.83023	842.484	3155.21	2629.07	2435.89	1088.56	5759.37	1131.15	7247.87	21.523	5.59553	11.1455	11.7828	10.8832	18.6203	36.1411	10.4266	1520.78	1186.93	2843.13	2986.36	5004.11	2988.44	3429.69	2424.28	236.88		1_PI(18:0_22:5)-H | 3_MSDIAL_PI 18:0_22:5;[M-H]-;CCCCCCCCCCCCCCCCCC(=O)OCC(COP(O)(=O)OC1C(O)C(O)C(O)C(O)C1O)OC(=O)CCCCC\C=C/C\C=C/C\C=C/C\C=C/C\C=C/CC;QLABQLNIHHHJCI-NIZIMQIGNA-N;C49H85O13P | 3_MSDIAL_PI 20:0_20:5;[M-H]-;CCCCCCCCCCCCCCCCCCCC(=O)OCC(COP(O)	1382469.39 | 1272529.11 | 735284.38 | 735284.38 | 735284.38	PI	[M-H]-	No	PI(18:0_22:5)	[M-H]-	PI
909.549	9.00158	7.5945	4.50071	1.69817	4.58528	12.7079	3.08356	16.8118	2.69058	412.641	1277.13	957.072	1206.38	686.607	4778.97	675.67	5072.78	8.67441	2.46822	4.80355	4.84774	4.9963	8.26239	12.9002	5.25309	602.57	448.8	1413.77	1119.67	3750.62	1941.69	2625.41	1646.02	111.762		1_PI(18:0_22:6)-H | 3_MSDIAL_PI 20:1_20:5;[M-H]-;CCCCCCCC\C=C/CCCCCCCCCC(=O)OCC(COP(O)(=O)OC1C(O)C(O)C(O)C(O)C1O)OC(=O)CCC\C=C/C\C=C/C\C=C/C\C=C/C\C=C/CC;QDESPNDUKHRHIB-JWDMGFPINA-N;C49H83O13P | 3_MSDIAL_PI 20:2_20:4;[M-H]-;CCCCC\C=C/C\C=C/CCCCCCCCCC(=O)O	522204.61 | 363815.4 | 363815.4 | 363815.4 | 202492.822	PI	[M-H]-	No	PI(18:0_22:6)	[M-H]-	PI
861.549	9.23761	16.7774	9.07089	3.02786	8.57512	35.4542	4.98547	30.866	8.42646	2420.19	7897.67	7515.06	8377.18	2940.62	13059.3	3166.75	17044.5	19.5155	4.88012	9.89036	10.9179	14.0143	12.9619	31.8773	12.9787	4123.36	3178.4	6552.2	7522.48	10437.5	5806.15	7330.35	5274.18	1174.8		1_PI(18:1_18:1)-H | 3_MSDIAL_PI 18:1_18:1;[M-H]-;CCCCCCCC\C=C/CCCCCCCC(=O)OCC(COP(O)(=O)OC1C(O)C(O)C(O)C(O)C1O)OC(=O)CCCCCCC\C=C/CCCCCCCC;LALGUHSIWLNTNW-CLFAGFIQNA-N;C45H83O13P | 1_PI(18:0_18:2)-H | 1_PI(16:0_20:2)-H | 3_MSDIAL_PI 16:0_20:2;[M-H]-;CCCCCCC	1580293.866 | 1318743.536 | 976626.86 | 942498.31 | 868568.31 | 393634.95	PI	[M-H]-	No	PI(18:1_18:1)	[M-H]-	PI
859.535	8.43759	3.96587	1.9411	0.796206	2.54492	5.33844	1.30744	7.0308	1.36485	210.03	546.087	389.654	462.065	321.152	1466.97	327.147	2120.34	5.08581	1.30342	3.11297	2.57183	2.15364	2.30025	7.74239	2.07463	284.222	180.103	468.732	468.838	1045.08	691.095	885.372	497.929	456.736		1_PI(18:1_18:2)-H | 3_MSDIAL_PI 18:1_18:2;[M-H]-;CCCCCCCC\C=C/CCCCCCCC(=O)OCC(COP(O)(=O)OC1C(O)C(O)C(O)C(O)C1O)OC(=O)CCCCCCC\C=C/C\C=C/CCCCC;MXJMOLQIXMJUEL-RQOIEFAZNA-N;C45H81O13P | 1_PI(16:0_20:3)-H | 3_MSDIAL_PI 16:0_20:3;[M-H]-;CCCCCCCCCCCCCCCC(=O)OCC(	86870.22 | 86870.22 | 79043.418 | 79043.418	PI	[M-H]-	No	PI(18:1_18:2)	[M-H]-	PI
885.548	8.92924	12.312	7.52217	2.7639	7.73334	25.9285	6.02536	31.1778	4.92461	4918.93	12566.7	2078.4	11650.9	2283.41	18931.3	2183.09	23344.2	14.9211	4.09431	7.65809	8.37774	8.82143	14.9954	17.8263	8.92689	5277.05	1285.94	10928	2915.14	13729.9	7078.01	10819.5	5598.7	364.451		1_PI(18:1_20:3)-H | 3_MSDIAL_PI 18:1_20:3;[M-H]-;CCCCCCCC\C=C/CCCCCCCC(=O)OCC(COP(O)(=O)OC1C(O)C(O)C(O)C(O)C1O)OC(=O)CCCCCCCCC\C=C/C\C=C/C\C=C/CC;CXNBRAHXDUJOGO-ZYKQNZMBNA-N;C47H83O13P | 1_PI(18:0_20:4)-H | 3_MSDIAL_PI 18:0_20:4;[M-H]-;CCCCCCCCCCCCCCCCCC(	1774217.06 | 1596788.52 | 1161472.74 | 1063805.35 | 1037206.02 | 963331.48	PI	[M-H]-	No	PI(18:1_20:3)	[M-H]-	PI
883.535	7.96639	16.3093	9.0321	3.30278	9.42536	33.0519	8.00927	41.0363	7.12695	2858.75	7126.81	5873.13	6063.11	3745.44	15088.9	3742.53	21037.4	19.8217	5.30669	10.0032	10.6676	12.1917	20.9575	45.1959	11.4027	4345.63	3385.4	7006.35	7505.33	12204.5	7604.86	10459.5	5678.23	585.098		1_PI(18:1_20:4)-H | 3_MSDIAL_PI 18:1_20:4;[M-H]-;CCCCCCCC\C=C/CCCCCCCC(=O)OCC(COP(O)(=O)OC1C(O)C(O)C(O)C(O)C1O)OC(=O)CCCCCC\C=C/C\C=C/C\C=C/C\C=C/CC;XGZVRASBCZTHNO-HAGCXRLMNA-N;C47H81O13P | 1_PI(16:0_22:5)-H | 3_MSDIAL_PI 16:0_22:5;[M-H]-;CCCCCCCCCCCCCCCC	1523788.28 | 1344983.51 | 184707.267 | 184707.267	PI	[M-H]-	No	PI(18:1_20:4)	[M-H]-	PI
774.566	9.35767	0.0644811	0.0722745	0.0343166	0.0373549	0.267047	0.159159	0.409008	0.211972	246.298	212.172	431.721	82.1643	166.588	252.696	244.521	280.704	0.176681	0.0977526	0.00923041	0.0143915	0.0721445	0.138435	0.119336	0.117187	60.5156	127.384	140.353	45.3549	172.046	166.816	462.895	205.812	9.66953		1_Plasmanyl-PS(O-18:0/18:1)-H | 1_Plasmenyl-PS(P-20:0/16:0)-H | 1_Plasmanyl-PS(O-20:0/16:1)-H	151907.43 | 44655.45 | 19437.97	ether-PS	[M-H]-	Yes	Plasmanyl-PS(O-18:0/18:1)	[M-H]-	PS
802.598	11.0819	6.50548	3.42381	2.86088	4.2066	7.16895	3.42747	8.40042	3.82799	249.538	327.19	769.246	123.442	435.08	372.443	250.712	418.833	8.54663	5.91989	3.08537	3.7973	2.49507	4.97704	32.7831	4.15522	97.6424	191.917	155.132	216.464	274.998	160.267	607.23	372.502	86.3774		1_Plasmanyl-PS(O-20:0/18:1)-H | 1_Plasmenyl-PS(P-20:0/18:0)-H	102448.61 | 49456.51	ether-PS	[M-H]-	Yes	Plasmanyl-PS(O-20:0/18:1)	[M-H]-	PS
824.581	9.68	1.04884	0.477961	0.36791	0.593116	1.17671	0.614237	1.42963	0.667428	148.922	116.721	274.926	86.54	145.717	136.872	126.937	150.42	1.2156	0.96777	0.375922	0.540826	0.373176	0.81215	3.4032	0.631446	48.1107	101.211	82.1929	76.6963	128.698	126.194	327.516	117.546	53.6106		1_Plasmanyl-PS(O-20:0/20:4)-H	227203	ether-PS	[M-H]-	Yes	Plasmanyl-PS(O-20:0/20:4)	[M-H]-	PS
768.519	11.0028	0.74571	0.454846	0.364012	0.504166	5.51679	2.78175	6.74318	3.11205	1564.73	2325.67	3388.8	807.709	1774.92	1432.06	1431.51	1517.57	1.27858	1.0521	0.451547	0.545373	1.49166	3.17718	15.7053	2.22558	725.513	1416.79	919.471	1066.95	1452.9	511.874	2579.67	1429.42	57.755		1_Plasmenyl-PS(P-16:0/20:3)-H | 1_Plasmenyl-PS(P-16:1/20:2)-H | 1_Plasmenyl-PS(P-18:1/18:2)-H	1396351 | 52264.14 | 35697.43	ether-PS	[M-H]-	Yes	Plasmenyl-PS(P-16:0/20:3)	[M-H]-	PS
796.55	12.872	0.355145	0.13875	0.128573	0.164071	4.2513	2.07051	4.75408	2.44416	1481.34	2077.38	3827.42	748.885	2219.79	1916.18	1534.74	2057.01	0.378495	0.364237	0.131559	0.201329	1.16725	2.34314	14.7919	1.65801	712.669	1317.97	839.897	1081.07	2132.34	660.266	4436.13	1957.65	55.4663		1_Plasmenyl-PS(P-16:0/22:3)-H | 1_Plasmenyl-PS(P-18:0/20:3)-H | 1_Plasmenyl-PS(P-20:1/18:2)-H	749188.7 | 18082.55 | 16993.58	ether-PS	[M-H]-	Yes	Plasmenyl-PS(P-16:0/22:3)	[M-H]-	PS
792.517	10.6745	0	0	0	0	0.380731	0.281131	0.473959	0.292172	967.204	1724.05	1417.22	335.865	317.701	209.442	273.831	241.344	0	0	0	0	0.139669	0.36432	0.73324	0.221636	479.861	763.074	566.87	494.727	254.408	72.7521	385.688	266.26	0		1_Plasmenyl-PS(P-16:0/22:5)-H | 1_Plasmenyl-PS(P-18:1/20:4)-H | 1_Plasmenyl-PS(P-16:1/22:4)-H	5147691 | 1323792 | 164244.1	ether-PS	[M-H]-	Yes	Plasmenyl-PS(P-16:0/22:5)	[M-H]-	PS
794.533	11.0681	0.254848	0.160436	0.0921926	0.121232	1.14448	0.585409	1.36874	0.615889	343.206	460.771	723.817	178.194	330.23	249.866	272.075	269.547	0.221352	0.333503	0.106659	0.175075	0.308962	0.63097	2.37167	0.33674	133.799	212.238	190.564	157.781	231.876	87.4877	415.159	234.991	26.411		1_Plasmenyl-PS(P-16:1/22:3)-H | 1_Plasmenyl-PS(P-18:1/20:3)-H	434281.7 | 19067.45	ether-PS	[M-H]-	Yes	Plasmenyl-PS(P-16:1/22:3)	[M-H]-	PS
790.503	9.78161	1.26157	0.475809	0.4296	0.505024	9.12814	5.0791	12.0252	5.64249	3791.23	5825.57	7199.13	2104.15	3325.73	2427.26	2935.21	2764.41	1.70194	1.32567	0.614953	0.622766	2.54131	5.42921	22.4834	3.72454	1556.07	2963.07	2184.3	2102.53	2209.36	914.712	3843.12	2333.03	120.714		1_Plasmenyl-PS(P-16:1/22:5)-H	224081	ether-PS	[M-H]-	Yes	Plasmenyl-PS(P-16:1/22:5)	[M-H]-	PS
772.55	10.4914	0.403864	0.0957047	0.0807818	0.149339	1.78868	0.311243	2.41587	1.81981	119.987	1005.36	2337.58	65.6526	129.912	584.516	355.669	804.913	0.378449	0.691337	0.283933	0.183008	0.507806	1.87178	18.1513	2.15084	144.33	1999.83	330.812	1108.48	300.832	342.449	650.79	256.789	86.9502		1_Plasmenyl-PS(P-18:0/18:1)-H | 1_Plasmenyl-PS(P-18:1/18:0)-H	220314.989 | 117960.729	ether-PS	[M-H]-	Yes	Plasmenyl-PS(P-18:0/18:1)	[M-H]-	PS
796.549	8.95692	3.2365	1.55518	1.21879	1.88851	3.25107	1.48308	3.92918	1.98978	75.7818	114.715	117.201	43.5489	81.0371	90.3201	42.0527	100.516	3.80759	3.3025	1.18863	1.87491	1.01264	2.58589	10.9299	2.31266	42.3672	39.7725	78.3801	34.9757	96.2519	50.4242	262.536	101.086	27.8251		1_Plasmenyl-PS(P-18:0/20:3)-H	10674.7	ether-PS	[M-H]-	Yes	Plasmenyl-PS(P-18:0/20:3)	[M-H]-	PS
770.534	9.41346	0.461242	0.124208	0.161392	0.131604	1.31546	0.885184	1.56438	1.05321	470.287	1123.13	2139.39	276.07	328.308	225.006	269.068	384.399	0.389761	0.880407	0.26014	0.254272	1.25063	0.819413	10.972	1.54069	679.756	1108.25	144.209	696.157	206.672	120.013	321.222	225.463	69.5234		1_Plasmenyl-PS(P-18:1/18:1)-H	260993	ether-PS	[M-H]-	Yes	Plasmenyl-PS(P-18:1/18:1)	[M-H]-	PS
768.516	9.14534	1.73794	0.749224	0.626695	0.865882	1.54433	1.02238	1.23405	0.963338	514.683	778.872	1394.09	342.835	371.26	276.414	326.066	330.269	2.3285	1.96757	0.700734	0.833375	0.647208	1.05959	4.99984	0.911366	156.724	375.787	317.916	263.762	236.999	187.385	437.862	226.275	11.7386		1_Plasmenyl-PS(P-18:1/18:2)-H	129566	ether-PS	[M-H]-	Yes	Plasmenyl-PS(P-18:1/18:2)	[M-H]-	PS
794.534	9.51632	3.833	1.15957	1.10334	1.17493	3.50609	2.75909	6.17911	3.1695	666.884	1182.35	2055.1	352.918	529.628	373.669	546.576	658.713	4.48592	3.81432	1.63833	1.69603	2.9662	4.60239	22.392	4.17491	673.116	743.383	308.999	512.066	363.036	257.598	586.479	420.346	193.725		1_Plasmenyl-PS(P-18:1/20:3)-H | 1_Plasmenyl-PS(P-18:0/20:4)-H	87241.48 | 60272.41	ether-PS	[M-H]-	Yes	Plasmenyl-PS(P-18:1/20:3)	[M-H]-	PS
800.581	10.3302	1.12361	0.180878	0.19004	0.624068	1.2747	0.561916	1.44175	0.540517	65.0136	66.4068	81.6341	23.1183	112.993	85.7251	85.8333	101.359	1.37177	0.936517	0.194326	0.581968	0.36276	0.777588	5.47587	0.675644	20.7698	47.7943	36.1455	33.2085	83.8717	24.9836	185.67	89.5036	74.4287		1_Plasmenyl-PS(P-20:0/18:1)-H	112630	ether-PS	[M-H]-	Yes	Plasmenyl-PS(P-20:0/18:1)	[M-H]-	PS
828.612	10.6087	0.370288	0.11041	0.181179	0.184724	1.19919	0.612593	1.28979	0.718429	720.462	606.033	1625.72	481.274	495.015	445.191	136.321	409.612	0.447349	0.398466	0.126167	0.147792	0.338354	0.545073	3.55108	0.476324	166.453	392.496	322.069	312.574	276.287	329.762	674.488	303.245	3.16863		1_Plasmenyl-PS(P-20:0/20:1)-H	16347.3	ether-PS	[M-H]-	Yes	Plasmenyl-PS(P-20:0/20:1)	[M-H]-	PS
824.579	9.38012	0.41702	0.176437	0.152702	0.299827	0.559349	0.282057	0.732789	0.275942	139.826	172.304	364.664	92.0719	132.555	101.676	110.698	116.692	0.556215	0.376063	0.135302	0.194681	0.19614	0.281047	2.22678	0.244961	31.9731	96.6756	67.3121	70.32	84.1626	66.6766	187.178	84.5014	8.71431		1_Plasmenyl-PS(P-20:0/20:3)-H	8535.86	ether-PS	[M-H]-	Yes	Plasmenyl-PS(P-20:0/20:3)	[M-H]-	PS
822.565	10.4296	7.19518	3.2408	2.53052	3.79949	7.01949	3.6966	7.04792	3.82417	846.336	1283.4	1869.2	535.034	777.895	214.186	719.512	911.489	9.48888	7.3364	3.3039	3.88073	2.60404	4.81724	26.4574	4.16208	296.998	633.471	558.928	449.491	478.928	499.964	920.486	525.589	706.945		1_Plasmenyl-PS(P-20:0/20:4)-H	11094.6	ether-PS	[M-H]-	Yes	Plasmenyl-PS(P-20:0/20:4)	[M-H]-	PS
798.565	13.2646	0.336403	0.178873	0.127775	0.176461	1.23508	0.279227	0.665245	0.69796	317.75	446.153	739.218	221.728	599.675	571.825	431.95	613.717	0.502503	0.310837	0.136988	0.164435	0.288487	0.568419	1.77098	0.175496	113.522	353.603	260.344	235.015	562.438	378.163	1355.28	391.904	14.0274		1_Plasmenyl-PS(P-20:1/18:1)-H	151881	ether-PS	[M-H]-	Yes	Plasmenyl-PS(P-20:1/18:1)	[M-H]-	PS
820.549	11.4649	0	0	0	0	0.691077	0.44334	1.23518	0.455205	431.387	771.763	752.757	366.961	697.139	509.361	589.737	552.925	0	0	0	0	0.205099	0.334844	1.204	0.283182	185.623	260.43	268.487	200.28	396.047	328.886	801.198	382.058	15.607		1_Plasmenyl-PS(P-20:1/20:4)-H	157446	ether-PS	[M-H]-	Yes	Plasmenyl-PS(P-20:1/20:4)	[M-H]-	PS
846.564	12.1364	0	0.00164183	0	0	0.0382996	0.011311	0.0293853	0.0208658	131.145	188.752	296.235	72.1135	115.058	93.5572	77.4427	126.426	0	0	0	0	0.0171808	0	0	0	36.2283	68.8968	45.3342	49.4363	74.2429	44.7313	106.135	71.2088	5.33245		1_Plasmenyl-PS(P-20:1/22:5)-H	28123.4	ether-PS	[M-H]-	Yes	Plasmenyl-PS(P-20:1/22:5)	[M-H]-	PS
732.484	8.2019	0.239715	0.126421	0.0365712	0.115251	0.399845	0.471222	1.35978	0.333889	1000.94	2696.49	3596.88	1196.42	394.663	986.837	343.89	983.11	0.108379	0.076704	0.014507	0.0654704	0.109275	0.22091	2.24288	0.13258	200.451	885.636	682.72	1115.25	272.655	444.174	853.408	159.926	5.47457		1_PS(16:0_16:1)-H	104047	PS	[M-H]-	Yes	PS(16:0_16:1)	[M-H]-	PS
760.514	8.0531	0.0679551	0.0218963	0.00690196	0.0251852	0.298057	0.104848	0.0543346	0.10089	309.87	755.816	741.18	484.15	139.783	257.355	86.3744	196.102	0.0543592	0.00927231	0.014771	0.0154839	0.0394427	0.0957555	0.227453	0.036058	76.0118	178.218	243.566	108.515	95.4523	224.442	471.408	48.1631	0		1_PS(16:0_18:2)+H | 3_PS(34:2)+H	78516.555 | 69356.29	PS	[M+H]+	Yes	PS(16:0_18:2)	[M+H]+	PS
784.511	10.5755	0.0885064	0.0235187	0.0283287	0.008465	1.63229	0.569072	2.19419	0.957138	966.956	1614.91	1414.57	755.818	698.623	547.258	667.612	646.394	0.0994353	0.0504039	0.0280307	0.063598	0.274632	0.527285	2.13426	0.508978	349.657	618.17	708.933	445.499	367.132	388.583	701.93	409.69	0		1_PS(16:0_20:3)-H	45264	PS	[M-H]-	Yes	PS(16:0_20:3)	[M-H]-	PS
760.514	9.29069	3.00482	1.53667	0.75448	0.686313	33.0997	16.8743	44.9209	5.94607	13910	28407.3	50091.2	18237	7501.27	14737	5819.16	45552	2.59057	0.986422	0.620205	1.52936	5.72448	7.98029	32.4824	11.0032	7970.92	14123.7	11387.5	17336.6	15168.6	24044.3	16692.7	3981.49	11.4636		1_PS(16:1_18:0)-H | 3_MSDIAL_PS 18:0_16:1;[M-H]-;CCCCCCCCCCCCCCCCCC(=O)OCC(COP(O)(=O)OCC(N)C(O)=O)OC(=O)CCCCCCC\C=C/CCCCCC;BWQAJZLCZFRDSD-PEZBUJJGNA-N;C40H76NO10P | 1_PS(16:0_18:1)-H | 3_MSDIAL_PS 16:0_18:1;[M-H]-;CCCCCCCCCCCCCCCC(=O)OCC(COP(O)(=O)OCC(N)C	2023638.67 | 2023638.67 | 1112702.5 | 1112702.5 | 395906.33	PS	[M-H]-	No	PS(16:1_18:0)	[M-H]-	PS
758.499	8.3669	0.0868914	0.203424	0.0552832	0.21922	1.60769	0.710663	1.94768	0.438523	3444.35	6825.56	10040	2938.06	1024.98	2029.43	734.001	3097.27	0.214305	0.120447	0.0489879	0.151489	0.262635	0.304031	4.97708	0.277359	652.49	1414.28	1898.04	3061.08	1179.77	1746.68	3222.62	743.284	0		1_PS(16:1_18:1)-H | 3_MSDIAL_PS 16:1_18:1;[M-H]-;CCCCCCCC\C=C/CCCCCCCC(=O)OC(COC(=O)CCCCCCC\C=C/CCCCCC)COP(O)(=O)OCC(N)C(O)=O;ISTSBKDAWNZURU-LJSPAGPLNA-N;C40H74NO10P | 3_PS(34:2)-H	223688.26 | 223688.26 | 30527.4	PS	[M-H]-	No	PS(16:1_18:1)	[M-H]-	PS
782.497	9.3082	0.0782859	0.0290489	0.0870429	0.0472775	1.82631	0.469995	2.2384	0.903069	760.981	1350	1451.89	755.156	495.061	441.438	787.362	503.58	0.0675561	0.0500807	0.0171092	0.0264763	0.118425	0.840596	2.29243	0.56052	209.111	446.993	559.901	379.649	276.16	307.581	549.732	294.895	32.0576		1_PS(16:1_20:3)-H	32068	PS	[M-H]-	Yes	PS(16:1_20:3)	[M-H]-	PS
774.531	9.76413	0.446975	0.248483	0.0547884	0.154733	6.9337	3.76311	9.93543	2.8646	2416.45	5810.34	10429.6	3609.38	3606.46	7977.91	2807.12	9448.31	0.222273	0.136301	0.0686359	0.138032	0.967802	2.28916	23.3692	1.99413	830.034	2840.15	2930.57	2523.97	3394.51	6493.7	9309.85	1859.34	29.8389		1_PS(17:0_18:1)-H | 3_MSDIAL_PS 17:0_18:1;[M-H]-;CCCCCCCCCCCCCCCCC(=O)OCC(COP(O)(=O)OCC(N)C(O)=O)OC(=O)CCCCCCC\C=C/CCCCCCCC;UNBDIKFARPKNLC-ZPHPHTNENA-N;C41H78NO10P | 3_PS(35:1)-H | 1_PS(17:1_18:0)-H | 1_PC(16:1_16:1)+HCO2	510862.89 | 510862.89 | 148126.9 | 35393.51 | 27638.47	PS	[M-H]-	No	PS(17:0_18:1)	[M-H]-	PS
788.547	10.5067	11.5394	6.58188	2.53402	5.084	111.837	61.1774	162.606	63.4913	76062.8	263213	312251	106574	72802.7	172129	58374.9	222492	6.46805	3.46738	2.16878	4.37452	22.5672	84.183	64.1558	41.1623	33977.9	59215.2	92828.2	69183.2	70303.9	114089	172001	47550.2	21.2437		1_PS(18:0_18:1)-H | 3_MSDIAL_PS 18:0_18:1;[M-H]-;CCCCCCCCCCCCCCCCCC(=O)OCC(COP(O)(=O)OCC(N)C(O)=O)OC(=O)CCCCCCC\C=C/CCCCCCCC;AJFWREUFUPEYII-ZZEZOPTANA-N;C42H80NO10P | 1_PS(16:1_20:0)-H | 3_MSDIAL_PS 20:0_16:1;[M-H]-;CCCCCCCCCCCCCCCCCCCC(=O)OCC(COP(O)(=O)O	15977262.5 | 15977262.5 | 2762291.13 | 2762291.13 | 2536872.2	PS	[M-H]-	No	PS(18:0_18:1)	[M-H]-	PS
786.53	9.56968	1.7537	1.82427	0.752045	1.66965	29.5641	14.0751	37.5071	9.73469	14603.3	35175.4	37019.4	19923.5	18193.2	44193.8	14124.9	47232.5	1.88415	0.781169	0.430536	1.23372	4.89793	12.5119	40.5714	9.60824	4761.8	10868.6	15243.3	13095.8	17687.8	25178	49037	10959.2	0		1_PS(18:0_18:2)-H | 3_MSDIAL_PS 18:0_18:2;[M-H]-;CCCCCCCCCCCCCCCCCC(=O)OCC(COP(O)(=O)OCC(N)C(O)=O)OC(=O)CCCCCCC\C=C/C\C=C/CCCCC;AGTPCXBHIGMTEU-MLWYYCKJNA-N;C42H78NO10P | 1_PS(18:1_18:1)-H | 3_MSDIAL_PS 18:1_18:1;[M-H]-;CCCCCCCC\C=C/CCCCCCCC(=O)OCC(COP(O)(	2778206.37 | 2778206.37 | 1396392.09 | 1396392.09 | 663469.63 | 663469.63 | 561684.6	PS	[M-H]-	No	PS(18:0_18:2)	[M-H]-	PS
784.513	9.02472	0.627608	0.366098	0.132727	0.361727	2.71074	1.35506	3.6281	0.983955	524.957	1780.36	2957.6	1045.59	1375.61	3858.64	921.184	4044.2	0.264035	0.593542	0.124085	0.185073	0.422407	1.23466	4.02397	1.16098	302.433	743.995	531.333	885.497	1210.67	1954.6	3476.62	751.674	0		1_PS(18:0_18:3)-H | 3_MSDIAL_PS 18:0_18:3;[M-H]-;CCCCCCCCCCCCCCCCCC(=O)OCC(COP(O)(=O)OCC(N)C(O)=O)OC(=O)CCCCCCC\C=C/C\C=C/C\C=C/CC;FJJVJFAWOZTCBP-HLMRNWPHNA-N;C42H76NO10P | 3_PS(36:3)-H	240307.08 | 240307.08 | 32616.08	PS	[M-H]-	No	PS(18:0_18:3)	[M-H]-	PS
812.544	9.80044	1.40421	0.83901	0.115609	0.740096	12.0173	5.74699	16.3304	4.45311	5624.5	15524	22595.3	8087.79	6951.21	14916.8	4922.6	16433.4	0.390558	0.198601	0.107503	0.238173	1.91618	4.98357	22.0411	3.87825	1644.71	6223.68	5558.68	8038.13	5823.45	7658.8	16617.8	3573.16	0		1_PS(18:0_20:3)-H | 3_MSDIAL_PS 18:0_20:3;[M-H]-;CCCCCCCCCCCCCCCCCC(=O)OCC(COP(O)(=O)OCC(N)C(O)=O)OC(=O)CCCCCCCCC\C=C/C\C=C/C\C=C/CC;WHUMBFDYURAXQS-JTBMWNAQNA-N;C44H80NO10P | 3_PS(38:3)-H	1504142.72 | 1504142.72 | 241749.52	PS	[M-H]-	No	PS(18:0_20:3)	[M-H]-	PS
810.529	9.39106	2.08461	1.50663	0.415537	1.7671	36.3159	18.2802	45.1415	8.24303	8192.31	20883.3	17605.6	11590.1	19187.5	49260.9	15326.1	52011.3	1.68219	0.706407	0.445355	1.0884	5.05638	17.3591	44.8793	14.174	2748.16	6439.66	8980.86	7724.85	20683.1	30037.8	55152.9	13336.2	0.768618		1_PS(18:0_20:4)-H | 3_MSDIAL_PS 18:0_20:4;[M-H]-;CCCCCCCCCCCCCCCCCC(=O)OCC(COP(O)(=O)OCC(N)C(O)=O)OC(=O)CCCCCC\C=C/C\C=C/C\C=C/C\C=C/CC;IULWELDCBXQXED-ZKVKLVECNA-N;C44H78NO10P | 3_PS(38:4)-H	896178.83 | 896178.83 | 82766.18	PS	[M-H]-	No	PS(18:0_20:4)	[M-H]-|[M+H]+	PS
840.577	11.0007	0.0130643	0.0138336	0	0.0224314	1.88862	0.850327	2.34306	0.477417	1595.55	4567.07	939.063	2709.21	763.407	1749.77	620.78	2004.96	0.00421039	0	0	0.00216959	0.204833	0.69211	0	0.563626	390.755	463.5	1432.88	654.046	641.753	1046.26	1288.49	311.474	0		1_PS(18:0_22:3)-H | 3_MSDIAL_PS 18:0_22:3;[M-H]-;CCCCCCCCCCCCCCCCCC(=O)OCC(COP(O)(=O)OCC(N)C(O)=O)OC(=O)CCCCCCCC\C=C/C\C=C/C\C=C/CCCCC;HOUYEUYYRCGVGJ-WDTHWMLCNA-N;C46H84NO10P | 3_PS(40:3)-H	484122.58 | 484122.58 | 69228.15	PS	[M-H]-	No	PS(18:0_22:3)	[M-H]-	PS
838.559	10.0823	0.838475	0.245527	0.110774	0.464723	11.994	4.78086	16.3884	3.47301	5718.08	14659.6	17689.4	7315.27	7754.72	20342	5923.43	22401.9	0.39305	0.0986997	0.0969813	0.292863	1.5218	4.1546	12.0749	3.18275	1657.82	4439.73	5575	5897.04	6891.8	10223.5	18948.8	3857.92	13.9337		1_PS(18:0_22:4)-H | 3_MSDIAL_PS 18:0_22:4;[M-H]-;CCCCCCCCCCCCCCCCCC(=O)OCC(COP(O)(=O)OCC(N)C(O)=O)OC(=O)CCCCCCCC\C=C/C\C=C/C\C=C/C\C=C/CC;LJUFXCVFKSJRPV-PYQGTGCGNA-N;C46H82NO10P | 3_PS(40:4)-H | 1_PS(18:1_22:3)-H | 3_MSDIAL_PS 18:1_22:3;[M-H]-;CCCCCCCC\C=	1677978.91 | 1677978.91 | 276540.99 | 187160.62 | 187160.62 | 119931.01	PS	[M-H]-	No	PS(18:0_22:4)	[M-H]-|[M+H]+	PS
836.542	9.4375	0.979651	0.332266	0.0902794	0.647783	6.43247	3.09589	8.17323	1.95952	4311.58	11322.6	13981.7	6320.66	5230.39	14427.7	4300.71	15275.5	0.438621	0.180084	0.121993	0.378799	0.66642	1.87351	9.69016	1.565	1212.75	3297.53	4013.74	4227.73	4143.39	5995.31	11294.2	2522.61	10.6252		1_PS(18:0_22:5)-H | 3_PS(40:5)-H	625941 | 214826.1	PS	[M-H]-	Yes	PS(18:0_22:5)	[M-H]-|[M+H]+	PS
834.528	9.19459	1.13374	0.586437	0.123212	0.406095	8.81764	3.86698	18.3251	1.94846	5698.07	14018.4	15512.8	7918.06	8321.91	19320.4	6335.12	21131.9	0.354569	0.0810591	0.0573939	0.248707	0.96954	2.44097	7.83016	4.30944	1808.37	4469.83	6021.95	5571.61	6958.16	9674.52	19167.1	4427.69	0.641263		1_PS(18:0_22:6)-H | 3_MSDIAL_PS 18:0_22:6;[M-H]-;CCCCCCCCCCCCCCCCCC(=O)OCC(COP(O)(=O)OCC(N)C(O)=O)OC(=O)CC\C=C/C\C=C/C\C=C/C\C=C/C\C=C/C\C=C/CC;LYYHRRPTEXPVOR-HSBBONCLNA-N;C46H78NO10P | 1_PS(20:3_20:3)-H | 3_PS(40:6)-H	2094244.32 | 842839.15 | 226138.93 | 213870.35	PS	[M-H]-	No	PS(18:0_22:6)	[M-H]-	PS
786.53	9.31809	1.76149	1.42255	0.297469	0.851079	19.7903	9.28152	25.7555	6.84926	19415.7	44871.5	48051.3	25375.3	11562.1	27731.6	8946.76	28716.8	1.71185	0.830155	0.3425	0.967017	3.33544	10.2382	29.9389	6.78367	5759.08	15457.5	18308.3	18305.4	11166.2	15706.8	30003.7	6537.48	0		1_PS(18:1_18:1)-H | 3_MSDIAL_PS 18:1_18:1;[M-H]-;CCCCCCCC\C=C/CCCCCCCC(=O)OCC(COP(O)(=O)OCC(N)C(O)=O)OC(=O)CCCCCCC\C=C/CCCCCCCC;WTBFLCSPLLEDEM-CLFAGFIQNA-N;C42H78NO10P | 1_PC(15:0_18:3)+HCO2 | 1_PS(18:0_18:2)-H | 3_MSDIAL_PS 18:0_18:2;[M-H]-;CCCCCCCCCCCCC	1712873.45 | 1712873.45 | 456708.25 | 396985.715 | 396985.715 | 347819.41 | 347819.41 | 294403.05	PS	[M-H]-	No	PS(18:1_18:1)	[M-H]-|[M+H]+	PS
784.511	10.299	0.796148	0.372396	0.283261	0.268537	2.61708	1.92425	4.64415	2.10927	2473.13	3489.91	4747.94	1568.51	1358.58	959.684	1290.12	1053.99	1.33281	0.741968	0.363004	0.534317	0.860716	1.85954	7.4024	1.30472	672.831	1311.1	1241.78	927.644	702.758	636.669	1298.14	794.562	0.658527		1_PS(18:1_18:2)-H	93516.8	PS	[M-H]-	Yes	PS(18:1_18:2)	[M-H]-	PS
802.563	11.0898	1.37005	0.725267	0.464178	0.68396	2.76644	0.610455	1.75607	1.40393	1952.94	3970.02	4882.28	1707.73	1205.45	2062.97	447.947	2649.87	0.313842	0.15981	0.457768	0.759174	0.757775	1.13298	11.3094	0.517268	627.655	1465.68	1944.83	1306.59	1137.25	1247.07	3088.92	787.829	392.793		1_PS(18:1_19:0)-H | 1_PC(16:1_18:1)+HCO2	129540.6 | 123842.71	PS	[M-H]-	No	PS(18:1_19:0)	[M-H]-	PS
816.578	11.8195	0.307019	0.327589	0.0835082	0.254539	9.62492	4.29653	12.9488	3.03634	4539.73	11038	15714.8	6100.14	5761.59	13465.2	4084.04	17082.2	0.193878	0.232021	0.134929	0.219385	1.72361	4.98615	19.6557	4.01029	1867.02	5538.3	6136.95	7094.85	7263.46	11203.9	22457.7	4343.13	0.827846		1_PS(18:1_20:0)-H | 3_MSDIAL_PS 20:0_18:1;[M-H]-;CCCCCCCCCCCCCCCCCCCC(=O)OCC(COP(O)(=O)OCC(N)C(O)=O)OC(=O)CCCCCCC\C=C/CCCCCCCC;OBVIJGGEHHPAMK-UZYVYHOENA-N;C44H84NO10P | 1_PS(18:0_20:1)-H | 3_MSDIAL_PS 18:0_20:1;[M-H]-;CCCCCCCCCCCCCCCCCC(=O)OCC(COP(O)(=O)O	974782.38 | 936603.08 | 322229.968 | 322229.968 | 214352.84 | 136989.51 | 111017.11	PS	[M-H]-	No	PS(18:1_20:0)	[M-H]-	PS
814.561	10.5682	0.913642	0.697717	0.166008	0.396348	11.8734	5.83543	15.8349	5.50965	12865.9	38637.3	11593.8	20495.5	9634.46	27527.1	6921.61	32505.1	0.436905	0.267682	0.187806	0.280365	2.85351	5.53852	19.7731	3.25116	5075.48	10859.9	16404.8	14082.3	9562.53	19420.1	24542.3	5861.75	10.2422		1_PS(18:1_20:1)-H | 3_MSDIAL_PS 18:1_20:1;[M-H]-;CCCCCCCC\C=C/CCCCCCCCCC(=O)OC(COC(=O)CCCCCCC\C=C/CCCCCCCC)COP(O)(=O)OCC(N)C(O)=O;IIQYZGWQUHYURC-HWSICPKZNA-N;C44H82NO10P | 1_PS(18:0_20:2)-H | 3_MSDIAL_PS 18:0_20:2;[M-H]-;CCCCCCCCCCCCCCCCCC(=O)OCC(COP(O)(=	1722247.56 | 1722247.56 | 1036582.74 | 1036582.74 | 627806.37 | 627806.37 | 284234.23	PS	[M-H]-	No	PS(18:1_20:1)	[M-H]-	PS
810.528	10.5852	1.12577	0.88209	0.487707	0.608316	9.69662	5.08946	13.5788	4.14302	4049.36	8842.03	3408.35	4216.89	4014.69	5825.29	4001.88	6396.45	1.73729	1.17493	0.539874	0.759585	2.17474	5.03015	6.90831	3.47332	1842.97	2588.74	4276.64	2185.66	2675.64	3969.03	4936.9	2483.04	391.582		1_PS(18:1_20:3)-H | 1_PS(18:0_20:4)-H	236092.7 | 57486.56	PS	[M-H]-	Yes	PS(18:1_20:3)	[M-H]-	PS
808.513	8.23679	0.153273	0.104904	0.0187816	0.0815613	1.20547	0.635099	1.69497	0.337251	577.108	1134.79	1365.25	681.201	742.919	1515.34	519.519	1454.48	0.101105	0.0277267	0.0164483	0.0612944	0.253233	0.60758	2.31848	0.50703	154.157	434.129	495.765	510.918	709.144	987.849	2091.87	408.413	3.0425		1_PS(18:1_20:4)-H	110986	PS	[M-H]-	Yes	PS(18:1_20:4)	[M-H]-	PS
844.609	13.8851	0.468888	0.371461	0.136143	0.145606	10.7983	5.22294	14.1257	4.19772	4998.49	10806.9	19749.5	7197.62	6822.78	13401.9	5034.82	17969.3	0.0959881	0.0498039	0.0338817	0.208033	2.27088	5.98317	24.8034	4.86611	1766.71	6571.42	6031.97	8770.61	8182.42	11337.4	23105.1	4954.07	0		1_PS(18:1_22:0)-H | 3_MSDIAL_PS 22:0_18:1;[M-H]-;CCCCCCCCCCCCCCCCCCCCCC(=O)OCC(COP(O)(=O)OCC(N)C(O)=O)OC(=O)CCCCCCC\C=C/CCCCCCCC;KFQGFVMICAOVBD-NKFKGCMQNA-N;C46H88NO10P | 3_PS(40:1)-H	935364.52 | 935364.52 | 191500.47	PS	[M-H]-	No	PS(18:1_22:0)	[M-H]-|[M+H]+	PS
842.593	11.8262	0.0744704	0.08236	0.0222101	0.0536423	3.16084	1.49817	4.47006	0.653285	3230.4	8015.78	11881.1	4761.31	881.163	5610.47	1392.61	6654.1	0.0655212	0.0252852	0.0160264	0.0195916	0.865123	1.10575	8.06808	0.992014	955.044	3345.47	3321.95	4548.43	2449.53	4831.41	7078.96	1394.04	0		1_PS(18:1_22:1)-H | 3_MSDIAL_PS 18:1_22:1;[M-H]-;CCCCCCCC\C=C/CCCCCCCCCCCC(=O)OC(COC(=O)CCCCCCC\C=C/CCCCCCCC)COP(O)(=O)OCC(N)C(O)=O;FPXKHYLLOQURGZ-YQSYOFKPNA-N;C46H86NO10P | 3_PS(40:2)-H	287002.02 | 287002.02 | 54329.12	PS	[M-H]-	No	PS(18:1_22:1)	[M-H]-	PS
840.575	10.5504	0.0129417	0.0132009	0.0259313	0.0123373	1.155	0.700255	1.26661	0.299372	2452.3	7986.96	4339.82	4252.45	1253.66	4175.24	938.781	4632.04	0.0952332	0.00983979	0.0214676	0	0.137418	0.665157	0.275123	0.607689	1037.83	2806.66	2955.61	3635.41	1446.07	2448.3	3409.79	850.034	0		1_PS(18:1_22:2)-H | 3_MSDIAL_PS 18:1_22:2;[M-H]-;CCCCCCCC\C=C/CCCCCCCC(=O)OCC(COP(O)(=O)OCC(N)C(O)=O)OC(=O)CCCCCCCCCCC\C=C/C\C=C/CCCCC;ZODBEZOLKCTFQD-SIUUASEZNA-N;C46H84NO10P | 3_PS(40:3)-H	261847.82 | 140876.88 | 59182.3	PS	[M-H]-	No	PS(18:1_22:2)	[M-H]-	PS
838.56	11.7794	0.266174	0.206889	0.0865393	0.146576	1.39611	0.507638	1.35736	0.487959	455.186	878.98	794.275	520.068	489.432	812.907	429.495	881.251	0.282442	0.18395	0.114023	0.142506	0.226954	0.559032	1.37759	0.454918	167.186	497.718	533.351	483.941	497.303	631.438	1037.27	334.228	0.191917		1_PS(18:1_22:3)-H	115475	PS	[M-H]-	Yes	PS(18:1_22:3)	[M-H]-	PS
836.543	11.0184	0.913235	0.442392	0.348459	0.491347	1.63339	0.843709	2.14312	0.821987	467.344	825.802	1166.08	293.143	288.048	274.827	252.349	369.509	1.09269	0.854703	0.349316	0.500749	0.383602	0.778089	3.03034	0.614049	125.751	253.485	306.485	200.626	182.609	217.661	355.383	155.741	29.1853		1_PS(18:1_22:4)-H	119112	PS	[M-H]-	Yes	PS(18:1_22:4)	[M-H]-	PS
834.527	10.4663	4.08593	1.68109	1.55746	1.92366	16.9414	9.3055	22.7151	10.0926	7813.66	11870.8	13794.8	5487.66	6334.2	5042.64	5754.19	5752.82	4.33718	3.65873	1.52228	1.9981	4.57547	9.15588	31.7239	6.42906	2528.55	4526.91	4689.16	3320.26	3801.52	4068.05	7259.2	4110.54	293.62		1_PS(18:1_22:5)-H	75160.9	PS	[M-H]-	Yes	PS(18:1_22:5)	[M-H]-	PS
872.641	15.4671	0.480799	0.408533	0.179856	0.0643339	12.5035	6.19913	16.8237	5.23656	6146.8	13834.6	27523.3	9151.5	7717.69	16408	5871.99	26126.8	0.0512767	0.0723487	0.0685068	0.0781178	1.9559	5.72281	20.7969	4.41683	1895.58	6097.83	6836.53	8261.68	7551.36	11921.1	22765.2	5268.07	0		1_PS(18:1_24:0)-H | 3_MSDIAL_PS 24:0_18:1;[M-H]-;CCCCCCCCCCCCCCCCCCCCCCCC(=O)OCC(COP(O)(=O)OCC(N)C(O)=O)OC(=O)CCCCCCC\C=C/CCCCCCCC;GXJDSBDSGLNXDP-BWAHOGKJNA-N;C48H92NO10P | 3_PS(42:1)-H	536279.04 | 536279.04 | 101961.54	PS	[M-H]-	No	PS(18:1_24:0)	[M-H]-	PS
870.624	13.6479	0.0700094	0.0483053	0.0154609	0.0297348	2.61987	1.1861	3.26528	0.868596	1875.15	5671.99	8357.9	3261.35	1641.02	3969.64	1168.81	5150.23	0.0348036	0.0149117	0.013852	0.0189006	0.345514	1.09966	4.0099	0.843233	610.526	1908.83	2229.63	2628.62	1660.28	2576.85	4824.52	1017.2	0		1_PS(18:1_24:1)-H | 3_MSDIAL_PS 18:1_24:1;[M-H]-;CCCCCCCCCC\C=C/CCCCCCCCCCCC(=O)OC(COC(=O)CCCCCCC\C=C/CCCCCCCC)COP(O)(=O)OCC(N)C(O)=O;ZXTADEULCFDMTE-BJSHFZDTNA-N;C48H90NO10P | 3_PS(42:2)-H	207414.95 | 207414.95 | 36548.77	PS	[M-H]-	No	PS(18:1_24:1)	[M-H]-	PS
782.497	9.48046	0.00884124	0.0129751	0.0503335	0.0197733	0.446887	0.337383	1.25228	0.451795	598.631	935.808	1796.96	662.866	427.052	338.59	470.565	438.291	0.0137579	0	0.0167468	0.0157669	0.19119	0.498713	1.53041	0.420287	185.05	347.955	422.722	307.081	214.664	325.605	494.773	217.526	30.4547		1_PS(18:2_18:2)-H	20195.7	PS	[M-H]-	Yes	PS(18:2_18:2)	[M-H]-	PS
703.573	8.66093	551.789	568.913	598.773	681.722	771.782	569.698	1301.23	618.646	16173.1	23199.9	24338.1	18302.1	18059	18991.4	15412.1	27083.1	560.494	621.447	642.541	701.747	703.554	577.687	554.527	699.176	14303.3	15069.5	17849.4	12775	16817.1	16180.6	29125.8	16554.8	31294.7		1_SM(d18:1/16:0)+H	481121451	SM	[M+H]+	Yes	SM(d18:1/16:0)	[M+H]+	SM
731.605	9.88873	126.046	132.749	139.457	155.527	172.452	130.969	294.685	141.897	441.818	690.795	613.933	463.214	753.108	827.474	733.517	1127.18	126.64	133.141	148.123	157.196	162.119	130.372	125.484	157.925	448.43	477.749	592.891	413.294	789.976	767.432	1388.59	856.149	7173.92		1_SM(d18:1/18:0)+H	1.40643e+07	SM	[M+H]+	Yes	SM(d18:1/18:0)	[M+H]+	SM
813.684	13.1404	160.003	170.522	176.299	196.023	253.536	195.928	442.345	221.207	1652.98	2248.91	2900.99	1428.23	1662.77	2335.25	1505.62	3872.87	163.533	127.53	199.436	202.8	234.433	180.433	183.291	230.945	1248.96	1364.48	1476.87	1227.7	1976.49	1690.56	3859.19	2307.83	21104.5		1_SM(d18:1/24:1)+H	2.33792e+07	SM	[M+H]+	Yes	SM(d18:1/24:1)	[M+H]+	SM
777.614	10.3637	2.70007	3.04511	1.85217	4.32068	4.00752	3.04575	7.20665	3.26043	32.1114	36.2466	49.1635	32.223	71.7379	51.0537	83.5909	64.5586	2.85122	3.51748	3.37138	3.62008	3.79638	2.93268	4.65172	3.71639	24.841	40.3717	38.0372	34.2612	47.3277	34.7671	76.5504	47.334	193.217		1_SM(d20:0/16:0)+HCO2 | 3_SM(36:0)+HCO2	343065.26 | 322557.03	SM	[M+HCO2]-	Yes	SM(d20:0/16:0)	[M+HCO2]-	SM
827.631	10.288	0.981287	1.08609	1.05218	1.73932	1.43462	1.13985	2.78599	1.09813	0.199981	0	0.114374	0.100352	1.09571	0.985041	1.20537	0.505841	0.945764	1.12232	1.07312	1.39892	1.3418	1.17168	1.91611	1.36141	0.076647	0.245001	0.0919287	0.214342	0.594415	0.869804	1.43872	0.544234	40.7027		1_SM(d20:0/20:3)+HCO2 | 3_SM(40:3)+HCO2	246648.71 | 234588.08	SM	[M+HCO2]-	Yes	SM(d20:0/20:3)	[M+HCO2]-	SM
369.351	20.5802	25.1587	21.305	20.1802	23.2043	53.5822	24.0126	55.4575	24.1786	116.309	150.837	194.393	156.844	36.4946	77.4614	36.7973	121.572	24.4417	21.6618	27.4465	29.1047	39.549	25.4866	28.8809	40.7387	71.706	74.7861	160.203	92.1494	94.6527	94.0247	93.0694	88.0126	913.25		1_Cholesterol-H2O	212574	Cholesterol	[M+H-H2O]+	Yes	Cholesterol	[M+H-H2O]+	TG
880.718	18.2278	1.6888	1.48745	1.66251	1.5443	7.33178	3.31004	7.0821	5.11435	446.587	767.772	1388.83	414.418	74.8931	60.7249	250.869	279.482	2.18297	2.07092	2.56404	2.38701	4.09315	2.94548	3.04331	3.71689	190.833	446.377	713.902	467.339	767.069	570.198	858.575	1078.24	1039.51		1_Co(Q10)+NH4	1.17592e+06	CoQ	[M+NH4]+	Yes	Co(Q10)	[M+NH4]+	TG
812.656	16.9463	0.0156605	0.00931329	0.0103733	0.0216737	0.0799664	0.0388809	0.0809178	0.0594471	7.12164	12.0824	23.3628	6.73687	1.80835	1.74279	5.35009	9.12399	0.0162175	0.036961	0.018574	0.0173986	0.0463926	0.0298795	0.0327482	0.0361962	3.4725	6.72349	10.6446	6.74837	14.5054	9.05296	14.3171	19.8561	23.2469		1_Co(Q9)+NH4	162292	CoQ	[M+NH4]+	Yes	Co(Q9)	[M+NH4]+	TG
754.726	19.6733	0.0715318	0.0417705	0.0616154	0.0851115	0.12092	0.0822804	0.212241	0.126381	50.0606	63.9281	101.733	58.9385	4.32503	12.6895	4.10713	19.2613	0.0845768	0.0855336	0.0490718	0.0903403	0.123607	0.0877257	0.0717872	0.123042	42.053	35.982	59.9448	40.7009	9.48967	6.78854	9.11895	12.132	0.990217		1_plasmanyl-TG(O-16:0_14:0_14:0)+NH4	220030	ether-TG	[M+NH4]	Yes	plasmanyl-TG(O-16:0_14:0_14:0)	[M+NH4]	TG
782.759	20.2133	0.217313	0.173711	0.164653	0.225767	0.762793	0.353404	0.755997	0.488346	389.937	439.74	793.154	459.164	28.37	73.2548	28.0607	135.7	0.227899	0.248287	0.294251	0.263063	0.492427	0.336952	0.331984	0.417253	250.324	257.463	440.709	277.931	68.0348	50.2417	67.9421	89.2077	4.83899		1_plasmanyl-TG(O-16:0_14:0_16:0)+NH4 | 1_plasmanyl-TG(O-18:0_14:0_14:0)+NH4	1243009.5 | 533268.6	ether-TG	[M+NH4]	Yes	plasmanyl-TG(O-16:0_14:0_16:0)	[M+NH4]	TG
780.743	19.6983	0.171922	0.143757	0.135904	0.177174	0.517164	0.225182	0.504831	0.306647	162.413	239.864	377.531	217.489	12.0765	30.2015	11.3194	57.7626	0.19316	0.209357	0.220532	0.203411	0.299639	0.214231	0.232757	0.306899	123.45	105.936	198.084	134.587	28.6733	20.5379	26.5162	37.5207	3.72582		1_plasmanyl-TG(O-16:0_14:0_16:1)+NH4 | 1_plasmanyl-TG(O-16:1_14:0_16:0)+NH4 | 1_plasmenyl-TG(P-16:0_14:0_16:0)+NH4 | 1_plasmanyl-TG(O-18:0_14:0_14:1)+NH4 | 1_plasmanyl-TG(O-18:1_14:0_14:0)+NH4 | 1_plasmenyl-TG(P-18:0_14:0_14:0)+NH4 | 1_plasmanyl-TG(O-16:0	877561.6 | 469662.4 | 469662.4 | 389199.33 | 349658.6 | 349658.6 | 159544.53	ether-TG	[M+NH4]	Yes	plasmanyl-TG(O-16:0_14:0_16:1)	[M+NH4]	TG
832.774	19.9562	0.108618	0.0929037	0.0816787	0.105753	0.179565	0.194535	0.436052	0.1083	178.217	222.143	325.329	193.627	10.4358	32.6342	11.5272	59.828	0.124517	0.141974	0.177738	0.163684	0.272377	0.171119	0.204357	0.271971	145.091	116.522	173.413	123.155	35.2366	22.4124	31.5753	50.1876	8.57444		1_plasmanyl-TG(O-16:0_14:0_20:3)+NH4 | 1_plasmanyl-TG(O-16:1_16:1_18:1)+NH4 | 1_plasmenyl-TG(P-16:0_16:1_18:1)+NH4 | 1_plasmanyl-TG(O-16:0_16:1_18:2)+NH4 | 1_plasmenyl-TG(P-20:1_14:0_16:1)+NH4 | 1_plasmenyl-TG(P-18:1_14:0_18:1)+NH4 | 1_plasmanyl-TG(O-18:0	157802.16 | 137121.26 | 137121.26 | 124937.19 | 119456.73 | 95102.45 | 87394.73 | 82918.38 | 82918.38 | 80737.77 | 80737.77 | 37544.57	ether-TG	[M+NH4]	Yes	plasmanyl-TG(O-16:0_14:0_20:3)	[M+NH4]	TG
856.774	19.5494	0.0964532	0.0890691	0.0805123	0.109127	0.355348	0.155442	0.332759	0.222648	67.2899	93.1027	162.156	78.3712	4.79852	14.8425	5.32753	32.0331	0.10712	0.102714	0.139616	0.119532	0.212399	0.135629	0.158301	0.199227	41.5423	35.2085	53.8312	38.8766	13.3367	8.62098	11.2827	17.1216	4.49017		1_plasmanyl-TG(O-16:0_14:0_22:5)+NH4 | 1_plasmanyl-TG(O-18:1_14:0_20:4)+NH4 | 1_plasmenyl-TG(P-18:0_14:0_20:4)+NH4 | 1_plasmanyl-TG(O-16:0_16:1_20:4)+NH4	200464.45 | 99108.63 | 99108.63 | 59769.85	ether-TG	[M+NH4]	Yes	plasmanyl-TG(O-16:0_14:0_22:5)	[M+NH4]	TG
780.742	19.8701	0.0121235	0.00776446	0.00632701	0.0141214	0.0279032	0.00712542	0.0315402	0.0163208	15.3248	17.9859	28.8017	17.9462	0.956763	2.13183	0.911205	3.61431	0.0082281	0.0130182	0.0153274	0.0123449	0.0146354	0.0129034	0.0137778	0.0107572	10.8362	11.4557	17.803	11.4712	2.20901	1.56044	1.78662	2.19778	0.295845		1_plasmanyl-TG(O-16:0_14:1_16:0)+NH4	99064.6	ether-TG	[M+NH4]	Yes	plasmanyl-TG(O-16:0_14:1_16:0)	[M+NH4]	TG
810.791	20.6933	0.582585	0.43312	0.39396	0.530983	2.94093	1.40915	2.8686	1.71579	1791.06	2200.03	3392.25	2042.61	159.591	406.108	158.243	737.946	0.620207	0.654459	0.830899	0.688312	1.81179	1.47075	1.30177	1.46844	1337.69	1163.04	2036.39	1293.35	413.731	313.678	432.996	529.691	38.142		1_plasmanyl-TG(O-16:0_16:0_16:0)+NH4 | 1_plasmanyl-TG(O-18:0_14:0_16:0)+NH4 | 1_plasmanyl-TG(O-16:0_14:0_18:0)+NH4 | 1_plasmanyl-TG(O-20:0_14:0_14:0)+NH4	870138.1 | 598850.79 | 68494.01 | 51708.49	ether-TG	[M+NH4]	Yes	plasmanyl-TG(O-16:0_16:0_16:0)	[M+NH4]	TG
808.774	20.4297	0.087069	0.0752744	0.0720311	0.0827835	0.258892	0.127992	0.279811	0.125811	101.217	118.938	156.274	112.532	8.29773	21.2127	8.43476	35.0164	0.105349	0.0952186	0.127478	0.116537	0.159602	0.11701	0.131882	0.155744	86.1868	75.4694	122.167	88.2823	25.7437	17.1193	24.6147	29.2115	1.37045		1_plasmanyl-TG(O-16:0_16:0_16:1)+NH4 | 1_plasmanyl-TG(O-18:0_14:1_16:0)+NH4 | 1_plasmanyl-TG(O-16:1_16:0_16:0)+NH4 | 1_plasmenyl-TG(P-16:0_16:0_16:0)+NH4 | 1_plasmanyl-TG(O-16:0_14:1_18:0)+NH4	417727.7 | 402878.5 | 238718.7 | 238718.7 | 176739.28	ether-TG	[M+NH4]	Yes	plasmanyl-TG(O-16:0_16:0_16:1)	[M+NH4]	TG
838.822	21.1296	0.731995	0.543302	0.544954	0.652827	6.8486	3.37348	6.63091	4.00899	2832.07	3295.01	4907.07	3230.82	490.883	1231.76	490.234	2168.46	0.899514	0.889944	1.19726	0.983113	4.56073	3.07653	3.47037	3.68918	2401.86	2095.7	3650.93	2325.03	1471.32	1101.31	1566.2	1791.73	40.5142		1_plasmanyl-TG(O-16:0_16:0_18:0)+NH4 | 1_plasmanyl-TG(O-18:0_16:0_16:0)+NH4	1370498.7 | 1147003	ether-TG	[M+NH4]	Yes	plasmanyl-TG(O-16:0_16:0_18:0)	[M+NH4]	TG
836.806	20.643	1.72169	1.27425	1.21758	1.48615	7.80055	3.83128	7.81313	4.43343	4419.55	5590.45	8376.44	5245.98	398.422	1038.09	395.129	1899.73	1.97497	2.2489	2.53232	2.18622	5.15693	3.20473	3.92273	4.52678	3696.01	3140.13	5405.42	3541.28	1168.62	871.118	1156.54	1419.01	225.286		1_plasmanyl-TG(O-16:0_16:0_18:1)+NH4 | 1_plasmanyl-TG(O-20:1_14:0_16:0)+NH4 | 1_plasmenyl-TG(P-20:0_14:0_16:0)+NH4 | 1_plasmanyl-TG(O-18:1_16:0_16:0)+NH4 | 1_plasmenyl-TG(P-18:0_16:0_16:0)+NH4 | 1_plasmanyl-TG(O-18:0_14:0_18:1)+NH4 | 1_plasmanyl-TG(O-16:0	2836439.5 | 2623298.33 | 2623298.33 | 2581145 | 2581145 | 297447.83 | 72219	ether-TG	[M+NH4]	Yes	plasmanyl-TG(O-16:0_16:0_18:1)	[M+NH4]	TG
860.805	20.4399	0.180954	0.143251	0.134151	0.16025	0.620462	0.30453	0.639303	0.271207	318.93	397.555	696.032	475.291	28.6993	71.6786	28.8273	138.52	0.213778	0.219862	0.225066	0.205856	0.440212	0.296707	0.333416	0.32402	327.629	285.228	357.444	263.021	109.868	69.9634	98.3984	115.683	14.1977		1_plasmanyl-TG(O-16:0_16:0_20:3)+NH4 | 1_plasmanyl-TG(O-18:1_16:0_18:2)+NH4 | 1_plasmenyl-TG(P-18:0_16:0_18:2)+NH4 | 1_plasmanyl-TG(O-18:0_16:0_18:3)+NH4 | 1_plasmenyl-TG(P-16:1_16:0_20:1)+NH4 | 1_plasmanyl-TG(O-16:1_18:0_18:2)+NH4 | 1_plasmenyl-TG(P-16:0	486342.6 | 284277.17 | 284277.17 | 262060.1 | 226062.82 | 97271.69 | 97271.69 | 75054.62	ether-TG	[M+NH4]	Yes	plasmanyl-TG(O-16:0_16:0_20:3)	[M+NH4]	TG
858.79	20.0358	0.23567	0.179171	0.179784	0.215111	0.90648	0.406942	0.874408	0.537999	275.674	430.373	662.675	187.406	9.91612	36.02	16.6846	126.184	0.244048	0.231796	0.329835	0.279139	0.569361	0.351897	0.403265	0.496486	221.023	160.113	302.466	206.537	28.0368	43.0752	48.1604	38.8924	42.4166		1_plasmanyl-TG(O-16:0_16:0_20:4)+NH4 | 1_plasmanyl-TG(O-16:1_16:0_20:3)+NH4 | 1_plasmenyl-TG(P-16:0_16:0_20:3)+NH4 | 1_plasmanyl-TG(O-18:1_16:0_18:3)+NH4 | 1_plasmenyl-TG(P-18:0_16:0_18:3)+NH4 | 1_plasmenyl-TG(P-18:1_16:0_18:2)+NH4 | 1_plasmanyl-TG(O-16:0	595502.4 | 283918.4 | 283918.4 | 227503.2 | 227503.2 | 195136.46 | 12136.96	ether-TG	[M+NH4]	Yes	plasmanyl-TG(O-16:0_16:0_20:4)	[M+NH4]	TG
884.805	20.081	0.216364	0.183792	0.103589	0.271466	1.04155	0.502202	1.22031	0.621579	455.881	540.197	804.659	481.677	32.1487	96.0382	32.8719	192.483	0.300399	0.298646	0.316092	0.352918	0.795452	0.41444	0.470978	0.560485	210.681	185.796	325.302	227.254	87.9168	59.1189	55.0638	111.461	22.3111		1_plasmanyl-TG(O-16:0_16:0_22:5)+NH4 | 1_plasmanyl-TG(O-18:1_16:0_20:4)+NH4 | 1_plasmenyl-TG(P-18:0_16:0_20:4)+NH4 | 1_plasmanyl-TG(O-16:0_18:1_20:4)+NH4 | 1_plasmenyl-TG(P-18:1_16:0_20:3)+NH4 | 1_plasmanyl-TG(O-16:1_18:1_20:3)+NH4 | 1_plasmenyl-TG(P-16:0	1768864.5 | 805129 | 805129 | 603665.66 | 182809.31 | 159212.77 | 159212.77	ether-TG	[M+NH4]	Yes	plasmanyl-TG(O-16:0_16:0_22:5)	[M+NH4]	TG
882.79	19.8758	0.0348091	0.0300915	0.0251533	0.0875567	0.483431	0.198241	0.330483	0.334736	179.724	253.592	398.557	206.442	13.3033	60.9462	14.1316	129.325	0.0507534	0.0503244	0.0736603	0.0625844	0.317414	0.157376	0.171293	0.160855	97.3571	89.5253	110.096	96.2101	49.5829	24.4011	44.1551	72.242	1.93719		1_plasmanyl-TG(O-16:0_16:0_22:6)+NH4	1.67799e+06	ether-TG	[M+NH4]	Yes	plasmanyl-TG(O-16:0_16:0_22:6)	[M+NH4]	TG
834.79	20.1894	0.719467	0.551971	0.324819	0.711381	2.49267	1.12858	2.53316	1.5184	1537.82	1988.57	3310.12	1895.73	107.465	263.912	103.607	545.566	0.793828	0.962156	1.03046	0.888388	1.57934	0.934066	1.16363	1.47113	1190.45	1096.66	1697.02	1151.45	316.78	219.45	290.443	391.653	98.1221		1_plasmanyl-TG(O-16:0_16:1_18:1)+NH4 | 1_plasmanyl-TG(O-18:1_16:0_16:1)+NH4 | 1_plasmenyl-TG(P-18:0_16:0_16:1)+NH4 | 1_plasmanyl-TG(O-20:1_14:0_16:1)+NH4 | 1_plasmenyl-TG(P-20:0_14:0_16:1)+NH4 | 1_plasmanyl-TG(O-18:0_16:1_16:1)+NH4 | 1_plasmanyl-TG(O-16:1	4945381 | 4708323 | 4708323 | 4461770 | 4461770 | 3474722 | 2704260 | 2704260 | 2457707 | 2457707 | 2220649 | 1233601 | 1053732.16 | 85632.76	ether-TG	[M+NH4]	Yes	plasmanyl-TG(O-16:0_16:1_18:1)	[M+NH4]	TG
832.774	19.7617	0.0597082	0.110722	0.10462	0.127857	0.442296	0.193071	0.425753	0.146744	167.458	221.893	382.619	196.216	8.57451	24.7628	9.78825	47.7824	0.0464082	0.158705	0.182773	0.0508531	0.097311	0.173145	0.068704	0.247338	113.787	101.675	166.704	116.033	26.0887	11.8015	14.8003	35.2286	14.5748		1_plasmanyl-TG(O-16:0_16:1_18:2)+NH4 | 1_plasmenyl-TG(P-20:1_14:0_16:1)+NH4 | 1_plasmanyl-TG(O-18:1_16:1_16:1)+NH4 | 1_plasmenyl-TG(P-18:0_16:1_16:1)+NH4 | 1_plasmanyl-TG(O-18:1_14:0_18:2)+NH4 | 1_plasmenyl-TG(P-18:0_14:0_18:2)+NH4	397226.13 | 341613.23 | 323596.9 | 323596.9 | 91645.56 | 91645.56	ether-TG	[M+NH4]	Yes	plasmanyl-TG(O-16:0_16:1_18:2)	[M+NH4]	TG
882.789	19.5501	0.0844366	0.0783051	0.0802531	0.0893649	0.342924	0.147907	0.322706	0.19387	114.456	166.71	273.755	132.673	7.3587	23.8044	7.72459	56.2794	0.0872666	0.0804318	0.133002	0.129163	0.199546	0.144656	0.138976	0.185416	67.0742	56.4636	81.6595	58.5446	20.1153	13.6921	18.1387	27.1104	10.1452		1_plasmanyl-TG(O-16:0_16:1_22:5)+NH4 | 1_plasmanyl-TG(O-18:1_16:1_20:4)+NH4 | 1_plasmenyl-TG(P-18:0_16:1_20:4)+NH4 | 1_plasmenyl-TG(P-18:1_18:2_18:2)+NH4	332952.2 | 72187.59 | 72187.59 | 13915.57	ether-TG	[M+NH4]	Yes	plasmanyl-TG(O-16:0_16:1_22:5)	[M+NH4]	TG
894.886	21.9233	0.336201	0.287826	0.272015	0.345021	1.68614	0.796062	1.69527	1.05936	222.536	238.701	398.081	251.812	107.69	260.742	109.453	492.246	0.36539	0.338401	0.436811	0.422227	1.20648	0.802788	0.909784	1.04746	199.843	179.457	304.58	198.699	344.643	267.845	383.624	426.552	5.7004		1_plasmanyl-TG(O-16:0_18:0_20:0)+NH4 | 1_plasmanyl-TG(O-20:0_16:0_18:0)+NH4 | 1_plasmanyl-TG(O-18:0_18:0_18:0)+NH4 | 1_plasmanyl-TG(O-18:0_16:0_20:0)+NH4	459488.5 | 452286.8 | 314531.6 | 282712.1	ether-TG	[M+NH4]	Yes	plasmanyl-TG(O-16:0_18:0_20:0)	[M+NH4]	TG
890.854	21.0621	0.491749	0.406417	0.408704	0.512884	2.66492	1.39626	2.77766	1.44053	1730.88	2015.54	2800.38	2070.31	196.794	484.015	191.457	863.78	0.641869	0.63205	0.786277	0.691212	1.82284	1.27424	1.6225	1.75348	1433.28	1267.1	2089.83	1417.76	667.163	508.22	619.348	677.788	44.7364		1_plasmanyl-TG(O-16:0_18:1_20:1)+NH4 | 1_plasmanyl-TG(O-20:1_16:0_18:1)+NH4 | 1_plasmenyl-TG(P-20:0_16:0_18:1)+NH4 | 1_plasmanyl-TG(O-18:1_18:0_18:1)+NH4 | 1_plasmenyl-TG(P-18:0_18:0_18:1)+NH4 | 1_plasmanyl-TG(O-18:0_18:1_18:1)+NH4 | 1_plasmanyl-TG(O-18:1	6611532 | 5597450 | 5597450 | 5121277.6 | 5121277.6 | 4431708 | 3345566 | 3345566 | 2869393.6 | 2869393.6 | 2192012.2 | 1855311.6 | 864333.7 | 689569.6 | 391662.26 | 391662.26 | 340990.94 | 340990.94 | 314350.85 | 280630.74 | 229360.15 | 77877.1	ether-TG	[M+NH4]	Yes	plasmanyl-TG(O-16:0_18:1_20:1)	[M+NH4]	TG
888.837	20.7208	0.158275	0.117155	0.196427	0.142897	1.61845	0.767431	1.60752	0.92488	480.011	610.892	941.156	582.726	86.0737	214.687	85.3415	404.365	0.199039	0.209748	0.574016	0.191277	1.12179	0.254285	0.824536	0.970497	889.038	785.05	489.626	331.503	261.499	180.875	235.903	290.11	68.6838		1_plasmanyl-TG(O-16:0_18:1_20:2)+NH4 | 1_plasmenyl-TG(P-20:1_16:0_18:1)+NH4 | 1_plasmanyl-TG(O-18:1_16:0_20:2)+NH4 | 1_plasmenyl-TG(P-18:0_16:0_20:2)+NH4 | 1_plasmanyl-TG(O-20:1_16:1_18:1)+NH4 | 1_plasmenyl-TG(P-20:0_16:1_18:1)+NH4 | 1_plasmanyl-TG(O-18:0	1522314 | 1309884.7 | 1305982.9 | 1305982.9 | 902749.1 | 902749.1 | 898847.3 | 894659.9 | 894659.9 | 763107.9 | 763107.9 | 678328.8 | 271193.2 | 271193.2 | 177249.2 | 131145.97 | 131145.97 | 108332.62 | 77780.32	ether-TG	[M+NH4]	Yes	plasmanyl-TG(O-16:0_18:1_20:2)	[M+NH4]	TG
918.886	21.4568	0.434734	0.156301	0.143244	0.422876	1.62814	0.797174	1.63082	1.06455	631.706	747.506	1099.57	754.946	79.5967	205.328	80.3863	375.251	0.487296	0.469255	0.605106	0.248053	1.19451	0.783918	0.832408	1.03524	482.75	433.332	724.286	483.182	263.496	191.233	253.73	274.324	39.752		1_plasmanyl-TG(O-16:0_18:1_22:1)+NH4 | 1_plasmanyl-TG(O-18:0_18:1_20:1)+NH4 | 1_plasmanyl-TG(O-18:1_16:0_22:1)+NH4 | 1_plasmenyl-TG(P-18:0_16:0_22:1)+NH4 | 1_plasmanyl-TG(O-20:1_18:0_18:1)+NH4 | 1_plasmenyl-TG(P-20:0_18:0_18:1)+NH4 | 1_plasmanyl-TG(O-20:0	3960889 | 3607264 | 2359809.4 | 2359809.4 | 2238745.8 | 2238745.8 | 2077188 | 2045258.8 | 2045258.8 | 2006184.4 | 2006184.4 | 1691633.8 | 1691633.8 | 1552257.4 | 1530076 | 875618 | 775849.5 | 741534.3 | 531941.11 | 531941.11 | 427207.41 | 427207.41 | 1813	ether-TG	[M+NH4]	Yes	plasmanyl-TG(O-16:0_18:1_22:1)	[M+NH4]	TG
914.852	20.825	0.361462	0.267473	0.268602	0.314801	1.49378	0.174493	0.402503	0.833748	1345.47	1639.13	2377.29	1577.19	89.2111	220.545	21.5183	402.307	0.393946	0.403884	0.536083	0.444647	0.953752	0.16368	0.198835	0.868112	773.22	690.719	1098.9	752.783	256.538	174.846	224.626	261.715	13.8414		1_plasmanyl-TG(O-16:0_18:1_22:3)+NH4 | 1_plasmanyl-TG(O-18:0_16:1_22:3)+NH4 | 1_plasmanyl-TG(O-18:0_18:1_20:3)+NH4 | 1_plasmenyl-TG(P-20:1_18:1_18:1)+NH4 | 1_plasmanyl-TG(O-20:0_16:1_20:3)+NH4 | 1_plasmanyl-TG(O-18:1_18:1_20:2)+NH4 | 1_plasmenyl-TG(P-18:0	4226960 | 3124936.3 | 1572302.3 | 1298529 | 470278.6 | 95408.97 | 95408.97 | 12416.45	ether-TG	[M+NH4]	Yes	plasmanyl-TG(O-16:0_18:1_22:3)	[M+NH4]	TG
910.821	20.0991	0.21527	0.170359	0.174907	0.0650936	0.28976	0.170353	0.364463	0.602029	398.636	555.166	914.739	493.63	36.2146	108.661	37.5886	227.152	0.0662742	0.0577594	0.0972164	0.279523	0.26793	0.10731	0.156362	0.203269	271.48	227.867	339.98	250.086	112.912	70.9914	96.0587	140.2	20.7909		1_plasmanyl-TG(O-16:0_18:1_22:5)+NH4 | 1_plasmanyl-TG(O-18:0_16:1_22:5)+NH4 | 1_plasmanyl-TG(O-18:1_16:0_22:5)+NH4 | 1_plasmenyl-TG(P-18:0_16:0_22:5)+NH4 | 1_plasmanyl-TG(O-18:1_18:1_20:4)+NH4 | 1_plasmenyl-TG(P-18:0_18:1_20:4)+NH4 | 1_plasmanyl-TG(O-16:1	1672474.5 | 1267657.2 | 1115458.8 | 1115458.8 | 541825.73 | 541825.73 | 526005.5 | 526005.5 | 511789.2 | 293508.46 | 216199.9 | 206671.2 | 206671.2 | 142868.16 | 133339.46 | 133339.46 | 125396.47 | 119856.14 | 115711.36 | 52064.73 | 38581.41 | 38581.41 |	ether-TG	[M+NH4]	Yes	plasmanyl-TG(O-16:0_18:1_22:5)	[M+NH4]	TG
908.805	19.8495	0.128079	0.11371	0.112889	0.168465	0.634654	0.337875	0.652487	0.514615	298.691	428.402	674.074	347.869	24.8898	98.9114	27.3913	210.125	0.116851	0.137232	0.19957	0.187072	0.447481	0.294409	0.276698	0.317334	182.872	160.26	221.442	168.475	91.3215	50.678	78.8673	125.835	5.9709		1_plasmanyl-TG(O-16:0_18:1_22:6)+NH4 | 1_plasmanyl-TG(O-18:0_16:1_22:6)+NH4	1736557.2 | 409998.65	ether-TG	[M+NH4]	Yes	plasmanyl-TG(O-16:0_18:1_22:6)	[M+NH4]	TG
906.792	19.4034	0	0	0	0	0.00858759	0	0	0.0129541	19.646	32.8977	60.8856	23.9508	0.44462	3.95061	0.824446	9.00561	0	0	0	0	0.0012327	0.00341448	0.00200085	0	13.795	11.3954	9.12786	11.4447	2.7641	2.00072	3.89278	7.08499	0		1_plasmanyl-TG(O-16:0_18:2_22:6)+NH4	85106.4	ether-TG	[M+NH4]	Yes	plasmanyl-TG(O-16:0_18:2_22:6)	[M+NH4]	TG
936.836	20.1559	0.022239	0.016107	0.0174815	0.0213302	0.197135	0.0812652	0.175578	0.110898	120.953	153.072	285.477	143.652	11.7205	35.8975	12.1795	75.1919	0.03369	0.02297	0.0561584	0.0351031	0.110426	0.0698908	0.0940047	0.0980253	70.5776	67.8706	96.5758	74.4709	37.4963	23.2478	32.3947	48.0084	2.46633		1_plasmanyl-TG(O-16:0_20:3_22:4)+NH4 | 1_plasmanyl-TG(O-18:0_20:3_20:4)+NH4 | 1_plasmenyl-TG(P-20:1_18:2_20:3)+NH4 | 1_plasmanyl-TG(O-18:0_18:2_22:5)+NH4 | 1_plasmanyl-TG(O-18:1_18:2_22:4)+NH4 | 1_plasmenyl-TG(P-18:0_18:2_22:4)+NH4 | 1_plasmanyl-TG(O-20:1	193263.06 | 191554.59 | 152018.32 | 141950.12 | 125893.38 | 125893.38 | 124184.91 | 124184.91 | 118820.58 | 118820.58 | 109694 | 109694 | 106717.09 | 103740.97 | 103580.37 | 103580.37 | 92154.97 | 90362.34 | 90362.34 | 87225.62 | 77075.36 | 77075.36 | 739	ether-TG	[M+NH4]	Yes	plasmanyl-TG(O-16:0_20:3_22:4)	[M+NH4]	TG
932.808	19.6476	0.000361092	0	0	0	0.0247338	0.0111065	0.0168261	0.0290077	22.5449	31.7559	61.4449	23.7667	2.41669	5.05682	2.51883	13.6653	0	0	0.00257752	0	0.0340991	0.021933	0.0197655	0.0241821	18.0303	12.6621	15.6338	15.3581	5.65568	4.54241	4.73208	7.72993	0.115192		1_plasmanyl-TG(O-16:0_20:3_22:6)+NH4	189618	ether-TG	[M+NH4]	Yes	plasmanyl-TG(O-16:0_20:3_22:6)	[M+NH4]	TG
1028.99	22.702	0.000585868	0	0.000423215	0	0.00694783	0.00373468	0.00679291	0.00335104	23.7571	26.5697	43.1278	20.6408	0.889612	2.11565	1.06099	3.87029	0.000664733	0.00151121	0.0011943	0.000414177	0.00218697	0.00147918	0.00107439	0.00175804	9.74025	9.66282	15.3008	10.601	1.3476	1.24387	1.565	1.63127	0		1_plasmanyl-TG(O-16:0_22:3_26:0)+NH4	89917.4	ether-TG	[M+NH4]	Yes	plasmanyl-TG(O-16:0_22:3_26:0)	[M+NH4]	TG
958.822	19.4367	0	0.00123159	0	0.00168975	0.00267543	0.00141209	0.00337316	0.0027832	7.31579	10.2222	19.9243	8.93403	0.351086	2.55144	0.87457	5.83701	0	0	0	0.00105814	0.00264027	0.00348137	0.00173675	0.003083	4.97681	4.39657	7.18895	4.69692	2.27072	0.993688	1.84659	2.79273	0		1_plasmanyl-TG(O-16:0_22:5_22:5)+NH4	26537.5	ether-TG	[M+NH4]	Yes	plasmanyl-TG(O-16:0_22:5_22:5)	[M+NH4]	TG
996.932	21.7967	0.0167301	0.0143623	0.0143944	0.016845	0.0652162	0.029089	0.0644167	0.0390272	11.5443	14.6925	23.5852	13.7338	2.29078	5.85399	2.31192	11.5728	0.0179526	0.0170212	0.0218147	0.0226812	0.0379217	0.0243632	0.0286046	0.0348955	7.09681	6.15671	10.2753	7.55658	5.48154	4.00628	5.57992	6.44952	0.389549		1_plasmanyl-TG(O-16:0_22:5_24:0)+NH4	155140	ether-TG	[M+NH4]	Yes	plasmanyl-TG(O-16:0_22:5_24:0)	[M+NH4]	TG
992.901	21.2031	0.0454849	0.0446825	0.0430244	0.0526955	0.179271	0.0767864	0.169314	0.0979265	9.57524	10.366	18.2444	8.3187	1.34232	4.69835	1.13397	8.78924	0.0519336	0.0480307	0.0653538	0.065463	0.114995	0.0668407	0.0729563	0.10174	3.99668	4.72544	6.63465	5.43254	4.73172	2.16528	4.44571	5.33704	1.84566		1_plasmanyl-TG(O-16:0_22:6_24:1)+NH4	55744	ether-TG	[M+NH4]	Yes	plasmanyl-TG(O-16:0_22:6_24:1)	[M+NH4]	TG
1022.95	22.035	0.00152834	0.0014871	0.0016622	0.0023055	0.0250517	0.0102332	0.0208966	0.0175938	9.25529	11.6972	20.1799	11.255	2.10242	6.39299	2.18153	14.6634	0.00181016	0.00197364	0.00313699	0.00278409	0.0114573	0.0069766	0.00787815	0.00773462	4.14066	4.30237	6.64638	4.33445	5.41112	4.29312	5.44541	7.04592	0.00996244		1_plasmanyl-TG(O-16:0_22:6_26:0)+NH4	70838	ether-TG	[M+NH4]	Yes	plasmanyl-TG(O-16:0_22:6_26:0)	[M+NH4]	TG
806.758	19.9519	0.175104	0.135315	0.122605	0.204547	0.50741	0.0856226	0.502562	0.289935	87.0087	123.808	173.651	98.1696	4.96071	14.1119	13.7925	36.2038	0.0517924	0.183424	0.232724	0.218732	0.303007	0.220259	0.238765	0.299028	68.4426	70.4629	94.7321	77.9906	16.3213	8.80861	17.9788	25.9041	3.5407		1_plasmanyl-TG(O-16:1_16:0_16:1)+NH4 | 1_plasmenyl-TG(P-16:0_16:0_16:1)+NH4 | 1_plasmanyl-TG(O-16:0_16:1_16:1)+NH4 | 1_plasmenyl-TG(P-16:1_16:0_16:0)+NH4	65334.71 | 65334.71 | 48583.89 | 16750.82	ether-TG	[M+NH4]	Yes	plasmanyl-TG(O-16:1_16:0_16:1)	[M+NH4]	TG
974.949	22.29	0.00333506	0.00365538	0.00409885	0.00371718	0.0183368	0.00877686	0.0179257	0.0113529	5.33606	6.61375	10.1398	6.22891	1.08355	2.36092	0.866713	4.61122	0.00546732	0.00410625	0.00688398	0.0047182	0.00994839	0.00790833	0.00823273	0.00913617	3.71868	3.6144	5.35657	3.33103	2.34525	1.88941	2.45045	2.75704	0.676771		1_plasmanyl-TG(O-16:1_18:1_26:0)+NH4 | 1_plasmenyl-TG(P-16:0_18:1_26:0)+NH4 | 1_plasmanyl-TG(O-20:0_18:1_22:1)+NH4 | 1_plasmanyl-TG(O-18:1_16:1_26:0)+NH4 | 1_plasmenyl-TG(P-18:0_16:1_26:0)+NH4 | 1_plasmenyl-TG(P-18:1_16:0_26:0)+NH4 | 1_plasmanyl-TG(O-16:0	121924.97 | 121924.97 | 116340.34 | 115174.22 | 115174.22 | 87675.22 | 13022.54	ether-TG	[M+NH4]	Yes	plasmanyl-TG(O-16:1_18:1_26:0)	[M+NH4]	TG
852.839	21.239	0.0530247	0.0455339	0.0368537	0.0548729	0.254232	0.112055	0.234266	0.137942	32.3974	38.6749	59.8229	39.1728	10.1204	24.9897	9.97514	53.6892	0.0591648	0.0553853	0.0694382	0.0636093	0.153832	0.101145	0.0998578	0.145853	30.916	27.0966	45.653	29.8489	30.1913	30.9204	33.0565	44.556	1.13536		1_plasmanyl-TG(O-18:0_16:0_17:0)+NH4	222988	ether-TG	[M+NH4]	Yes	plasmanyl-TG(O-18:0_16:0_17:0)	[M+NH4]	TG
850.821	20.8682	0.163762	0.150754	0.140718	0.167331	0.612784	0.398085	0.843614	0.462804	313.069	326.211	439.983	381.698	64.871	131.446	64.5737	226.502	0.205291	0.170126	0.23149	0.232306	0.543938	0.38051	0.443003	0.568881	277.645	253.841	446.233	282.716	170.255	136.367	168.885	170.561	5.90437		1_plasmanyl-TG(O-18:0_16:0_17:1)+NH4	1.65017e+06	ether-TG	[M+NH4]	Yes	plasmanyl-TG(O-18:0_16:0_17:1)	[M+NH4]	TG
866.854	21.5321	0.769304	0.633265	0.613003	0.672651	7.69515	3.94931	7.86521	4.44871	1449.81	1536.05	2265.13	1655.76	672.521	1620.43	688.726	2825.14	0.90697	0.858636	1.10076	1.0092	5.71051	3.90873	4.80151	5.24605	1450.48	1317.24	2245.46	1444.98	2487.83	1971.26	2558.33	2649.11	17.1908		1_plasmanyl-TG(O-18:0_16:0_18:0)+NH4 | 1_plasmanyl-TG(O-20:0_16:0_16:0)+NH4 | 1_plasmanyl-TG(O-16:0_18:0_18:0)+NH4 | 1_plasmanyl-TG(O-16:0_16:0_20:0)+NH4	38349810 | 24621100 | 13728710 | 13041474	ether-TG	[M+NH4]	Yes	plasmanyl-TG(O-18:0_16:0_18:0)	[M+NH4]	TG
864.838	21.0849	1.30211	1.00105	0.924722	1.08151	10.5386	5.27335	10.6501	5.92594	4653.31	5507.81	7889.1	5570.73	806.257	2059.1	795.967	3667.05	1.68674	1.75119	2.09783	1.78721	7.48341	5.09745	6.2989	6.87281	4408.53	3857.79	6520.02	4358.87	2828.04	2104.52	2816.81	3151.66	90.7962		1_plasmanyl-TG(O-18:0_16:0_18:1)+NH4 | 1_plasmanyl-TG(O-18:1_16:0_18:0)+NH4 | 1_plasmenyl-TG(P-18:0_16:0_18:0)+NH4 | 1_plasmanyl-TG(O-20:1_16:0_16:0)+NH4 | 1_plasmenyl-TG(P-20:0_16:0_16:0)+NH4 | 1_plasmanyl-TG(O-16:0_18:0_18:1)+NH4 | 1_plasmanyl-TG(O-16:1	12671409 | 10946050 | 10946050 | 8600193 | 8600193 | 6417073 | 2345857 | 2345857 | 939440	ether-TG	[M+NH4]	Yes	plasmanyl-TG(O-18:0_16:0_18:1)	[M+NH4]	TG
862.821	20.8732	0.103031	0.0759633	0.0778461	0.0888643	0.392684	0.205859	0.414249	0.212612	122.04	135.199	179.958	149.996	32.2721	60.909	27.1137	111.084	0.115329	0.110652	0.136053	0.128537	0.298855	0.220078	0.252514	0.297688	140.514	117.894	167.121	134.048	100.003	70.4567	96.6391	104.825	6.13446		1_plasmanyl-TG(O-18:0_16:0_18:2)+NH4 | 1_plasmanyl-TG(O-20:1_16:0_16:1)+NH4 | 1_plasmenyl-TG(P-20:0_16:0_16:1)+NH4 | 1_plasmanyl-TG(O-18:1_16:0_18:1)+NH4 | 1_plasmenyl-TG(P-18:0_16:0_18:1)+NH4 | 1_plasmanyl-TG(O-18:0_16:1_18:1)+NH4 | 1_plasmanyl-TG(O-16:0	267185.7 | 222533.4 | 222533.4 | 189726.67 | 189726.67 | 171688.47 | 144097.94 | 136126.84 | 120285.8 | 118088.64 | 118088.64 | 102247.6 | 85281.91 | 85281.91 | 69440.87 | 15841.04	ether-TG	[M+NH4]	Yes	plasmanyl-TG(O-18:0_16:0_18:2)	[M+NH4]	TG
886.821	20.5696	0.0996443	0.0745076	0.0746597	0.0986479	0.582543	0.279368	0.524092	0.363799	207.99	273.651	419.583	245.549	27.3879	78.5145	28.5846	143.827	0.111247	0.105129	0.1473	0.129904	0.386882	0.231752	0.266071	0.342845	156.519	136.575	214.85	147.751	76.321	51.6898	77.3956	93.0079	14.5373		1_plasmanyl-TG(O-18:0_16:0_20:4)+NH4 | 1_plasmanyl-TG(O-16:0_16:0_22:4)+NH4	999282.6 | 330661.68	ether-TG	[M+NH4]	Yes	plasmanyl-TG(O-18:0_16:0_20:4)	[M+NH4]	TG
910.821	20.3925	0.0696533	0.0524926	0.053005	0.0554355	0.817554	0.417031	0.813692	0.450056	280.612	353.436	477.636	332.361	58.3078	189.546	61.0907	346.51	0.0716082	0.0748318	0.10077	0.0960677	0.503646	0.339686	0.421321	0.460623	150.552	158.464	225.955	165.593	211.515	124.885	180.648	227.384	0.39399		1_plasmanyl-TG(O-18:0_16:0_22:6)+NH4 | 1_plasmanyl-TG(O-16:0_18:0_22:6)+NH4	817802.1 | 303225.72	ether-TG	[M+NH4]	Yes	plasmanyl-TG(O-18:0_16:0_22:6)	[M+NH4]	TG
978.977	23.0338	0.0111043	0.0107488	0.00874908	0.012428	0.191213	0.103398	0.208392	0.138684	63.6839	46.5689	113.765	68.2775	26.5085	52.8303	27.2963	118.874	0.0134284	0.0168145	0.018873	0.018419	0.084258	0.0626676	0.075307	0.0814378	43.1965	42.5452	67.6379	47.7493	54.2141	45.0065	60.7396	65.7218	0.381875		1_plasmanyl-TG(O-18:0_16:0_26:0)+NH4	243680	ether-TG	[M+NH4]	Yes	plasmanyl-TG(O-18:0_16:0_26:0)	[M+NH4]	TG
892.87	21.483	0.872235	0.752804	0.718155	0.841703	4.51748	2.15581	4.47696	2.55249	1100.24	1280.48	1867.59	1313.93	250.108	636.283	246.952	1130.22	0.980497	0.931233	1.20284	1.13547	3.18798	2.03166	2.40729	2.86062	959.227	842.676	1432.91	937.738	848.597	650.535	862.651	922.167	30.0472		1_plasmanyl-TG(O-18:0_18:0_18:1)+NH4 | 1_plasmanyl-TG(O-20:0_16:0_18:1)+NH4 | 1_plasmanyl-TG(O-16:0_18:0_20:1)+NH4 | 1_plasmanyl-TG(O-20:1_16:0_18:0)+NH4 | 1_plasmenyl-TG(P-20:0_16:0_18:0)+NH4 | 1_plasmanyl-TG(O-18:0_16:0_20:1)+NH4 | 1_plasmanyl-TG(O-16:0	8029029 | 7825445 | 6905366 | 6841192 | 6841192 | 6701782 | 6174455 | 5190202 | 5190202 | 4986618 | 4986618 | 3944744.6 | 3522388 | 3522388 | 1153198.2 | 715198.3	ether-TG	[M+NH4]	Yes	plasmanyl-TG(O-18:0_18:0_18:1)	[M+NH4]	TG
920.902	21.8666	0.468342	0.407816	0.378977	0.483435	2.00199	0.922988	1.98568	1.23231	372.538	435.524	700.085	444.91	97.9551	234.28	95.0871	443.672	0.51142	0.488888	0.624357	0.595309	1.3621	0.872349	0.987796	1.20496	316.31	282.431	470.658	313.958	281.616	219.206	296.89	334.128	19.245		1_plasmanyl-TG(O-18:0_18:0_20:1)+NH4 | 1_plasmanyl-TG(O-16:0_20:0_20:1)+NH4 | 1_plasmanyl-TG(O-20:0_16:0_20:1)+NH4 | 1_plasmanyl-TG(O-20:0_18:0_18:1)+NH4 | 1_plasmanyl-TG(O-18:0_18:1_20:0)+NH4 | 1_plasmanyl-TG(O-18:1_18:0_20:0)+NH4 | 1_plasmenyl-TG(P-18:0	1212043.6 | 1120373.4 | 1078184.4 | 926719.8 | 835049.6 | 795083.8 | 795083.8 | 661399.5 | 661224.6 | 661224.6 | 611890.6 | 550758.4 | 550758.4 | 508146.2 | 508146.2 | 478031.4 | 443377 | 443377 | 351706.8 | 351706.8 | 343929.43 | 282644.69 | 282644.69 |	ether-TG	[M+NH4]	Yes	plasmanyl-TG(O-18:0_18:0_20:1)	[M+NH4]	TG
940.867	21.0026	0.158499	0.132309	0.133608	0.128903	0.639911	0.31882	0.679972	0.344743	201.175	228.494	315.587	246.396	55.6097	149.593	58.7113	268.8	0.129236	0.139775	0.158531	0.199599	0.393839	0.283393	0.360544	0.410817	158.634	134.901	225.148	161.826	202.322	144.841	206.342	191.973	1.55645		1_plasmanyl-TG(O-18:0_18:0_22:5)+NH4 | 1_plasmanyl-TG(O-18:0_18:1_22:4)+NH4 | 1_plasmanyl-TG(O-18:1_18:1_22:3)+NH4 | 1_plasmenyl-TG(P-18:0_18:1_22:3)+NH4 | 1_plasmenyl-TG(P-20:1_18:1_20:2)+NH4 | 1_plasmanyl-TG(O-16:0_20:2_22:3)+NH4 | 1_plasmanyl-TG(O-18:1	1367584.6 | 105625.98 | 63814.66 | 63814.66 | 57401.59 | 32558.53 | 13072.73 | 13072.73	ether-TG	[M+NH4]	Yes	plasmanyl-TG(O-18:0_18:0_22:5)	[M+NH4]	TG
938.853	20.8534	0.0952234	0.0825985	0.0758919	0.0949283	0.627461	0.288847	0.574232	0.388938	74.4729	94.2469	143.707	92.8645	46.0416	132.261	46.983	239.68	0.0992008	0.0907731	0.120639	0.118094	0.451199	0.262573	0.310275	0.317321	62.7019	53.4509	73.048	56.9853	163.049	110.938	146.021	174.203	5.84895		1_plasmanyl-TG(O-18:0_18:0_22:6)+NH4	299288	ether-TG	[M+NH4]	Yes	plasmanyl-TG(O-18:0_18:0_22:6)	[M+NH4]	TG
916.869	21.1922	0.314588	0.245766	0.242224	0.287637	1.28034	0.598491	1.26566	0.585666	991.555	1198.06	1705.68	1154.4	58.2841	155.405	24.1977	268.378	0.336988	0.354515	0.446316	0.400188	0.825891	0.51053	0.602285	0.736097	618.455	518.109	899.271	613.629	173.38	54.262	94.5323	84.6235	19.1701		1_plasmanyl-TG(O-18:0_18:1_20:2)+NH4 | 1_plasmanyl-TG(O-20:1_16:0_20:2)+NH4 | 1_plasmenyl-TG(P-20:0_16:0_20:2)+NH4 | 1_plasmanyl-TG(O-16:0_20:1_20:2)+NH4 | 1_plasmanyl-TG(O-20:0_16:1_20:2)+NH4 | 1_plasmanyl-TG(O-18:1_18:1_20:1)+NH4 | 1_plasmenyl-TG(P-18:0	875231 | 727659.3 | 727659.3 | 635908.2 | 586162.1 | 556579.8 | 556579.8 | 552623.2 | 511610.5 | 409008.1 | 405051.5 | 405051.5 | 397951.3 | 397951.3 | 327415.31 | 320226.22 | 272287.7 | 267510.9 | 267510.9 | 263554.3 | 158628.5 | 158628.5 | 138604.5	ether-TG	[M+NH4]	Yes	plasmanyl-TG(O-18:0_18:1_20:2)	[M+NH4]	TG
912.836	20.5636	0.179689	0.137548	0.13944	0.179108	1.37364	0.640075	1.21891	0.811774	480.092	655.363	986.694	562.884	63.2549	192.965	66.5046	365.662	0.215247	0.196147	0.266028	0.228711	0.867256	0.537694	0.645547	0.717947	334.225	275.491	436.595	311.538	214.328	139.006	180.963	239.602	11.7739		1_plasmanyl-TG(O-18:0_18:1_20:4)+NH4 | 1_plasmanyl-TG(O-20:1_16:0_20:4)+NH4 | 1_plasmenyl-TG(P-20:0_16:0_20:4)+NH4 | 1_plasmanyl-TG(O-20:0_16:1_20:4)+NH4 | 1_plasmanyl-TG(O-18:1_18:0_20:4)+NH4 | 1_plasmenyl-TG(P-18:0_18:0_20:4)+NH4 | 1_plasmanyl-TG(O-16:0	586764.7 | 527514.66 | 527514.66 | 468291.53 | 387503.87 | 387503.87 | 308319.67 | 282565.54 | 251621.4 | 238157.18 | 238157.18 | 192371.36 | 192371.36 | 178907.14 | 133148.23 | 119684.01 | 119684.01	ether-TG	[M+NH4]	Yes	plasmanyl-TG(O-18:0_18:1_20:4)	[M+NH4]	TG
946.918	21.8107	0.20147	0.175114	0.168535	0.198618	0.866458	0.395144	0.853504	0.528358	242.624	289.963	458.158	286.647	37.5433	100.104	36.7851	191.611	0.222321	0.219214	0.283136	0.260266	0.571177	0.367607	0.417224	0.506462	192.575	172.341	282.405	191.089	108.594	87.2714	114.197	131.76	28.8808		1_plasmanyl-TG(O-18:0_18:1_22:1)+NH4 | 1_plasmanyl-TG(O-20:1_16:0_22:1)+NH4 | 1_plasmenyl-TG(P-20:0_16:0_22:1)+NH4 | 1_plasmanyl-TG(O-16:0_18:1_24:1)+NH4 | 1_plasmanyl-TG(O-20:0_18:1_20:1)+NH4 | 1_plasmanyl-TG(O-16:0_20:1_22:1)+NH4 | 1_plasmanyl-TG(O-18:1	1298654.8 | 1122182 | 1122182 | 887701.5 | 783517.2 | 777358.4 | 711228.7 | 711228.7 | 254020.31 | 254020.31 | 131110.4	ether-TG	[M+NH4]	Yes	plasmanyl-TG(O-18:0_18:1_22:1)	[M+NH4]	TG
942.885	21.2514	0.0988512	0.0906413	0.0904217	0.164607	0.532521	0.239477	0.44357	0.319965	566.495	724.196	1063.85	680.949	20.4958	55.4695	20.4606	106.073	0.121024	0.110447	0.146045	0.141042	0.538389	0.325217	0.223168	0.258989	341.232	295.066	463.912	324.779	64.1843	45.9564	88.21	70.2987	9.15602		1_plasmanyl-TG(O-18:0_18:1_22:3)+NH4 | 1_plasmanyl-TG(O-18:0_18:0_22:4)+NH4 | 1_plasmanyl-TG(O-18:1_18:0_22:3)+NH4 | 1_plasmenyl-TG(P-18:0_18:0_22:3)+NH4 | 1_plasmanyl-TG(O-20:1_18:0_20:3)+NH4 | 1_plasmenyl-TG(P-20:0_18:0_20:3)+NH4	3043219.6 | 470917.8 | 140565.89 | 140565.89 | 140565.01 | 140565.01	ether-TG	[M+NH4]	Yes	plasmanyl-TG(O-18:0_18:1_22:3)	[M+NH4]	TG
940.867	20.847	0.0620057	0.0584759	0.054734	0.0633291	0.436386	0.200341	0.426845	0.269568	312.299	377.726	553.86	361.08	30.1656	74.4598	29.2298	134.585	0.0841158	0.0917573	0.109572	0.0987713	0.298661	0.18868	0.20909	0.240837	184.722	161.615	237.799	172.961	86.5727	60.3901	82.6529	88.3952	6.82119		1_plasmanyl-TG(O-18:0_18:1_22:4)+NH4 | 1_plasmenyl-TG(P-18:0_18:1_22:3)+NH4 | 1_plasmanyl-TG(O-18:1_18:0_22:4)+NH4 | 1_plasmenyl-TG(P-18:0_18:0_22:4)+NH4 | 1_plasmanyl-TG(O-16:0_20:2_22:3)+NH4 | 1_plasmenyl-TG(P-20:1_18:1_20:2)+NH4 | 1_plasmenyl-TG(P-18:1	706827.6 | 520349.5 | 510759.13 | 510759.13 | 413352.7 | 327840.8 | 324281.03 | 110422 | 110422	ether-TG	[M+NH4]	Yes	plasmanyl-TG(O-18:0_18:1_22:4)	[M+NH4]	TG
938.852	20.5316	0.0770103	0.117318	0.0680955	0.0762153	1.11707	0.510933	1.04273	0.643294	366.016	592.925	917.586	532.818	55.7988	168.033	39.4946	340.167	0.125822	0.0945993	0.191274	0.209855	0.732789	0.451768	0.530168	0.596049	312.713	263.168	384.069	296.793	196.055	127.496	173.006	228.111	8.33823		1_plasmanyl-TG(O-18:0_18:1_22:5)+NH4 | 1_plasmanyl-TG(O-20:1_16:0_22:5)+NH4 | 1_plasmenyl-TG(P-20:0_16:0_22:5)+NH4 | 1_plasmenyl-TG(P-20:1_18:1_20:3)+NH4 | 1_plasmanyl-TG(O-18:1_18:1_22:4)+NH4 | 1_plasmenyl-TG(P-18:0_18:1_22:4)+NH4 | 1_plasmenyl-TG(P-18:1	1364088.5 | 964025.08 | 964025.08 | 633156.2 | 523461.6 | 523461.6 | 458419.74 | 261734.68 | 261734.68 | 261106.34 | 217921.4 | 152040.08 | 123398.18 | 86998.22 | 86998.22 | 43813.28	ether-TG	[M+NH4]	Yes	plasmanyl-TG(O-18:0_18:1_22:5)	[M+NH4]	TG
936.837	20.3605	0.0571596	0.0537374	0.0478884	0.054111	0.447575	0.308707	0.518684	0.288505	253.625	316.277	447.808	299.926	40.0826	150.298	48.5007	273.704	0.0726471	0.0751727	0.0940527	0.0982489	0.353476	0.203855	0.326319	0.376557	184.703	156.614	219.126	164.848	183.462	107.95	152.285	186.452	1.71248		1_plasmanyl-TG(O-18:0_18:1_22:6)+NH4 | 1_plasmanyl-TG(O-16:0_20:1_22:6)+NH4 | 1_plasmanyl-TG(O-16:1_20:1_22:5)+NH4 | 1_plasmenyl-TG(P-16:0_20:1_22:5)+NH4	933036.3 | 814114.39 | 37315.73 | 37315.73	ether-TG	[M+NH4]	Yes	plasmanyl-TG(O-18:0_18:1_22:6)	[M+NH4]	TG
1004.99	22.9551	0.00735871	0.00738179	0.00652541	0.00635166	0.0642076	0.0311208	0.0642152	0.042505	30.2106	31.8412	55.3065	35.9743	7.44804	15.0409	7.34939	31.4448	0.0103944	0.00883841	0.0118932	0.0111792	0.0344324	0.0237184	0.0288315	0.0321102	19.9328	19.6715	32.0478	21.3905	15.7246	13.1147	17.5249	17.6491	0.314941		1_plasmanyl-TG(O-18:0_18:1_26:0)+NH4 | 1_plasmanyl-TG(O-16:0_20:1_26:0)+NH4 | 1_plasmanyl-TG(O-20:0_18:1_24:0)+NH4 | 1_plasmanyl-TG(O-18:0_20:1_24:0)+NH4 | 1_plasmanyl-TG(O-16:1_20:0_26:0)+NH4 | 1_plasmenyl-TG(P-16:0_20:0_26:0)+NH4 | 1_plasmanyl-TG(O-20:1	334327.6 | 277317.2 | 218859.87 | 161849.47 | 112692.8 | 112692.8 | 109558.83 | 109558.83 | 105348.75 | 105348.75 | 37476.14 | 37476.14 | 30132.09 | 30132.09	ether-TG	[M+NH4]	Yes	plasmanyl-TG(O-18:0_18:1_26:0)	[M+NH4]	TG
934.824	19.9594	0.00209449	0	0	0	0.0411788	0.0122764	0.0205419	0.0086031	45.7252	65.9448	103.933	43.765	3.73001	18.0359	4.13979	36.6622	0	0	0	0.000527346	0.00752143	0.00696755	0.00967739	0.0107622	25.378	25.437	38.2444	24.0201	18.8907	10.0735	14.7527	24.2655	0		1_plasmanyl-TG(O-18:0_18:2_22:6)+NH4	32193.8	ether-TG	[M+NH4]	Yes	plasmanyl-TG(O-18:0_18:2_22:6)	[M+NH4]	TG
970.914	21.5967	0.138165	0.118779	0.112597	0.129314	0.478838	0.220728	0.470686	0.262164	147.717	177.115	203.693	137.673	11.2807	30.2468	11.0342	56.0183	0.148328	0.138182	0.180476	0.176354	0.30275	0.180232	0.214263	0.284987	85.159	60.1419	92.0963	86.099	32.7591	22.116	29.1152	32.4535	22.3969		1_plasmanyl-TG(O-18:0_20:1_22:3)+NH4 | 1_plasmanyl-TG(O-20:0_20:1_20:3)+NH4 | 1_plasmenyl-TG(P-20:1_20:1_20:1)+NH4	247010.97 | 88052.68 | 59614.97	ether-TG	[M+NH4]	Yes	plasmanyl-TG(O-18:0_20:1_22:3)	[M+NH4]	TG
968.898	21.2493	0.0834852	0.0705195	0.0663034	0.0794738	0.320003	0.146935	0.316248	0.176675	102.333	141.225	208.686	128.007	8.65649	24.6551	8.53565	43.8733	0.084844	0.0794304	0.113791	0.107344	0.20744	0.119086	0.13016	0.180601	56.4475	48.8118	74.8916	55.0289	21.695	16.1477	12.2594	24.8287	9.218		1_plasmanyl-TG(O-18:0_20:2_22:3)+NH4 | 1_plasmanyl-TG(O-18:1_20:1_22:3)+NH4 | 1_plasmenyl-TG(P-18:0_20:1_22:3)+NH4 | 1_plasmanyl-TG(O-20:0_20:2_20:3)+NH4 | 1_plasmenyl-TG(P-20:1_20:1_20:2)+NH4 | 1_plasmanyl-TG(O-18:0_20:1_22:4)+NH4 | 1_plasmanyl-TG(O-20:1	86199.18 | 75065.45 | 75065.45 | 36655.55 | 35091.41 | 29864.8 | 25521.82 | 25521.82 | 23112.57 | 23112.57	ether-TG	[M+NH4]	Yes	plasmanyl-TG(O-18:0_20:2_22:3)	[M+NH4]	TG
962.853	20.3563	0.016007	0.0155639	0.0135023	0.012851	0.0515394	0.0234292	0.108496	0.0652497	69.508	75.4838	142.981	78.4693	4.5569	19.4561	4.73332	37.2673	0.0217629	0.0183578	0.0310981	0.0146406	0.0519088	0.0398797	0.0457267	0.0277903	28.2284	41.9606	32.4629	31.4065	21.0333	11.7273	15.5591	23.2035	1.21953		1_plasmanyl-TG(O-18:0_20:3_22:5)+NH4 | 1_plasmenyl-TG(P-20:1_20:3_20:3)+NH4	143064.97 | 67676.16	ether-TG	[M+NH4]	Yes	plasmanyl-TG(O-18:0_20:3_22:5)	[M+NH4]	TG
960.839	20.1159	0	0	0.00063502	0	0.00568276	0.00101565	0.00371875	0.00701151	14.3038	19.6693	44.8046	15.7783	1.53282	5.21304	1.46067	12.1921	0	0.000866614	0	0	0.00311933	0.000727074	0.00198175	0.0012645	14.6879	12.0551	12.2529	13.152	6.47575	3.23862	4.97542	8.08064	0		1_plasmanyl-TG(O-18:0_20:3_22:6)+NH4	106412	ether-TG	[M+NH4]	Yes	plasmanyl-TG(O-18:0_20:3_22:6)	[M+NH4]	TG
960.839	19.9915	0	0.00228888	0.000821585	0.00147723	0.0611927	0.0245877	0.0284428	0.0353817	38.8769	59.7513	132.298	47.5418	3.0149	15.8442	3.83081	33.3873	0.00096732	0.00472987	0.00246165	0.0028976	0.0207885	0.0201376	0.0140625	0.0209506	25.2623	21.9202	30.5664	24.3558	16.5421	7.80869	13.1488	13.0321	0		1_plasmanyl-TG(O-18:0_20:4_22:5)+NH4 | 1_plasmanyl-TG(O-20:1_20:4_20:4)+NH4 | 1_plasmenyl-TG(P-20:0_20:4_20:4)+NH4	42194.46 | 21679.49 | 21679.49	ether-TG	[M+NH4]	Yes	plasmanyl-TG(O-18:0_20:4_22:5)	[M+NH4]	TG
958.824	19.7739	0.000464946	0	0	0	0.00874758	0.00173153	0.00158671	0.017318	9.08617	13.4679	23.7766	10.0543	1.68757	6.50512	1.74781	15.2463	0	0.000337937	0.000382323	0	0.0143661	0.00953297	0.00783677	0.0015151	7.50836	6.49241	8.05639	6.55089	6.86161	3.51237	5.50495	10.1838	0.151288		1_plasmanyl-TG(O-18:0_20:4_22:6)+NH4 | 1_plasmenyl-TG(P-20:1_20:4_20:4)+NH4	45775.16 | 24380.32	ether-TG	[M+NH4]	Yes	plasmanyl-TG(O-18:0_20:4_22:6)	[M+NH4]	TG
998.947	21.9787	0.0356891	0.0300567	0.0288655	0.0319604	0.125291	0.0552982	0.125343	0.0714781	36.1147	59.124	69.0054	42.4385	0.720394	5.62915	1.76584	11.3066	0.0360722	0.0359061	0.0466132	0.044333	0.0744288	0.0463684	0.0559197	0.0686231	21.3417	16.6436	26.5169	15.6487	5.34474	7.13325	3.06586	2.67758	2.10399		1_plasmanyl-TG(O-18:0_22:1_22:3)+NH4 | 1_plasmenyl-TG(P-18:1_22:1_22:1)+NH4	97408.83 | 20890.84	ether-TG	[M+NH4]	Yes	plasmanyl-TG(O-18:0_22:1_22:3)	[M+NH4]	TG
988.87	20.4847	0.0161558	0.0165964	0.0143114	0.0160754	0.0579618	0.0237312	0.0583873	0.0238903	22.5506	30.2013	45.4271	26.6602	0.566435	3.83367	0.784647	6.55232	0.0169014	0.0104021	0.0233698	0.0171996	0.0301741	0.0186202	0.0265839	0.0318301	11.943	10.5375	11.961	11.5526	2.10425	1.51656	1.32187	1.81639	0		1_plasmanyl-TG(O-18:0_22:3_22:6)+NH4	174433	ether-TG	[M+NH4]	Yes	plasmanyl-TG(O-18:0_22:3_22:6)	[M+NH4]	TG
1026.98	22.4071	0.00425329	0.00379576	0.00346863	0.00301335	0.0290585	0.00714755	0.0283851	0.0159087	16.5913	18.9963	21.9302	15.9241	2.69268	3.50337	1.42014	6.83238	0.00441717	0.00396514	0.00454424	0.00377738	0.00441955	0.00761995	0.0103668	0.0113435	5.9493	5.67079	7.28593	5.45281	2.80992	2.07769	3.2128	3.12178	0.00305097		1_plasmanyl-TG(O-18:0_22:4_24:0)+NH4 | 1_plasmanyl-TG(O-16:0_22:4_26:0)+NH4	65792.54 | 65380.65	ether-TG	[M+NH4]	Yes	plasmanyl-TG(O-18:0_22:4_24:0)	[M+NH4]	TG
1024.96	22.1673	0.00211763	0.00194677	0.00258599	0.00237308	0.0352908	0.0178831	0.0316718	0.0244713	15.3831	20.1334	33.5779	18.1876	3.52358	8.18802	3.6859	17.6819	0.0031972	0.00347774	0.00495919	0.00363361	0.0137333	0.0100028	0.0121398	0.0131806	8.09145	7.60491	11.097	8.40666	6.55226	5.54774	6.97674	8.16064	0.00964556		1_plasmanyl-TG(O-18:0_22:5_24:0)+NH4 | 1_plasmanyl-TG(O-16:0_22:5_26:0)+NH4	83249.25 | 80159.64	ether-TG	[M+NH4]	Yes	plasmanyl-TG(O-18:0_22:5_24:0)	[M+NH4]	TG
1050.98	22.3955	0	0	0	0	0.00792239	0.00402132	0.00776022	0.00547843	4.18238	4.89435	8.03802	4.49101	1.25181	3.07032	1.34688	7.04787	0	0	0	0	0.00181416	0.000892401	0.00110373	0.000706573	1.77507	1.67648	2.10787	1.9273	2.42365	1.62135	2.66073	2.70736	0		1_plasmanyl-TG(O-18:0_22:6_26:0)+NH4	58828.2	ether-TG	[M+NH4]	Yes	plasmanyl-TG(O-18:0_22:6_26:0)	[M+NH4]	TG
808.774	20.2049	0.641322	0.502386	0.476685	0.638912	2.19772	1.03206	2.18663	1.40534	1373.46	1751.27	2745.51	1600.47	87.7955	215.327	87.2681	432.337	0.69654	0.798233	0.903845	0.785764	1.43388	0.905334	1.02458	1.21101	998.761	878.209	1488.02	975.987	230.433	170.415	220.311	285.918	30.2907		1_plasmanyl-TG(O-18:1_14:0_16:0)+NH4 | 1_plasmenyl-TG(P-18:0_14:0_16:0)+NH4 | 1_plasmanyl-TG(O-16:0_14:0_18:1)+NH4 | 1_plasmanyl-TG(O-16:1_16:0_16:0)+NH4 | 1_plasmenyl-TG(P-16:0_16:0_16:0)+NH4 | 1_plasmanyl-TG(O-20:1_14:0_14:0)+NH4 | 1_plasmenyl-TG(P-20:0	4250122 | 4250122 | 2953294.7 | 2148120 | 2148120 | 2102002 | 2102002 | 1136035 | 812372.4 | 678182.49 | 493653.89 | 493653.89 | 62264.16	ether-TG	[M+NH4]	Yes	plasmanyl-TG(O-18:1_14:0_16:0)	[M+NH4]	TG
806.758	19.7173	0.134985	0.100453	0.106318	0.242996	0.412537	0.189382	0.43081	0.384931	245.557	322.226	512.17	280.441	12.419	38.7899	11.5221	69.4802	0.136678	0.170241	0.186219	0.170434	0.273179	0.176181	0.291796	0.314423	176.301	151.928	249.989	170.972	34.3705	24.0267	33.7858	51.2954	6.80961		1_plasmanyl-TG(O-18:1_14:0_16:1)+NH4 | 1_plasmenyl-TG(P-18:0_14:0_16:1)+NH4 | 1_plasmanyl-TG(O-16:1_16:0_16:1)+NH4 | 1_plasmenyl-TG(P-16:0_16:0_16:1)+NH4 | 1_plasmanyl-TG(O-18:0_14:1_16:1)+NH4 | 1_plasmanyl-TG(O-16:0_16:1_16:1)+NH4 | 1_plasmanyl-TG(O-16:1	691286.1 | 691286.1 | 622473.66 | 622473.66 | 620942.01 | 564032.8 | 198159.14 | 198159.14 | 185694.16 | 184162.51 | 184162.51 | 127815.05 | 127253.3 | 115350.07 | 115350.07 | 58440.86 | 56909.21	ether-TG	[M+NH4]	Yes	plasmanyl-TG(O-18:1_14:0_16:1)	[M+NH4]	TG
862.822	20.5913	1.28	0.956237	0.912829	1.19737	6.20477	2.94716	6.15439	3.62381	3374.01	4313.32	6523.62	4048.35	322.701	824.776	287.328	1554.56	1.54754	1.81479	1.98831	1.69077	4.57865	2.79406	3.28948	3.8151	3007.59	2531.67	4202.94	2872.22	966.539	702.804	991.616	1257.3	265.693		1_plasmanyl-TG(O-18:1_16:0_18:1)+NH4 | 1_plasmenyl-TG(P-18:0_16:0_18:1)+NH4 | 1_plasmanyl-TG(O-18:0_16:1_18:1)+NH4 | 1_plasmanyl-TG(O-16:0_18:1_18:1)+NH4 | 1_plasmanyl-TG(O-16:1_16:0_20:1)+NH4 | 1_plasmenyl-TG(P-16:0_16:0_20:1)+NH4 | 1_plasmanyl-TG(O-20:1	4472215 | 4472215 | 2694630.88 | 2619668 | 1928972.69 | 1928972.69 | 1927509.88 | 1927509.88 | 1891696 | 354653.45 | 354653.45 | 292441.05 | 292441.05 | 249459.4 | 201137.45 | 42981.65	ether-TG	[M+NH4]	Yes	plasmanyl-TG(O-18:1_16:0_18:1)	[M+NH4]	TG
886.821	20.4167	0.40363	0.297426	0.296988	0.36972	0.974652	0.286768	0.999553	0.3104	1141.73	1094.51	1522.73	1255.69	37.3329	109.341	37.7448	202.129	0.429932	0.440072	0.569224	0.492886	0.304064	0.226598	0.78585	0.942717	646.574	567.616	758.002	626.341	85.5529	75.1482	98.2872	126.553	53.9795		1_plasmanyl-TG(O-18:1_16:0_20:3)+NH4 | 1_plasmenyl-TG(P-18:0_16:0_20:3)+NH4 | 1_plasmanyl-TG(O-18:0_16:1_20:3)+NH4 | 1_plasmanyl-TG(O-16:0_18:1_20:3)+NH4 | 1_plasmanyl-TG(O-16:0_16:0_22:4)+NH4 | 1_plasmanyl-TG(O-16:1_16:0_22:3)+NH4 | 1_plasmenyl-TG(P-16:0	1970841.2 | 1970841.2 | 1513141.5 | 1508729.9 | 1459919.1 | 842380.4 | 842380.4 | 431071.4 | 384680.7 | 213329.9	ether-TG	[M+NH4]	Yes	plasmanyl-TG(O-18:1_16:0_20:3)	[M+NH4]	TG
948.933	22.226	0.172102	0.147045	0.139288	0.167899	0.86757	0.41049	0.869644	0.529041	222.877	251.274	414.085	258.239	59.1544	137.839	57.9376	263.148	0.188598	0.17946	0.233436	0.221948	0.533247	0.362031	0.418903	0.491611	175.771	161.076	270.602	180.197	151.778	122.508	160.349	180.107	10.0746		1_plasmanyl-TG(O-18:1_16:0_24:0)+NH4 | 1_plasmenyl-TG(P-18:0_16:0_24:0)+NH4 | 1_plasmanyl-TG(O-16:0_18:1_24:0)+NH4 | 1_plasmanyl-TG(O-20:1_16:0_22:0)+NH4 | 1_plasmenyl-TG(P-20:0_16:0_22:0)+NH4 | 1_plasmanyl-TG(O-18:0_18:1_22:0)+NH4 | 1_plasmanyl-TG(O-18:0	757574.5 | 757574.5 | 662630.9 | 640868.7 | 640868.7 | 545925.1 | 544927.38 | 532593.23 | 342354.41 | 342354.41 | 290194.63 | 246256.96 | 225648.61 | 225648.61 | 183561.93 | 183561.93 | 145790.91 | 137709.22 | 129707.29 | 127662.97 | 117373.14 | 59076.53	ether-TG	[M+NH4]	Yes	plasmanyl-TG(O-18:1_16:0_24:0)	[M+NH4]	TG
976.963	22.592	0.0349463	0.0324763	0.0285225	0.037378	0.262193	0.126765	0.259655	0.162162	103.671	113.807	193.805	125.41	26.2481	54.7446	24.1466	107.708	0.0444644	0.0454241	0.0545921	0.0513201	0.136984	0.0961922	0.116907	0.130903	70.3134	67.495	107.861	76.2813	55.3023	43.7804	58.0299	62.9181	1.74656		1_plasmanyl-TG(O-18:1_16:0_26:0)+NH4 | 1_plasmenyl-TG(P-18:0_16:0_26:0)+NH4 | 1_plasmanyl-TG(O-16:0_18:1_26:0)+NH4 | 1_plasmanyl-TG(O-20:1_16:0_24:0)+NH4 | 1_plasmenyl-TG(P-20:0_16:0_24:0)+NH4 | 1_plasmanyl-TG(O-18:0_18:1_24:0)+NH4 | 1_plasmanyl-TG(O-16:1	733681.8 | 733681.8 | 609628.2 | 593437 | 593437 | 469383.4 | 314915.34 | 314915.34 | 245943.61 | 174670.54 | 174670.54 | 174312.07 | 174312.07 | 108184.48 | 36533.79 | 36175.32 | 18276.47 | 18276.47	ether-TG	[M+NH4]	Yes	plasmanyl-TG(O-18:1_16:0_26:0)	[M+NH4]	TG
860.805	20.2	0.184201	0.112819	0.125403	0.199938	1.0888	0.5361	0.698552	0.670844	466.969	1102.34	1641.89	563.287	28.8881	129.409	47.3393	251.251	0.202898	0.24197	0.429782	0.355397	0.752984	0.467036	0.551753	0.631296	595.766	515.733	858.259	584.463	148.538	102.143	130.196	179.284	123.39		1_plasmanyl-TG(O-18:1_16:1_18:1)+NH4 | 1_plasmenyl-TG(P-18:0_16:1_18:1)+NH4 | 1_plasmenyl-TG(P-20:1_16:0_16:1)+NH4 | 1_plasmanyl-TG(O-18:0_16:1_18:2)+NH4 | 1_plasmenyl-TG(P-18:1_16:0_18:1)+NH4 | 1_plasmanyl-TG(O-16:0_18:1_18:2)+NH4 | 1_plasmanyl-TG(O-18:1	1654910 | 1654910 | 1638188.6 | 1616864.5 | 1495683 | 1474358.9 | 1457637.5 | 1457637.5 | 898707.8 | 898707.8 | 756202.2 | 756202.2	ether-TG	[M+NH4]	Yes	plasmanyl-TG(O-18:1_16:1_18:1)	[M+NH4]	TG
932.809	19.4209	0.00492193	0.000797815	0.00423685	0.00474517	0.0410795	0.0190001	0.0383563	0.0522437	20.169	31.9563	52.6549	24.6085	1.56884	6.06732	1.62708	12.1843	0.000749174	0.00494877	0.00793339	0.00111611	0.0257578	0.0150819	0.0109336	0.024348	13.7806	12.6594	17.2099	12.6345	4.70869	2.9832	3.64118	7.52638	0		1_plasmanyl-TG(O-18:1_20:4_20:4)+NH4 | 1_plasmenyl-TG(P-18:0_20:4_20:4)+NH4	22961.14 | 22961.14	ether-TG	[M+NH4]	Yes	plasmanyl-TG(O-18:1_20:4_20:4)	[M+NH4]	TG
984.838	19.7849	0	0	0	0	0.0154406	0.00566342	0.00907287	0.0110029	8.67517	12.6053	22.6354	9.96625	1.73885	5.85557	1.78552	12.6848	0	0	0	0.000404253	0.00610169	0.00398061	0.0042398	0.00634369	6.25194	5.63633	6.92369	5.34274	5.73355	3.47972	5.06001	7.13063	0		1_plasmanyl-TG(O-18:1_22:5_22:5)+NH4 | 1_plasmenyl-TG(P-18:0_22:5_22:5)+NH4	12642.94 | 12642.94	ether-TG	[M+NH4]	Yes	plasmanyl-TG(O-18:1_22:5_22:5)	[M+NH4]	TG
878.855	21.2876	0.157025	0.136433	0.131734	0.145929	0.755673	0.344289	0.722598	0.425901	106.347	131.536	208.041	129.757	32.4301	83.3308	32.3404	156.639	0.18379	0.170582	0.187195	0.206228	0.542626	0.323714	0.391938	0.448098	107.926	94.0499	157.079	105.624	105.267	83.9705	108.341	127.043	3.34144		1_plasmanyl-TG(O-20:0_16:0_17:1)+NH4 | 1_plasmanyl-TG(O-18:0_17:1_18:0)+NH4	313887 | 203912.9	ether-TG	[M+NH4]	Yes	plasmanyl-TG(O-20:0_16:0_17:1)	[M+NH4]	TG
922.917	22.304	0.131961	0.116326	0.108448	0.128117	0.708796	0.342363	0.722974	0.450086	123.653	127.217	226.463	138.97	51.2229	113.487	51.6286	224.597	0.1462	0.140591	0.181541	0.165849	0.456692	0.320974	0.360433	0.416506	104.939	96.7995	161.608	107.713	140.589	110.067	154.135	173.665	3.81167		1_plasmanyl-TG(O-20:0_16:0_20:0)+NH4 | 1_plasmanyl-TG(O-18:0_16:0_22:0)+NH4 | 1_plasmanyl-TG(O-18:0_18:0_20:0)+NH4 | 1_plasmanyl-TG(O-16:0_18:0_22:0)+NH4 | 1_plasmanyl-TG(O-16:0_20:0_20:0)+NH4 | 1_plasmanyl-TG(O-20:0_18:0_18:0)+NH4	211107.12 | 198502.76 | 176171.71 | 163567.35 | 99784.52 | 76387.19	ether-TG	[M+NH4]	Yes	plasmanyl-TG(O-20:0_16:0_20:0)	[M+NH4]	TG
950.948	22.6725	0.0474571	0.0361598	0.0363497	0.041262	0.420579	0.218276	0.434448	0.284847	118.579	108.668	182.3	130.389	46.9081	96.1578	47.0514	199.849	0.0468419	0.0485833	0.0657398	0.0553192	0.226841	0.165255	0.197247	0.209915	85.4422	87.5284	145.494	97.4648	75.112	89.9369	110.112	94.9698	1.57211		1_plasmanyl-TG(O-20:0_16:0_22:0)+NH4 | 1_plasmanyl-TG(O-16:0_18:0_24:0)+NH4	79940.89 | 69457.15	ether-TG	[M+NH4]	Yes	plasmanyl-TG(O-20:0_16:0_22:0)	[M+NH4]	TG
944.901	21.5753	0.124709	0.0437347	0.195039	0.201075	0.83305	0.245065	0.839311	0.280937	198.829	236.245	632.128	245.886	28.7338	42.9211	27.9407	79.7947	0.230496	0.248972	0.323056	0.270441	0.330731	0.215884	0.254791	0.319471	236.294	219.349	339.103	135.214	56.1871	63.0845	85.7135	52.7636	44.8552		1_plasmanyl-TG(O-20:0_16:0_22:3)+NH4 | 1_plasmanyl-TG(O-18:0_18:0_22:3)+NH4	320740.6 | 195060.33	ether-TG	[M+NH4]	Yes	plasmanyl-TG(O-20:0_16:0_22:3)	[M+NH4]	TG
890.855	21.2911	0.0422913	0.0380642	0.0362371	0.0489504	0.239648	0.10467	0.217514	0.134959	22.8144	29.4937	46.2587	26.7386	10.5912	28.1895	10.6691	54.8817	0.0505028	0.0435357	0.0617858	0.0571839	0.179936	0.0677829	0.145146	0.168029	28.5489	22.9533	31.1589	26.7387	49.7274	28.4295	47.5079	60.2532	3.2191		1_plasmanyl-TG(O-20:0_16:1_18:1)+NH4 | 1_plasmanyl-TG(O-18:0_18:1_18:1)+NH4	26338.45 | 11758.16	ether-TG	[M+NH4]	Yes	plasmanyl-TG(O-20:0_16:1_18:1)	[M+NH4]	TG
904.871	21.2658	0.0547581	0.0671181	0.063475	0.0796462	0.32486	0.14518	0.299385	0.157044	65.5771	82.2073	130.759	80.7549	9.72469	25.8771	9.93235	50.161	0.0786018	0.076867	0.103467	0.101668	0.19916	0.119582	0.151012	0.172574	54.9019	47.557	80.4907	53.3829	31.72	23.3585	30.4524	36.0466	2.29025		1_plasmanyl-TG(O-20:0_17:1_18:1)+NH4 | 1_plasmanyl-TG(O-18:0_17:1_20:1)+NH4 | 1_plasmanyl-TG(O-16:0_17:1_22:1)+NH4	75544.92 | 63393.42 | 24916.13	ether-TG	[M+NH4]	Yes	plasmanyl-TG(O-20:0_17:1_18:1)	[M+NH4]	TG
974.948	22.161	0.0599007	0.0524245	0.0502797	0.0554639	0.248301	0.120191	0.257293	0.149175	97.7512	113.362	184.359	115.142	15.0791	38.1114	15.4337	72.9068	0.0681671	0.0634986	0.0730971	0.0766389	0.142959	0.10112	0.12139	0.144738	66.2299	61.2748	102.665	68.9886	38.8405	31.0463	39.4409	45.4552	7.28456		1_plasmanyl-TG(O-20:0_18:1_22:1)+NH4 | 1_plasmanyl-TG(O-16:0_22:1_22:1)+NH4 | 1_plasmanyl-TG(O-20:0_20:1_20:1)+NH4	116340.34 | 13022.54 | 10789.19	ether-TG	[M+NH4]	Yes	plasmanyl-TG(O-20:0_18:1_22:1)	[M+NH4]	TG
752.712	19.1055	0.0237499	0.0198082	0.0182377	0.030891	0.0608336	0.024916	0.0593351	0.0428241	7.64878	10.0843	24.5023	7.20906	1.76285	3.85639	1.83411	6.63928	0.0285255	0.0284889	0.0303446	0.0251043	0.0413872	0.0308525	0.0313873	0.0374045	10.2469	6.01675	10.8953	7.51203	3.47618	2.4252	3.04863	5.23736	0		1_plasmanyl-TG(O-20:1_12:0_12:0)+NH4 | 1_plasmenyl-TG(P-20:0_12:0_12:0)+NH4	12990.6 | 12990.6	ether-TG	[M+NH4]	Yes	plasmanyl-TG(O-20:1_12:0_12:0)	[M+NH4]	TG
834.79	20.4716	0.234203	0.194545	0.182011	0.218334	0.679798	0.317726	0.67111	0.355413	200.647	166.901	350.384	227.767	15.8588	56.0132	20.9555	101.47	0.250609	0.239207	0.304548	0.256471	0.455316	0.314845	0.359831	0.445253	190.291	157.001	233.163	177.367	74.612	44.656	68.3601	88.1426	6.85622		1_plasmenyl-TG(P-18:1_16:0_16:0)+NH4	147807	ether-TG	[M+NH4]+	Yes	plasmenyl-TG(P-18:1_16:0_16:0)	[M+NH4]+	TG
930.792	19.1909	0	0	0	0	0	0	0	0.00881228	8.28636	12.6843	28.5698	9.0151	1.38414	7.04853	1.14469	17.9121	0	0	0	0	0	0	0	0	6.6382	5.58139	6.77387	5.85775	3.45872	1.49576	2.75062	6.45898	0		1_plasmenyl-TG(P-18:1_20:4_20:4)+NH4	21040.2	ether-TG	[M+NH4]+	Yes	plasmenyl-TG(P-18:1_20:4_20:4)	[M+NH4]+	TG
986.853	20.133	0.000818837	0.00152775	0.000906357	0.000786441	0.0217347	0.00994686	0.0158692	0.0149	9.73166	15.146	26.6988	11.5075	1.24688	4.36434	1.42747	10.0986	0.00116676	0.000720927	0.00187533	0.00107149	0.0159146	0.00570436	0.00788155	0.0122172	6.6185	5.43488	7.08056	6.05672	3.96521	2.71147	3.62717	5.37452	0		1_plasmenyl-TG(P-18:1_22:4_22:4)+NH4	17542.4	ether-TG	[M+NH4]+	Yes	plasmenyl-TG(P-18:1_22:4_22:4)	[M+NH4]+	TG
848.806	20.3868	0.226067	0.170787	0.0634794	0.20108	0.612937	0.309424	0.68508	0.322127	212.663	256.315	355.207	254.315	22.3807	55.9007	22.5515	104.535	0.234363	0.235648	0.272658	0.256838	0.417681	0.282616	0.335211	0.417129	183.736	159.504	263.474	181.103	72.5772	53.2661	66.1404	77.7186	6.03744		1_plasmenyl-TG(P-20:1_15:0_16:0)+NH4 | 1_plasmanyl-TG(O-18:1_15:0_18:1)+NH4 | 1_plasmenyl-TG(P-18:0_15:0_18:1)+NH4	253186.14 | 202082.74 | 202082.74	ether-TG	[M+NH4]+	Yes	plasmenyl-TG(P-20:1_15:0_16:0)	[M+NH4]+	TG
544.456	8.70626	0.128031	0.370671	0.227568	0.190782	0.148006	0.129486	0.19871	0.0272156	7.85025	16.8666	23.8881	9.17267	6.34177	15.1126	9.37841	26.7579	0.14561	0.0809915	0.327383	0.160048	0.239421	0.0894403	0.115128	0.142771	8.22495	4.24957	12.1432	2.34326	1.82643	13.0659	2.73532	6.92139	0		1_TG(10:0_10:0_8:0)+NH4	191898	TG	[M+NH4]+	Yes	TG(10:0_10:0_8:0)	[M+NH4]+	TG
516.425	6.94405	0.132503	0.161298	0.113055	0.082711	0.162423	0.0487624	0.184953	0.0536218	3.39845	6.80757	14.0883	3.34848	2.53642	6.65981	3.15777	18.2471	0.104475	0.0666547	0.137541	0.065841	0.1861	0.0910165	0.133782	0.0613913	4.85382	1.46998	3.9899	2.54611	3.33083	4.3585	3.82359	7.51067	1.34435		1_TG(10:0_8:0_8:0)+NH4	147172	TG	[M+NH4]+	Yes	TG(10:0_8:0_8:0)	[M+NH4]+|[M+Na]+	TG
656.582	14.8172	0.11348	0.135356	0.0793787	0.116401	0.283789	0.115987	0.199211	0.151796	10.5529	10.6054	22.7323	8.4181	5.22939	9.5043	4.68998	17.2106	0.354736	0.160423	0.133947	0.134219	0.100914	0.142151	0.150811	0.122591	6.00118	4.3128	8.91382	8.46577	3.46432	4.96599	4.23022	13.7176	15.3884		1_TG(12:0_12:0_12:0)+NH4	144920	TG	[M+NH4]+	Yes	TG(12:0_12:0_12:0)	[M+NH4]+	TG
684.613	16.1697	0.238135	0.26894	0.152049	0.258122	0.536646	0.150583	0.404259	0.218006	14.4841	19.8893	49.0353	16.4143	8.71694	16.3889	8.90532	33.2382	0.574307	0.256813	0.26261	0.228202	0.290418	0.183629	0.183813	0.238522	13.2644	10.9372	18.3084	10.9351	7.92369	11.5707	7.41526	19.7075	42.5676		1_TG(12:0_12:0_14:0)+NH4	176981	TG	[M+NH4]+	Yes	TG(12:0_12:0_14:0)	[M+NH4]+	TG
712.646	17.2159	0.870526	0.864395	0.45606	0.624274	1.38824	0.408967	1.1601	0.606645	33.6603	46.7741	198.274	36.243	22.9768	36.086	33.7438	78.4024	0.812144	0.501552	0.654784	0.545769	1.35302	0.582472	0.544795	0.587155	37.2469	22.1826	44.2571	25.3588	21.1871	42.6283	20.4861	60.052	214.384		1_TG(12:0_14:0_14:0)+NH4 | 1_TG(12:0_12:0_16:0)+NH4	382765.5 | 103440.9	TG	[M+NH4]+	Yes	TG(12:0_14:0_14:0)	[M+NH4]+	TG
740.675	18.0619	1.93157	1.26968	0.961399	1.47372	3.05475	0.952087	2.55557	1.46438	108.978	157.77	411.731	117.31	47.2539	87.1074	70.6411	153.206	1.40668	1.18349	1.42998	1.25559	2.80905	1.32759	1.26013	1.39626	123.656	76.2254	163.053	99.4051	65.3097	87.226	51.4142	116.126	460.002		1_TG(12:0_14:0_16:0)+NH4 | 1_TG(10:0_14:0_18:0)+NH4 | 1_TG(14:0_14:0_14:0)+NH4 | 1_TG(12:0_12:0_18:0)+NH4 | 1_TG(10:0_16:0_16:0)+NH4	614399.9 | 488335.77 | 384661.3 | 212328.11 | 166787.36	TG	[M+NH4]+	Yes	TG(12:0_14:0_16:0)	[M+NH4]+	TG
738.662	17.3314	0.148031	0.120829	0.103486	0.179295	0.277006	0.123056	0.347327	0.197425	17.7877	26.933	84.7084	22.4102	11.4137	17.8615	8.43886	44.4507	0.173787	0.168438	0.183034	0.164147	0.169766	0.143834	0.173505	0.186916	20.6208	15.0559	25.8761	16.8305	12.7409	15.0945	11.1337	25.5045	322.572		1_TG(12:0_14:0_16:1)+NH4 | 1_TG(10:0_16:0_16:1)+NH4 | 1_TG(10:0_14:0_18:1)+NH4 | 1_TG(12:0_12:0_18:1)+NH4	225164.81 | 144331.49 | 114110.16 | 70644.17	TG	[M+NH4]+	Yes	TG(12:0_14:0_16:1)	[M+NH4]+	TG
766.691	18.1388	1.2718	0.8539	0.915276	1.37194	2.38046	1.08573	2.6885	1.76076	181.778	275.502	513.393	242.395	62.2255	113.318	56.9804	238.635	1.32005	1.3795	1.6265	1.23809	1.49227	1.27366	1.25896	1.57241	187.606	160.491	271.17	170.085	100.789	95.3966	85.7754	155.241	1130.84		1_TG(12:0_16:0_16:1)+NH4 | 1_TG(12:0_14:0_18:1)+NH4 | 1_TG(14:0_14:0_16:1)+NH4 | 1_TG(14:0_14:1_16:0)+NH4 | 1_TG(12:0_14:1_18:0)+NH4 | 1_TG(10:0_16:0_18:1)+NH4	1150565.2 | 1026219.9 | 1018936.3 | 987369 | 459571.99 | 276952.6	TG	[M+NH4]+	Yes	TG(12:0_16:0_16:1)	[M+NH4]+	TG
740.674	18.7935	0.0394423	0.0291854	0.0304885	0.0627307	0.060037	0.0291525	0.0704179	0.059033	3.65028	4.42147	7.04654	3.98016	3.24576	3.24183	2.94064	6.88971	0.0430055	0.050722	0.0520799	0.0474653	0.0539677	0.0519504	0.0486998	0.0439536	3.14375	2.29173	4.30475	2.5073	2.33976	2.68635	2.0909	4.07908	0.0447269		1_TG(14:0_14:0_14:0)+NH4	11954.8	TG	[M+NH4]+	Yes	TG(14:0_14:0_14:0)	[M+NH4]+	TG
754.691	18.4274	0.553437	0.44433	0.408534	0.648582	0.944335	0.420094	1.09425	0.443314	30.0766	39.1444	59.8254	35.4581	24.1222	23.0681	23.3615	46.1073	0.556181	0.617188	0.390923	0.562895	0.62401	0.545668	0.544227	0.430908	22.9187	22.3338	41.4593	21.2816	21.0334	24.7696	19.2558	36.0677	51.0544		1_TG(14:0_14:0_15:0)+NH4 | 1_TG(13:0_14:0_16:0)+NH4	205039.87 | 51292.87	TG	[M+NH4]+	Yes	TG(14:0_14:0_15:0)	[M+NH4]+	TG
768.706	18.7726	2.61718	2.0982	2.13929	2.993	5.30603	2.60302	5.75635	3.7119	345.338	488.902	878.092	442.635	117.798	220.219	113.938	418.677	3.07944	2.98595	3.29797	2.81055	3.63491	3.12195	2.79909	3.33765	381.865	306.835	533.796	350.94	179.21	155.532	154.684	268.036	939.98		1_TG(14:0_14:0_16:0)+NH4 | 1_TG(12:0_16:0_16:0)+NH4 | 1_TG(12:0_14:0_18:0)+NH4 | 1_TG(14:0_15:0_15:0)+NH4	2053938.5 | 1772787 | 1604750 | 919156.05	TG	[M+NH4]+	Yes	TG(14:0_14:0_16:0)	[M+NH4]+	TG
764.676	17.4446	0.294722	0.210556	0.214655	0.323264	0.471716	0.213078	0.57272	0.380588	31.3491	48.0912	107.185	38.7515	14.8902	25.1923	13.4658	71.9386	0.310337	0.341193	0.351673	0.299334	0.355086	0.271581	0.31958	0.343867	33.6142	25.017	44.623	27.163	21.7291	15.8174	18.2216	45.0138	326.242		1_TG(14:0_14:1_16:1)+NH4 | 1_TG(12:0_16:1_16:1)+NH4 | 1_TG(12:0_14:1_18:1)+NH4 | 1_TG(14:1_14:1_16:0)+NH4 | 1_TG(14:0_15:1_15:1)+NH4	218259.14 | 149022.38 | 136443.59 | 97289.56 | 32498.674	TG	[M+NH4]+	Yes	TG(14:0_14:1_16:1)	[M+NH4]+	TG
768.707	18.623	0.644575	0.525571	0.458549	0.776696	1.059	0.492177	1.27148	0.730835	31.9974	42.8116	87.5637	39.655	26.8592	35.8145	25.3585	72.8717	0.637059	0.671604	0.678684	0.653035	0.730093	0.598508	0.620926	0.749237	30.6778	23.5505	46.9391	24.7676	23.4112	26.3866	20.3214	41.9609	21.3996		1_TG(14:0_15:0_15:0)+NH4 | 1_TG(14:0_14:0_16:0)+NH4 | 1_TG(12:0_16:0_16:0)+NH4	162387.63 | 84770.68 | 65402.77	TG	[M+NH4]+	Yes	TG(14:0_15:0_15:0)	[M+NH4]+	TG
782.722	19.0877	2.08964	1.65878	1.54477	2.40577	3.79889	1.61681	4.12368	2.63543	85.7747	97.3314	215.276	93.8767	65.3061	89.3682	61.2869	172.174	2.04406	2.14042	2.37111	2.24862	2.30994	2.04831	2.08839	2.63803	83.038	64.2624	124.473	70.5527	62.6612	65.6258	54.5637	103.341	114.871		1_TG(14:0_15:0_16:0)+NH4 | 1_TG(13:0_15:0_17:0)+NH4 | 1_TG(13:0_16:0_16:0)+NH4 | 1_TG(15:0_15:0_15:0)+NH4 | 1_TG(14:0_14:0_17:0)+NH4 | 1_TG(12:0_16:0_17:0)+NH4	2634904.3 | 1044982.75 | 946700.3 | 929660.8 | 873865.15 | 586179.04	TG	[M+NH4]+	Yes	TG(14:0_15:0_16:0)	[M+NH4]+	TG
780.706	18.5015	1.86355	1.40868	1.36897	2.1272	3.19015	1.19426	3.32276	2.18647	98.4722	136.259	262.791	125.62	75.8992	98.5964	73.8287	213.415	1.85588	1.98772	2.0544	1.94556	2.11729	1.81842	1.86649	2.25454	100.35	77.1296	131.589	81.2624	71.6155	76.4474	62.5914	122.386	134.333		1_TG(14:0_15:0_16:1)+NH4 | 1_TG(13:0_16:0_16:1)+NH4 | 1_TG(14:0_15:1_16:0)+NH4 | 1_TG(14:1_15:0_16:0)+NH4 | 1_TG(12:0_16:1_17:0)+NH4 | 1_TG(15:0_15:0_15:1)+NH4 | 1_TG(13:0_15:0_17:1)+NH4 | 1_TG(14:0_14:1_17:0)+NH4 | 1_TG(14:0_14:0_17:1)+NH4 | 1_TG(12:0_16	646522.6 | 436796.94 | 418103 | 359318.9 | 302070.171 | 294533 | 253190.26 | 251484.321 | 220506.12 | 168486.97 | 158353.861	TG	[M+NH4]+	Yes	TG(14:0_15:0_16:1)	[M+NH4]+	TG
778.692	17.8638	0.460956	0.386164	0.343698	0.535604	0.793541	0.361518	0.934236	0.851923	41.7423	55.5746	121.325	48.7593	21.8202	40.9473	32.752	71.3201	0.586182	0.5176	0.661982	0.475727	0.513894	0.456208	0.452011	0.547562	31.4497	19.7886	36.1694	26.4218	18.4522	30.2883	18.2957	42.6841	47.5586		1_TG(14:0_15:1_16:1)+NH4 | 1_TG(14:1_15:0_16:1)+NH4 | 1_TG(13:0_16:1_16:1)+NH4 | 1_TG(15:0_15:1_15:1)+NH4	133153.94 | 103459.92 | 63240.49 | 50910.12	TG	[M+NH4]+	Yes	TG(14:0_15:1_16:1)	[M+NH4]+	TG
796.737	19.3898	11.9691	9.46937	8.82562	12.7444	25.2406	11.0237	25.8005	15.9686	1054.9	1405.28	2172.56	1279.77	351.087	633.012	324.839	1151.09	12.0897	11.25	13.7551	13.1349	16.6543	12.9635	12.8029	16.0528	1105.54	911.657	1568.63	1024.53	592.629	460.15	526.581	815.195	1231.3		1_TG(14:0_16:0_16:0)+NH4 | 1_TG(15:0_15:0_16:0)+NH4 | 1_TG(14:0_15:0_17:0)+NH4 | 1_TG(14:0_14:0_18:0)+NH4	14144304 | 9941688.6 | 1855717.62 | 1773355.56	TG	[M+NH4]+	Yes	TG(14:0_16:0_16:0)	[M+NH4]+	TG
794.722	18.7757	9.75395	7.82773	7.38588	10.3656	21.202	9.64546	23.1938	14.8358	1146.75	1627.17	2836.18	1422.32	293.627	621.217	299.333	1223.75	9.77163	9.87158	11.9756	10.8328	13.3456	10.2759	10.9688	13.7823	1197.28	963.625	1616.67	1085.15	514.241	412.192	434.627	747.25	4424.17		1_TG(14:0_16:0_16:1)+NH4 | 1_TG(14:0_14:0_18:1)+NH4 | 1_TG(12:0_16:0_18:1)+NH4 | 1_TG(15:0_15:1_16:0)+NH4 | 1_TG(14:1_16:0_16:0)+NH4 | 1_TG(15:0_15:0_16:1)+NH4 | 1_TG(14:0_15:0_17:1)+NH4 | 1_TG(14:0_14:1_18:0)+NH4 | 1_TG(13:0_15:0_18:1)+NH4	8252846 | 3785223 | 3345813.4 | 3147575.87 | 2995569.31 | 2948406.8 | 2632203.44 | 1597505.25 | 1277569.89	TG	[M+NH4]+	Yes	TG(14:0_16:0_16:1)	[M+NH4]+|[M+Na]+	TG
824.769	19.9389	32.5124	27.1836	25.4565	32.084	73.5528	34.3251	77.9726	40.4069	2249.71	2895.26	4463.55	2682.36	674.899	1540.11	694.608	2705.96	32.2874	32.2187	38.8115	37.8965	49.3909	37.572	38.2454	50.8891	2353.63	1902.55	3343.76	2227.96	1625.59	1175.61	1452.54	1990.43	4250.23		1_TG(14:0_16:0_18:0)+NH4 | 1_TG(16:0_16:0_16:0)+NH4 | 1_TG(15:0_16:0_17:0)+NH4 | 1_TG(15:0_15:0_18:0)+NH4 | 1_TG(14:0_17:0_17:0)+NH4	78818555 | 62273270 | 23230413.8 | 1791999.5 | 187477.24	TG	[M+NH4]+	Yes	TG(14:0_16:0_18:0)	[M+NH4]+	TG
822.754	19.3719	35.8395	28.9343	27.3877	36.3988	81.6409	37.0183	84.4149	50.3037	3480.61	4544.31	6714.97	4317.24	894.84	1721.41	878.619	3199.47	35.1296	35.0595	42.516	41.2281	52.2061	37.8503	41.0329	52.8208	3468.2	2855.29	4926.29	3204.99	1665.22	1260.91	1393.88	2033.02	9340.5		1_TG(14:0_16:0_18:1)+NH4 | 1_TG(16:0_16:0_16:1)+NH4 | 1_TG(14:0_16:1_18:0)+NH4 | 1_TG(15:0_15:0_18:1)+NH4 | 1_TG(15:1_16:0_17:0)+NH4 | 1_TG(15:0_16:1_17:0)+NH4 | 1_TG(12:0_18:0_18:1)+NH4 | 1_TG(15:0_16:0_17:1)+NH4 | 1_TG(14:0_17:0_17:1)+NH4 | 1_TG(13:0_17	38971549 | 27184981 | 11797219.2 | 9621210.1 | 5231252.9 | 3447590.08 | 2754374.2 | 1396635 | 1255576.14 | 1010039.77 | 954682.74 | 884876.72 | 177165.7	TG	[M+NH4]+	Yes	TG(14:0_16:0_18:1)	[M+NH4]+	TG
870.753	18.6582	5.3292	4.60349	4.34018	5.42245	13.1397	5.59835	13.2421	8.90138	118.063	185.674	310.513	120.114	30.7662	83.7972	29.9838	161.89	5.57933	5.34131	6.74644	6.43526	7.87813	5.89859	6.25239	8.32176	111.481	86.7453	151.941	94.5136	72.6314	49.5314	61.5694	103.834	6086.16		1_TG(14:0_16:0_22:5)+NH4 | 1_TG(16:0_18:2_18:3)+NH4 | 1_TG(16:0_16:1_20:4)+NH4 | 1_TG(14:0_18:2_20:3)+NH4 | 1_TG(16:1_18:2_18:2)+NH4	1140467.1 | 598078.19 | 459577.28 | 290038.05 | 127104.73	TG	[M+NH4]+	Yes	TG(14:0_16:0_22:5)	[M+NH4]+	TG
868.739	18.412	0.496216	0.430898	0.42825	0.511827	1.32927	0.570168	1.28332	0.893451	8.46773	12.4504	21.0276	9.63516	3.22326	10.6834	3.12051	20.2961	0.501811	0.489741	0.619869	0.607312	0.759833	0.535704	0.565177	0.736037	6.06098	5.18612	9.61659	6.22515	7.85433	5.08294	6.95122	10.8654	205.812		1_TG(14:0_16:0_22:6)+NH4	100867	TG	[M+NH4]+	Yes	TG(14:0_16:0_22:6)	[M+NH4]+	TG
792.707	18.4746	0.912903	0.672739	0.62299	1.04559	1.74116	0.719318	1.90562	1.20996	84.439	126.841	209.308	113.422	45.331	55.9975	42.8551	116.42	0.947196	0.901906	1.07019	0.947059	1.07969	0.920841	1.04262	1.20704	88.0525	70.8172	107.312	66.2367	44.636	44.7048	37.6612	70.8743	133.842		1_TG(14:0_16:1_16:1)+NH4 | 1_TG(14:1_16:0_16:1)+NH4 | 1_TG(14:0_14:0_18:2)+NH4	188918.19 | 117280.78 | 63134.6	TG	[M+NH4]+	Yes	TG(14:0_16:1_16:1)	[M+NH4]+	TG
820.738	18.8407	15.5757	12.7026	11.9388	16.4966	31.5128	15.3136	36.045	21.5973	1463.14	2071.86	3296.96	1811.4	390.367	720.766	352.7	1449	15.8239	15.9001	18.8259	17.9838	21.2489	16.3399	17.8079	22.3294	1428.48	1145.11	1939.59	1270.38	628.256	488.418	519.329	876.833	11084.1		1_TG(14:0_16:1_18:1)+NH4 | 1_TG(16:0_16:1_16:1)+NH4 | 1_TG(14:0_16:0_18:2)+NH4 | 1_TG(14:1_16:0_18:1)+NH4 | 1_TG(12:0_18:1_18:1)+NH4 | 1_TG(14:0_17:1_17:1)+NH4	9584537 | 6801404 | 3485589 | 3141779.3 | 2579384.52 | 1840130.5	TG	[M+NH4]+	Yes	TG(14:0_16:1_18:1)	[M+NH4]+	TG
818.723	18.3407	3.48338	2.80014	2.68395	3.60413	7.29544	3.26094	7.78481	4.89381	278.891	416.893	725.049	342.15	39.3446	64.9313	39.1432	142.496	3.47659	3.50053	4.12546	3.9474	4.50889	3.50298	3.73118	4.88825	270.489	213.605	358.269	235.866	54.0619	45.7096	45.6442	84.1613	2888.76		1_TG(14:0_16:1_18:2)+NH4 | 1_TG(14:1_16:1_18:1)+NH4 | 1_TG(16:1_16:1_16:1)+NH4 | 1_TG(15:1_16:1_17:1)+NH4 | 1_TG(14:1_16:0_18:2)+NH4 | 1_TG(14:0_14:0_20:3)+NH4 | 1_TG(14:1_17:1_17:1)+NH4 | 1_TG(15:1_15:1_18:1)+NH4	813043.69 | 801664.6 | 566968.2 | 469260.51 | 328905.16 | 95419.99 | 71069.98 | 55321.34	TG	[M+NH4]+	Yes	TG(14:0_16:1_18:2)	[M+NH4]+	TG
868.739	18.0298	0.82848	0.67889	0.679451	0.788623	1.94292	0.840695	1.9659	1.32734	8.75689	14.2136	27.378	19.1932	1.47983	7.23271	2.31641	13.1215	0.840304	0.813146	1.02813	0.973681	1.1616	0.893191	0.908741	1.24387	6.69672	11.7031	9.45098	5.68801	5.04129	4.04268	5.08181	17.9423	2077.09		1_TG(14:0_18:2_20:4)+NH4 | 1_TG(16:1_16:1_20:4)+NH4 | 1_TG(14:0_16:1_22:5)+NH4	91928.09 | 89151.64 | 76524.35	TG	[M+NH4]+	Yes	TG(14:0_18:2_20:4)	[M+NH4]+	TG
790.693	17.6947	0.343153	0.187194	0.237184	0.326401	0.638766	0.311328	0.737808	0.441338	35.6863	35.5701	52.3958	31.6986	12.7921	16.1172	11.9193	35.0164	0.356873	0.358897	0.389749	0.390854	0.423127	0.343742	0.371468	0.456836	30.7021	27.329	45.4756	30.4173	14.3713	13.2991	11.4226	20.7481	313.066		1_TG(14:1_14:1_18:1)+NH4	30801.2	TG	[M+NH4]+	Yes	TG(14:1_14:1_18:1)	[M+NH4]+	TG
792.707	18.2242	3.09414	2.40992	2.29615	3.45444	5.90173	2.65569	6.40541	4.142	297.274	441.975	616.911	375.956	121.789	187.13	76.8426	404.792	3.11505	3.21009	3.53611	3.3019	3.71625	3.19069	3.17022	3.96089	296.271	236.237	404.466	258.638	107.692	136.061	123.589	238.525	1886.85		1_TG(14:1_16:0_16:1)+NH4 | 1_TG(14:0_16:1_16:1)+NH4 | 1_TG(12:0_16:1_18:1)+NH4 | 1_TG(14:0_14:1_18:1)+NH4 | 1_TG(14:0_14:0_18:2)+NH4 | 1_TG(12:0_16:0_18:2)+NH4 | 1_TG(15:1_15:1_16:0)+NH4 | 1_TG(12:0_17:1_17:1)+NH4	1401142.3 | 1379631.6 | 1223430.25 | 604232.16 | 449337.3 | 365533.69 | 112481.58 | 92152.71	TG	[M+NH4]+	Yes	TG(14:1_16:0_16:1)	[M+NH4]+	TG
790.693	17.5737	0.447282	0.334306	0.319068	0.451245	0.818422	0.379851	0.950277	0.567245	36.8949	52.8406	102.637	44.0956	14.9614	22.251	14.152	51.2972	0.453852	0.469878	0.497577	0.491353	0.517065	0.438857	0.461087	0.570151	34.5149	11.4971	47.9126	30.5813	16.8766	16.5243	13.9099	28.6908	441.843		1_TG(14:1_16:1_16:1)+NH4	151132	TG	[M+NH4]+	Yes	TG(14:1_16:1_16:1)	[M+NH4]+	TG
782.723	20.2527	0.118739	0.0959884	0.0875088	0.141396	0.180426	0.0935371	0.21359	0.112022	4.38419	5.05009	6.98787	4.46486	6.01273	5.75915	5.90971	11.6948	0.117613	0.122809	0.123085	0.119467	0.134598	0.116599	0.111956	0.143321	3.28181	3.26153	5.14511	2.86245	4.28407	5.21397	3.34696	7.18993	0.808963		1_TG(15:0_15:0_15:0)+NH4	240081	TG	[M+NH4]+	Yes	TG(15:0_15:0_15:0)	[M+NH4]+	TG
796.738	19.2558	0.762627	0.646596	0.5658	0.99177	1.37169	0.634224	1.55185	1.02835	37.2821	44.5872	90.5878	40.6676	29.0317	34.2254	34.2027	75.487	0.844553	0.895357	0.960565	0.90307	1.01689	0.825573	0.726231	0.915627	32.4227	22.5265	45.8364	30.902	25.6301	27.0235	22.2617	46.6186	41.7301		1_TG(15:0_15:0_16:0)+NH4 | 1_TG(14:0_16:0_16:0)+NH4 | 1_TG(14:0_15:0_17:0)+NH4 | 1_TG(13:0_16:0_17:0)+NH4	482460.6 | 448092.2 | 329582.81 | 190161.25	TG	[M+NH4]+	Yes	TG(15:0_15:0_16:0)	[M+NH4]+	TG
810.753	20.0259	0.445542	0.341495	0.329043	0.498989	0.647507	0.33175	0.805916	0.402778	10.8356	14.1921	18.7772	13.8711	20.0243	17.4551	19.3666	36.4785	0.438631	0.448987	0.465091	0.448786	0.251657	0.265548	0.412232	0.490149	9.53783	7.92851	15.2437	8.31492	13.7805	16.8271	10.2299	21.1554	3.15862		1_TG(15:0_15:0_17:0)+NH4	37476.5	TG	[M+NH4]+	Yes	TG(15:0_15:0_17:0)	[M+NH4]+	TG
808.738	20.0849	0.171565	0.132279	0.127511	0.208526	0.280929	0.130468	0.32321	0.171989	3.16936	4.13505	5.52617	4.49817	8.67283	8.54112	8.57404	17.0064	0.167938	0.175748	0.183838	0.174052	0.209239	0.171464	0.159409	0.200119	3.05348	2.47356	4.76077	2.55688	6.94355	7.87362	5.66511	10.1971	1.59372		1_TG(15:0_15:0_17:1)+NH4	88139.9	TG	[M+NH4]+	Yes	TG(15:0_15:0_17:1)	[M+NH4]+	TG
810.753	19.6711	6.51401	5.38871	4.95462	7.3024	13.1736	5.9776	14.3061	7.57299	180.519	226.315	372.986	205.041	145.464	187.187	139.667	364.14	6.76807	6.40221	7.5686	7.33192	9.0768	6.44466	6.95217	8.91298	167.504	127.385	261.039	150.096	150.042	151.002	125.557	219.622	382.878		1_TG(15:0_16:0_16:0)+NH4 | 1_TG(14:0_16:0_17:0)+NH4 | 1_TG(15:0_15:0_17:0)+NH4 | 1_TG(14:0_15:0_18:0)+NH4 | 1_TG(13:0_16:0_18:0)+NH4 | 1_TG(13:0_17:0_17:0)+NH4	8233162 | 6692345.4 | 3338318.8 | 2094209.09 | 1854538.83 | 345939.33	TG	[M+NH4]+	Yes	TG(15:0_16:0_16:0)	[M+NH4]+	TG
808.737	19.1059	9.22269	7.26554	6.813	10.3181	15.6461	6.50368	15.8902	8.96549	401.533	532.744	1013.14	479.449	269.377	374.38	264.348	779.874	9.1265	9.36942	10.513	9.92408	11.5753	9.14732	9.45837	12.0215	395.114	311.285	557.195	338.899	278.067	277.13	241.329	451.767	679.756		1_TG(15:0_16:0_16:1)+NH4 | 1_TG(14:0_16:0_17:1)+NH4 | 1_TG(14:0_15:0_18:1)+NH4 | 1_TG(14:0_16:1_17:0)+NH4 | 1_TG(13:0_16:0_18:1)+NH4 | 1_TG(15:0_15:0_17:1)+NH4 | 1_TG(15:1_16:0_16:0)+NH4 | 1_TG(15:0_15:1_17:0)+NH4 | 1_TG(13:0_17:0_17:1)+NH4 | 1_TG(13:0_16	2330463.2 | 1645891.6 | 1571265.6 | 1168635.08 | 1015039.22 | 951161.2 | 943281.02 | 880833.6 | 596801.25 | 442798.24 | 440000.94 | 353187.15 | 334335.55 | 224838.62 | 219507.85	TG	[M+NH4]+	Yes	TG(15:0_16:0_16:1)	[M+NH4]+|[M+Na]+	TG
836.768	19.6445	15.2398	12.6083	11.9235	15.9216	33.287	14.7867	35.2056	20.1584	483.203	652.987	1082.78	593.137	274.481	459.664	266.978	869.899	15.0638	15.0804	18.3208	18.0619	21.9469	15.3597	16.6892	21.9152	501.874	402.578	707.307	447.615	386.286	326.27	346.605	542.945	2499.77		1_TG(15:0_16:0_18:1)+NH4 | 1_TG(16:0_16:1_17:0)+NH4 | 1_TG(16:0_16:0_17:1)+NH4 | 1_TG(15:0_17:0_17:1)+NH4 | 1_TG(14:0_17:0_18:1)+NH4 | 1_TG(14:0_17:1_18:0)+NH4 | 1_TG(15:0_16:1_18:0)+NH4	3111564.2 | 2795977.5 | 2634168.7 | 1686716.5 | 1375666.2 | 1105251 | 890045.7	TG	[M+NH4]+	Yes	TG(15:0_16:0_18:1)	[M+NH4]+	TG
832.739	18.8003	0.740105	0.595064	0.456152	0.826499	1.52976	0.670467	1.57241	1.13211	31.3429	40.4897	90.5577	44.645	15.3685	27.152	19.4784	52.5218	0.678797	0.611145	0.928929	0.768989	0.955231	0.816121	0.766523	0.988544	24.7343	21.6695	24.9531	24.6801	16.2453	18.8498	13.3335	36.2621	141.929		1_TG(15:0_16:0_18:3)+NH4 | 1_TG(15:0_16:1_18:2)+NH4 | 1_TG(15:1_16:0_18:2)+NH4 | 1_TG(15:1_16:1_18:1)+NH4 | 1_TG(16:1_16:1_17:1)+NH4 | 1_TG(15:1_17:1_17:1)+NH4	147462.68 | 133182.22 | 89028.83 | 79611.11 | 51668.87 | 33860.73	TG	[M+NH4]+	Yes	TG(15:0_16:0_18:3)	[M+NH4]+	TG
806.722	18.8062	0.677923	0.512654	0.483011	0.775945	1.14052	0.510627	1.27068	0.799834	35.4458	46.996	75.131	42.3486	31.2185	33.5934	29.5791	71.686	0.655701	0.682521	0.706833	0.692574	0.755681	0.691279	0.668044	0.812765	33.6275	26.3175	48.8355	28.2725	25.9207	28.3682	21.8406	42.1898	12.8356		1_TG(15:0_16:1_16:1)+NH4 | 1_TG(15:1_16:0_16:1)+NH4 | 1_TG(14:0_15:0_18:2)+NH4	137069.93 | 111306.04 | 70270.25	TG	[M+NH4]+	Yes	TG(15:0_16:1_16:1)	[M+NH4]+	TG
832.739	18.5974	1.44787	1.14857	1.12603	1.57163	2.96597	1.32305	3.13301	2.01608	53.1086	81.85	157.116	63.3929	30.9367	45.3207	43.2318	98.5496	1.49605	1.46718	1.61656	1.65488	2.76244	1.46294	1.48977	2.03108	59.8646	42.3234	71.6847	46.2793	34.9365	31.8189	29.6157	59.3812	626.286		1_TG(15:0_16:1_18:2)+NH4 | 1_TG(16:1_16:1_17:1)+NH4 | 1_TG(15:1_16:1_18:1)+NH4 | 1_TG(14:0_17:1_18:2)+NH4 | 1_TG(15:1_17:1_17:1)+NH4 | 1_TG(14:0_17:2_18:1)+NH4 | 1_TG(15:1_16:0_18:2)+NH4	409568.2 | 322207.37 | 310794.18 | 179466.82 | 155429.72 | 71650.58 | 58469.03	TG	[M+NH4]+	Yes	TG(15:0_16:1_18:2)	[M+NH4]+	TG
860.769	19.3931	0.885766	0.662058	0.634164	1.19288	1.64717	0.654913	1.50171	1.32091	40.6975	37.0483	73.3842	51.2433	18.3513	27.9765	17.7072	52.0145	0.734747	1.05408	1.02373	1.00819	1.0801	0.808759	0.747408	0.962556	31.9191	31.2829	58.565	36.76	28.1887	20.4636	21.3406	35.7873	87.9434		1_TG(15:0_18:1_18:2)+NH4 | 1_TG(16:1_17:0_18:2)+NH4 | 1_TG(17:0_17:1_17:2)+NH4 | 1_TG(17:1_17:1_17:1)+NH4	146699.04 | 118771.2 | 55208.33 | 29246.44	TG	[M+NH4]+	Yes	TG(15:0_18:1_18:2)	[M+NH4]+	TG
806.722	18.578	3.4968	3.40253	3.145	4.8389	7.88339	3.54926	8.93808	5.4481	136.166	298.976	572.649	165.18	103.419	205.858	98.3682	443.233	4.27225	4.45166	4.8128	4.63267	5.09059	4.29589	4.3593	5.45924	212.361	102.569	187.714	110.723	147.05	99.3428	128.653	255.062	214.292		1_TG(15:1_16:0_16:1)+NH4 | 1_TG(14:0_16:1_17:1)+NH4 | 1_TG(15:0_16:1_16:1)+NH4 | 1_TG(13:0_16:1_18:1)+NH4 | 1_TG(15:0_15:1_17:1)+NH4 | 1_TG(14:0_15:0_18:2)+NH4 | 1_TG(14:0_15:1_18:1)+NH4 | 1_TG(14:1_16:0_17:1)+NH4 | 1_TG(14:1_15:0_18:1)+NH4 | 1_TG(14:0_16	703940.7 | 631390.69 | 622993.2 | 341138.607 | 325638.72 | 294424.08 | 250435.9 | 243634.23 | 224264.82 | 187632.06 | 150130.99 | 128915.937 | 114012.857	TG	[M+NH4]+	Yes	TG(15:1_16:0_16:1)	[M+NH4]+	TG
822.753	19.9178	1.06542	0.82062	0.773017	1.21586	1.61747	0.802954	0.550188	0.948108	52.4991	41.0973	90.4179	62.2689	51.0181	49.8177	50.0417	99.2615	0.770708	1.09108	1.11401	1.12455	1.18816	1.00874	1.01026	1.27908	46.5187	17.4779	34.1713	40.5414	40.5449	46.7261	18.264	58.5941	16.857		1_TG(16:0_16:0_16:1)+NH4	108799	TG	[M+NH4]+	Yes	TG(16:0_16:0_16:1)	[M+NH4]+	TG
838.784	20.189	4.17513	3.31794	3.11846	4.68092	8.78154	3.84756	9.02638	5.35887	104.88	130.104	301.228	174.077	93.9224	159.831	94.1083	302.69	4.03319	3.8383	4.76474	4.59806	6.30249	4.05468	4.44976	5.7461	146.005	104.1	168.325	108.771	148.127	136.755	155.421	211.82	593.162		1_TG(16:0_16:0_17:0)+NH4 | 1_TG(15:0_16:0_18:0)+NH4 | 1_TG(14:0_16:0_19:0)+NH4 | 1_TG(14:0_17:0_18:0)+NH4 | 1_TG(15:0_17:0_17:0)+NH4 | 1_TG(15:0_15:0_19:0)+NH4	5152960 | 5023761 | 3557500.49 | 2710509 | 2520518.3 | 702123.88	TG	[M+NH4]+	Yes	TG(16:0_16:0_17:0)	[M+NH4]+|[M+Na]+	TG
852.8	20.4294	13.7156	11.6502	10.4878	12.8378	33.7756	16.9824	37.9064	18.8441	2578.2	3045.8	4326.24	3064.51	970.201	2421.05	937.385	4018.93	14.1429	13.5761	16.0144	16.1238	22.5361	18.5504	19.2224	24.9045	2861.1	2404.02	4259.31	2749.52	3308.74	2750.92	3051.94	3497.16	2388.35		1_TG(16:0_16:0_18:0)+NH4 | 1_TG(14:0_18:0_18:0)+NH4 | 1_TG(14:0_16:0_20:0)+NH4 | 1_TG(16:0_17:0_17:0)+NH4	78803500 | 32681930.5 | 18260827.5 | 1761145.8	TG	[M+NH4]+	Yes	TG(16:0_16:0_18:0)	[M+NH4]+|[M+Na]+	TG
850.784	19.9004	79.998	65.7375	63.1741	80.872	197.551	88.0922	203.331	112.538	7251.71	9531.76	15082.1	8913.73	1866.47	4597.09	1821.13	8350.86	79.5057	76.1466	97.9059	93.7698	127.973	87.0374	96.0873	127.732	7682.99	6209.68	10818.4	7069.4	4480.89	3348.27	4122.57	5732.73	24764.4		1_TG(16:0_16:0_18:1)+NH4 | 1_TG(14:0_16:0_20:1)+NH4 | 1_TG(16:0_16:1_18:0)+NH4 | 1_TG(14:0_18:0_18:1)+NH4	100980620 | 67544536 | 3369469.62 | 2864317.5	TG	[M+NH4]+	Yes	TG(16:0_16:0_18:1)	[M+NH4]+|[M+Na]+	TG
874.785	19.6836	4.51762	3.95924	2.46651	4.84607	10.4029	4.95731	7.89877	6.28496	374.197	470.358	891.454	332.847	95.9139	180.015	90.7179	357.013	4.78373	2.90339	3.80312	5.16634	5.72846	4.52696	5.30521	7.27309	358.924	268.036	504.296	361.076	187.104	142.567	153.953	243.254	3132.2		1_TG(16:0_16:0_20:3)+NH4 | 1_TG(14:0_18:0_20:3)+NH4 | 1_TG(16:0_18:1_18:2)+NH4 | 1_TG(16:0_18:0_18:3)+NH4 | 1_TG(16:1_18:0_18:2)+NH4 | 1_TG(16:1_18:1_18:1)+NH4 | 1_TG(16:0_16:1_20:2)+NH4 | 1_TG(16:1_16:1_20:1)+NH4	3714994.8 | 2925996.42 | 1759011.2 | 1327130.3 | 1280053.2 | 856447.9 | 831660.1 | 354543.29	TG	[M+NH4]+	Yes	TG(16:0_16:0_20:3)	[M+NH4]+	TG
870.753	18.8616	0.967026	0.817479	0.745448	0.949705	2.13914	0.883602	2.30748	1.51087	22.8044	35.3701	59.1998	27.1594	7.30036	16.255	7.08031	32.5656	1.06355	1.03855	1.18991	1.09864	1.40161	1.02575	1.20627	1.5253	21.3518	16.8185	29.3063	18.948	13.7536	9.64268	11.5114	19.6263	391.921		1_TG(16:0_16:0_20:5)+NH4	195944	TG	[M+NH4]+	Yes	TG(16:0_16:0_20:5)	[M+NH4]+	TG
896.769	19.0676	1.56558	1.37978	1.26855	1.63912	3.7966	1.76361	3.91113	2.46719	26.9379	43.0537	68.5123	25.9411	14.3579	42.2465	16.6767	66.3362	1.60432	1.58401	2.07951	1.89747	2.46455	1.62306	1.85867	2.42503	22.3968	16.5291	36.1794	18.6006	34.4555	20.1375	26.2856	42.2992	505.767		1_TG(16:0_16:0_22:6)+NH4 | 1_TG(16:0_18:2_20:4)+NH4 | 1_TG(18:2_18:2_18:2)+NH4	1272274.4 | 172751.73 | 23696.74	TG	[M+NH4]+	Yes	TG(16:0_16:0_22:6)	[M+NH4]+	TG
922.879	21.4816	0.746813	0.577946	0.570972	0.903927	1.39415	0.653006	1.6393	0.804155	32.7671	40.3055	64.0085	38.9715	28.4199	34.7638	26.9207	61.9633	0.759213	0.752162	0.830092	0.793846	1.08774	0.712074	0.816397	0.969676	29.4252	22.525	44.7338	24.1361	30.4763	37.4554	27.7283	32.6445	24.8674		1_TG(16:0_16:0_23:0)+NH4 | 1_TG(15:0_16:0_24:0)+NH4 | 1_TG(16:0_18:0_21:0)+NH4 | 1_TG(14:0_16:0_25:0)+NH4 | 1_TG(16:0_17:0_22:0)+NH4 | 1_TG(14:0_15:0_26:0)+NH4 | 1_TG(15:0_15:0_25:0)+NH4 | 1_TG(14:0_17:0_24:0)+NH4 | 1_TG(15:0_18:0_22:0)+NH4	432171.8 | 427232.36 | 352283.91 | 308942.84 | 176134.52 | 169546.19 | 126323.21 | 120659.51 | 109248.22	TG	[M+NH4]+	Yes	TG(16:0_16:0_23:0)	[M+NH4]+	TG
820.738	19.1253	1.58308	1.27901	1.24383	1.7581	3.18858	1.51353	3.53839	2.25956	155.523	214.74	347.121	185.014	58.9158	81.7219	55.7683	168.436	1.58066	1.63427	1.87455	1.80607	2.10584	1.7924	1.7671	2.19575	154.508	130.467	209.366	139.295	72.541	62.4006	59.6516	103.849	166.882		1_TG(16:0_16:1_16:1)+NH4 | 1_TG(14:0_16:1_18:1)+NH4 | 1_TG(14:0_16:0_18:2)+NH4 | 1_TG(14:1_16:0_18:1)+NH4 | 1_TG(14:0_17:1_17:1)+NH4	1151496.6 | 1031905.9 | 873843.3 | 497944.98 | 267736.39	TG	[M+NH4]+	Yes	TG(16:0_16:1_16:1)	[M+NH4]+	TG
836.768	20.0869	0.221604	0.179278	0.161556	0.277314	0.373685	0.175157	0.429701	0.233417	1.52514	2.41594	2.64784	2.58552	8.1578	7.45283	8.24986	14.7394	0.210146	0.213545	0.249284	0.234995	0.275667	0.22368	0.210618	0.275739	1.86346	1.12038	2.79174	1.37508	5.20721	6.97914	4.12305	8.21897	35.2398		1_TG(16:0_16:1_17:0)+NH4 | 1_TG(16:0_16:0_17:1)+NH4 | 1_TG(15:0_17:0_17:1)+NH4	100512.76 | 69518.26 | 51861.46	TG	[M+NH4]+	Yes	TG(16:0_16:1_17:0)	[M+NH4]+	TG
834.754	19.1149	5.40778	4.32679	4.18127	5.91714	11.3343	5.0228	12.3959	7.61903	205.671	301.984	574.595	285.667	100.527	172.443	95.191	366.695	5.40835	5.55826	6.50342	6.07588	7.24139	5.55042	5.83152	7.56735	212.923	173.421	324.187	188.956	137.116	128.392	128.567	211.1	1630.77		1_TG(16:0_16:1_17:1)+NH4 | 1_TG(15:0_16:1_18:1)+NH4 | 1_TG(15:1_16:0_18:1)+NH4 | 1_TG(14:0_17:1_18:1)+NH4 | 1_TG(16:1_16:1_17:0)+NH4 | 1_TG(15:0_17:1_17:1)+NH4 | 1_TG(15:1_17:0_17:1)+NH4 | 1_TG(15:0_16:0_18:2)+NH4 | 1_TG(14:0_17:0_18:2)+NH4	2570007 | 2145489.5 | 1502039.8 | 1457695.6 | 1296636.8 | 1023924 | 1011796.5 | 896698.44 | 258826.94	TG	[M+NH4]+	Yes	TG(16:0_16:1_17:1)	[M+NH4]+	TG
848.769	19.4192	51.6769	42.2583	40.2471	52.168	121.666	54.393	127.356	74.4656	5112.03	6762.11	10202.3	6175.74	1133.3	2362.9	854.405	3787.22	51.7149	50.4957	61.3477	59.7394	78.6261	55.782	61.0502	80.0361	4992.99	4065.7	6931.8	4532.28	2453.06	1782.67	2026.45	2998.91	14928.5		1_TG(16:0_16:1_18:1)+NH4 | 1_TG(14:0_18:1_18:1)+NH4 | 1_TG(16:1_16:1_18:0)+NH4	39596460 | 17888981 | 5491844.9	TG	[M+NH4]+	Yes	TG(16:0_16:1_18:1)	[M+NH4]+|[M+Na]+	TG
846.754	18.865	12.5439	10.3307	9.79403	12.882	28.9376	12.6076	30.4041	19.5017	914.03	1309.46	2264.97	1088.43	183.078	570.253	175.29	879.675	12.6324	12.3573	15.513	14.418	18.3684	13.1757	14.8315	18.8025	829.19	681.051	1119.66	758.9	394.761	291.069	323.7	549.32	22445.9		1_TG(16:0_16:1_18:2)+NH4 | 1_TG(14:0_18:1_18:2)+NH4 | 1_TG(16:1_16:1_18:1)+NH4 | 1_TG(14:0_16:1_20:2)+NH4 | 1_TG(14:0_16:0_20:3)+NH4 | 1_TG(14:1_18:1_18:1)+NH4 | 1_TG(16:1_17:1_17:1)+NH4	5935533 | 5082159 | 4973018 | 2859003.73 | 2490016.1 | 2181417.8 | 2116329.2	TG	[M+NH4]+	Yes	TG(16:0_16:1_18:2)	[M+NH4]+	TG
844.738	18.5331	3.65609	3.04296	2.82121	3.49299	8.33667	6.10283	8.60569	5.49614	237.598	358.689	615.398	284.918	54.948	121.62	53.4412	247.496	1.87186	3.5701	7.35868	4.17089	4.63702	3.44657	4.0698	5.135	220.438	174.526	291.771	192.057	102.737	79.3251	86.6988	152.499	11009.2		1_TG(16:0_16:1_18:3)+NH4 | 1_TG(14:0_18:1_18:3)+NH4 | 1_TG(16:1_16:1_18:2)+NH4 | 1_TG(14:1_18:1_18:2)+NH4 | 1_TG(14:0_16:1_20:3)+NH4 | 1_TG(14:0_18:2_18:2)+NH4 | 1_TG(14:0_14:0_22:4)+NH4	496509.71 | 326614.25 | 267861.85 | 211635.44 | 195424.76 | 118860.46 | 62188.27	TG	[M+NH4]+	Yes	TG(16:0_16:1_18:3)	[M+NH4]+	TG
872.769	19.1751	13.125	10.9377	10.6636	13.5011	30.8257	13.7863	31.9722	19.9913	522.988	740.408	1231.34	612.586	120.086	254.994	118.631	504.262	13.2468	13.1019	16.2645	15.6123	19.3488	14.1967	15.2306	20.0543	469.45	381.401	650.059	422.558	235.249	170.468	191.934	318.244	19172.8		1_TG(16:0_16:1_20:3)+NH4 | 1_TG(16:0_18:1_18:3)+NH4 | 1_TG(14:0_18:1_20:3)+NH4 | 1_TG(14:0_16:0_22:4)+NH4 | 1_TG(16:0_18:2_18:2)+NH4 | 1_TG(16:1_18:1_18:2)+NH4 | 1_TG(16:0_16:0_20:4)+NH4	1108665.7 | 1046856.3 | 831444.8 | 684652.7 | 598452.3 | 554251.2 | 537078.7	TG	[M+NH4]+	Yes	TG(16:0_16:1_20:3)	[M+NH4]+	TG
868.739	18.1796	0.681957	0.566694	0.558627	0.655102	1.6484	0.72811	1.68433	1.08472	9.7636	15.4209	28.2928	11.9823	2.088	6.66965	1.47661	15.6867	0.671581	0.65829	0.872271	0.814627	0.999241	0.671793	0.784304	1.03413	8.4861	7.4516	11.6018	7.631	6.57041	3.62093	5.53549	9.97055	786.906		1_TG(16:0_16:1_20:5)+NH4 | 1_TG(16:1_16:1_20:4)+NH4	112807.32 | 33875.57	TG	[M+NH4]+	Yes	TG(16:0_16:1_20:5)	[M+NH4]+	TG
894.753	18.4045	1.4492	1.53575	1.51089	1.40134	4.40687	1.53935	3.55146	2.94587	15.6793	46.4065	74.2942	17.4352	11.705	31.0541	11.7807	60.1501	1.45785	1.44004	2.28583	1.71352	2.7225	1.83471	2.15328	2.25746	19.649	10.9624	17.601	17.2403	14.4796	17.4224	21.2774	35.6472	2061.6		1_TG(16:0_16:1_22:6)+NH4	670906	TG	[M+NH4]+	Yes	TG(16:0_16:1_22:6)	[M+NH4]+	TG
948.894	21.4472	0.828392	1.17589	1.09806	1.41842	2.79548	1.28006	3.13231	1.54203	64.2946	78.507	127.049	76.4454	39.3504	54.3445	38.1472	101.661	1.47292	1.49109	1.61305	1.61087	2.04116	1.40201	1.53743	1.96467	51.4054	46.3624	84.0943	45.1537	56.0897	48.002	50.8164	69.2793	92.1823		1_TG(16:0_16:1_25:0)+NH4 | 1_TG(16:1_17:0_24:0)+NH4 | 1_TG(16:0_17:1_24:0)+NH4 | 1_TG(16:0_18:1_23:0)+NH4 | 1_TG(16:0_17:0_24:1)+NH4	248370.46 | 201873.11 | 193213.94 | 173311.25 | 74345.7	TG	[M+NH4]+	Yes	TG(16:0_16:1_25:0)	[M+NH4]+	TG
866.815	20.6566	1.73665	1.44894	1.33866	1.76674	4.15121	1.93465	4.48373	2.2416	114.522	67.1421	138.279	135.126	64.9939	142.874	95.3608	246.623	2.60434	1.74298	2.09146	1.96955	2.802	1.92145	2.2133	2.89044	68.3334	49.9926	102.628	59.1204	177.583	143.909	168.432	217.161	293.547		1_TG(16:0_17:0_18:0)+NH4 | 1_TG(16:0_16:0_19:0)+NH4 | 1_TG(15:0_16:0_20:0)+NH4 | 1_TG(14:0_18:0_19:0)+NH4 | 1_TG(15:0_18:0_18:0)+NH4 | 1_TG(14:0_16:0_21:0)+NH4 | 1_TG(15:0_17:0_19:0)+NH4 | 1_TG(17:0_17:0_17:0)+NH4 | 1_TG(14:0_17:0_20:0)+NH4 | 1_TG(15:0_15	2283254.1 | 1214432.2 | 1114324.78 | 1050285.5 | 1039200.3 | 966455.49 | 949398.9 | 701324.3 | 655336.38 | 123499.79	TG	[M+NH4]+	Yes	TG(16:0_17:0_18:0)	[M+NH4]+	TG
864.8	20.1535	7.78245	6.46116	6.12835	8.44469	18.8564	8.36177	19.4428	11.6369	413.057	540.932	889.984	506.632	222.206	501.61	216.576	920.779	7.94519	7.55222	9.52504	8.96482	13.4834	8.51096	9.52809	12.0617	471.891	381.406	654.401	429.144	510.631	381.878	467.645	652.524	2841.74		1_TG(16:0_17:0_18:1)+NH4 | 1_TG(16:0_17:1_18:0)+NH4 | 1_TG(15:0_16:0_20:1)+NH4 | 1_TG(15:0_18:0_18:1)+NH4 | 1_TG(17:0_17:0_17:1)+NH4 | 1_TG(14:0_17:0_20:1)+NH4 | 1_TG(16:1_17:0_18:0)+NH4 | 1_TG(16:0_16:1_19:0)+NH4 | 1_TG(14:0_17:1_20:0)+NH4 | 1_TG(15:0_17	10389240 | 5727066.7 | 5207455.4 | 4739068.4 | 3178596.2 | 3120929.82 | 1931733.7 | 1253915.97 | 605810.98 | 442920.6	TG	[M+NH4]+	Yes	TG(16:0_17:0_18:1)	[M+NH4]+|[M+Na]+	TG
886.785	19.5386	0.730433	0.532058	0.549254	0.594058	1.71261	0.711982	1.73977	1.10795	11.6366	17.2492	26.8417	15.6332	5.45916	9.08575	5.11057	18.658	0.587815	0.744445	0.889725	0.84103	0.868417	0.806395	0.846306	1.09225	11.6464	9.6406	18.8718	10.7861	4.30766	6.76777	4.79631	11.5039	92.8772		1_TG(16:0_17:0_20:4)+NH4 | 1_TG(17:0_18:2_18:2)+NH4	675001.97 | 90028.1	TG	[M+NH4]+	Yes	TG(16:0_17:0_20:4)	[M+NH4]+	TG
950.911	21.863	0.638193	0.487243	0.452634	0.822413	1.1095	0.51438	1.27258	0.679515	34.9688	40.5682	69.3088	41.4911	29.9687	34.6031	28.9608	66.3558	0.63373	0.646327	0.695599	0.66113	0.886178	0.596031	0.645893	0.789369	30.5045	23.7382	46.8105	26.0673	28.6189	34.9728	25.4728	39.5037	15.1984		1_TG(16:0_17:0_24:0)+NH4 | 1_TG(16:0_16:0_25:0)+NH4 | 1_TG(15:0_16:0_26:0)+NH4 | 1_TG(15:0_18:0_24:0)+NH4	327917.4 | 277205.74 | 260260.78 | 81829.19	TG	[M+NH4]+	Yes	TG(16:0_17:0_24:0)	[M+NH4]+	TG
862.784	19.6206	12.317	10.2616	9.74018	12.9075	29.3975	12.9178	30.3836	18.0293	646.036	881.774	1439.22	770.761	255.193	534.521	253.091	1029.71	12.4697	12.108	15.0248	14.4534	19.3046	13.3249	14.626	19.2116	700.672	559.292	943.643	617.938	503.356	384.013	434.767	675.507	6659.53		1_TG(16:0_17:1_18:1)+NH4 | 1_TG(16:1_17:0_18:1)+NH4 | 1_TG(15:0_18:1_18:1)+NH4 | 1_TG(16:1_17:1_18:0)+NH4 | 1_TG(17:0_17:1_17:1)+NH4 | 1_TG(16:0_17:0_18:2)+NH4 | 1_TG(15:0_18:0_18:2)+NH4	8223190 | 4494866 | 4350078.1 | 2843470.98 | 2486296.1 | 1633564.87 | 446902.23	TG	[M+NH4]+	Yes	TG(16:0_17:1_18:1)	[M+NH4]+	TG
886.785	19.2367	0.825612	1.42871	2.10903	1.74999	4.05827	1.85333	4.43296	2.7919	68.3602	90.5355	148.106	77.2956	19.7373	43.6681	19.9716	86.6448	0.785861	2.51277	2.05023	2.03079	2.67891	1.85675	2.05066	2.57167	66.6852	53.0466	88.1994	56.6101	41.7325	31.3039	35.5538	56.612	2501.33		1_TG(16:0_17:1_20:3)+NH4 | 1_TG(15:0_18:1_20:3)+NH4 | 1_TG(17:1_18:1_18:2)+NH4 | 1_TG(16:1_17:0_20:3)+NH4 | 1_TG(15:0_16:0_22:4)+NH4 | 1_TG(15:0_18:2_20:2)+NH4 | 1_TG(16:1_17:1_20:2)+NH4 | 1_TG(17:0_18:2_18:2)+NH4 | 1_TG(15:0_16:1_22:3)+NH4 | 1_TG(16:0_17	488771.67 | 414532.35 | 399164.4 | 357672.04 | 280570.56 | 203109.14 | 196924.74 | 176521.94 | 169401.04 | 164211.53 | 128505.22 | 122426.75 | 108575.11	TG	[M+NH4]+	Yes	TG(16:0_17:1_20:3)	[M+NH4]+	TG
884.77	19.1372	0.110004	0.0896779	0.0877157	0.118869	0.251464	0.111583	0.28274	0.169419	0.47148	1.46694	3.09624	0.541118	0.308719	1.15382	0.731149	2.41297	0.116264	0.113435	0.136233	0.126823	0.156721	0.116907	0.126101	0.169451	1.12313	0.768766	0.394156	0.920072	1.14514	0.738543	1.22318	1.54147	33.6821		1_TG(16:0_17:1_20:4)+NH4	141191	TG	[M+NH4]+	Yes	TG(16:0_17:1_20:4)	[M+NH4]+	TG
914.815	19.9408	0.732221	0.656885	0.484751	0.592821	1.84004	0.625271	1.8995	0.765299	33.2661	48.0512	59.2507	41.5966	7.90266	16.9411	7.19906	17.7454	0.703769	0.598591	0.925856	0.762566	0.879094	0.799179	0.725105	1.13903	32.2514	26.305	31.7863	28.2034	15.0385	7.12576	12.7487	19.3399	31.9189		1_TG(16:0_17:1_22:3)+NH4	71571.9	TG	[M+NH4]+	Yes	TG(16:0_17:1_22:3)	[M+NH4]+	TG
880.831	20.8702	4.67568	3.96116	3.34302	4.11733	16.3214	7.67294	17.2095	9.22966	1341	1433.01	1962.17	1617.91	1036.6	1919.65	1019.79	3252.09	5.57445	4.4272	5.59804	5.52723	12.0581	8.55435	10.0019	12.0304	1604.52	1389.61	2386.65	1525.79	3219.84	4055.5	2961.23	3240.26	1699.78		1_TG(16:0_18:0_18:0)+NH4 | 1_TG(16:0_16:0_20:0)+NH4 | 1_TG(14:0_18:0_20:0)+NH4 | 1_TG(14:0_16:0_22:0)+NH4 | 1_TG(17:0_17:0_18:0)+NH4 | 1_TG(14:0_14:0_24:0)+NH4	71832290 | 22073136 | 6148147.9 | 1222180.6 | 1173410.42 | 145781.9	TG	[M+NH4]+	Yes	TG(16:0_18:0_18:0)	[M+NH4]+|[M+Na]+	TG
878.815	20.3896	22.4532	18.1807	17.3783	19.6365	65.5317	32.1565	72.5096	34.6634	6754.8	8259.78	11228.7	8289.43	2239.83	5776.96	2176.28	9786.94	23.8542	23.4557	27.1018	26.4863	43.5493	31.3075	37.7571	46.5804	7465.82	6232.57	10804.5	7117.29	7408.02	5526.68	6611.53	7659.96	10210.4		1_TG(16:0_18:0_18:1)+NH4 | 1_TG(16:0_16:0_20:1)+NH4	155231220 | 27687382	TG	[M+NH4]+	Yes	TG(16:0_18:0_18:1)	[M+NH4]+|[M+Na]+	TG
908.864	21.2828	2.38379	2.31975	1.74699	2.83848	7.06671	2.8476	6.51992	3.91911	237.885	307.838	475.005	311.107	184.786	364.568	185.65	671.988	3.01513	2.07748	2.91017	2.73277	5.82897	3.12342	3.49505	4.45218	243.835	206.755	359.593	222.217	484.917	2614.39	467.476	599.012	365.024		1_TG(16:0_18:0_20:0)+NH4 | 1_TG(18:0_18:0_18:0)+NH4 | 1_TG(14:0_18:0_22:0)+NH4 | 1_TG(16:0_16:0_22:0)+NH4 | 1_TG(14:0_16:0_24:0)+NH4 | 1_TG(15:0_16:0_23:0)+NH4 | 1_TG(14:0_20:0_20:0)+NH4 | 1_TG(15:0_17:0_22:0)+NH4 | 1_TG(17:0_17:0_20:0)+NH4 | 1_TG(14:0_17	5183338.9 | 3909415 | 3032254.8 | 1854441 | 1804203 | 1047194.38 | 682682.7 | 512106.22 | 264457.11 | 134698.04 | 97056.2	TG	[M+NH4]+	Yes	TG(16:0_18:0_20:0)	[M+NH4]+	TG
900.799	19.8299	4.24169	3.65273	3.70423	4.59382	10.7745	4.66202	11.1745	6.64309	154.508	231.286	351.882	199.815	57.3959	140.176	64.3169	239.271	4.22526	4.04366	5.17256	5.17925	7.02106	5.15725	5.19938	7.24475	167.213	132.182	236.253	142.664	113.264	81.2212	97.6115	147.578	724.019		1_TG(16:0_18:0_20:4)+NH4 | 1_TG(16:0_18:1_20:3)+NH4 | 1_TG(16:0_16:0_22:4)+NH4 | 1_TG(18:0_18:2_18:2)+NH4	609827.73 | 333314.08 | 164603.33 | 107415.33	TG	[M+NH4]+	Yes	TG(16:0_18:0_20:4)	[M+NH4]+|[M+Na]+	TG
934.88	21.2494	2.04576	1.65542	1.59317	2.35013	5.82536	2.63535	6.01934	3.29446	333.474	412.495	785.029	413.411	133.351	316.897	122.399	575.78	2.13308	2.09563	2.5099	2.3733	4.28975	2.60986	3.04778	3.69092	329.747	262.557	451.592	363.215	399.83	288.608	386.372	463.06	506.199		1_TG(16:0_18:0_22:1)+NH4 | 1_TG(16:0_16:0_24:1)+NH4 | 1_TG(16:0_20:0_20:1)+NH4 | 1_TG(14:0_18:0_24:1)+NH4 | 1_TG(16:0_18:1_22:0)+NH4 | 1_TG(16:0_16:1_24:0)+NH4 | 1_TG(18:0_18:1_20:0)+NH4 | 1_TG(18:0_18:0_20:1)+NH4 | 1_TG(14:0_18:1_24:0)+NH4 | 1_TG(16:1_18	2299029.9 | 2039747.6 | 1499424.15 | 1375561.1 | 1138123.8 | 832100 | 784173.4 | 734614.8 | 693749.44 | 631870.4 | 526147.4 | 277530.3 | 217881.46 | 119095.65 | 58661.37	TG	[M+NH4]+	Yes	TG(16:0_18:0_22:1)	[M+NH4]+	TG
964.927	22.057	0.469896	0.348117	0.330808	0.525428	1.33363	0.633562	1.42366	0.834795	99.9101	100.756	185.897	113.859	63.83	123.07	65.3089	251.796	0.467828	0.0683435	0.533392	0.496135	0.885351	0.583814	0.663325	0.791278	80.1128	71.3782	121.596	80.9337	139.179	144.806	139.789	162.436	30.5031		1_TG(16:0_18:0_24:0)+NH4 | 1_TG(16:0_16:0_26:0)+NH4 | 1_TG(14:0_18:0_26:0)+NH4 | 1_TG(18:0_20:0_20:0)+NH4 | 1_TG(18:0_18:0_22:0)+NH4	697153.4 | 613569.9 | 377590.75 | 104585.01 | 93555.97	TG	[M+NH4]+	Yes	TG(16:0_18:0_24:0)	[M+NH4]+	TG
992.957	22.4261	0.113678	0.0705439	0.0687007	0.105354	0.373207	0.188395	0.402651	0.24854	36.3728	28.8474	67.1346	40.1761	30.0544	55.9079	31.5636	128.09	0.092662	0.0986094	0.107449	0.0981648	0.215024	0.145017	0.166499	0.187331	24.6684	23.3864	37.3359	27.1868	59.8455	55.1978	60.5181	68.0921	6.38302		1_TG(16:0_18:0_26:0)+NH4 | 1_TG(20:0_20:0_20:0)+NH4	364480.44 | 20482.47	TG	[M+NH4]+	Yes	TG(16:0_18:0_26:0)	[M+NH4]+	TG
876.8	19.8694	60.9303	49.189	47.1035	61.1779	161.224	71.9647	167.244	93.1789	9104.07	12399.4	18858.3	11081	2078.84	5262.13	2016.04	9783.3	60.7918	58.9193	74.1884	71.3035	107.31	73.5454	81.7473	105.073	9535.39	7693.08	13105.7	8651.2	5585.57	3995.18	4769.4	6835.58	65318.7		1_TG(16:0_18:1_18:1)+NH4 | 1_TG(16:1_18:0_18:1)+NH4 | 1_TG(16:0_16:1_20:1)+NH4	154879980 | 43624111 | 18273450.1	TG	[M+NH4]+	Yes	TG(16:0_18:1_18:1)	[M+NH4]+|[M+Na]+	TG
874.784	19.4233	29.9009	28.2281	23.5201	31.3872	74.8284	37.042	76.6634	47.586	2637.28	3808.06	6247.87	3267.55	573.504	1519.69	634.34	3048.43	34.5473	33.5178	37.391	35.4235	48.7011	34.7502	36.6725	47.18	2563.68	2063.54	3446.38	2543.34	1538.13	1105.53	1259.31	1951.84	70172.5		1_TG(16:0_18:1_18:2)+NH4 | 1_TG(16:1_18:1_18:1)+NH4 | 1_TG(16:1_18:0_18:2)+NH4 | 1_TG(16:0_16:0_20:3)+NH4 | 1_TG(16:0_16:1_20:2)+NH4 | 1_TG(17:1_17:1_18:1)+NH4 | 1_TG(16:1_16:1_20:1)+NH4 | 1_TG(14:0_18:2_20:1)+NH4	24416426 | 23213701 | 7992642.7 | 7612190.6 | 6980083.8 | 4660451.61 | 2963743.98 | 2630210.28	TG	[M+NH4]+	Yes	TG(16:0_18:1_18:2)	[M+NH4]+|[M+Na]+	TG
900.8	19.6619	8.64202	7.66874	7.31992	9.50179	21.7351	10.1476	23.4931	12.4936	705.778	965.013	1576.98	802.892	143.01	334.708	139.864	633.209	9.12574	8.39838	11.0447	11.4702	13.7333	9.49107	10.308	13.9773	646.016	519.612	881.589	556.956	307.97	215.301	257.234	398.105	7348.3		1_TG(16:0_18:1_20:3)+NH4 | 1_TG(16:1_18:0_20:3)+NH4 | 1_TG(16:0_16:0_22:4)+NH4 | 1_TG(18:1_18:1_18:2)+NH4 | 1_TG(18:0_18:1_18:3)+NH4 | 1_TG(16:0_16:1_22:3)+NH4 | 1_TG(16:1_18:1_20:2)+NH4 | 1_TG(16:0_18:2_20:2)+NH4 | 1_TG(16:0_18:3_20:1)+NH4 | 1_TG(16:1_18	4161110.2 | 2931093.9 | 2011152.7 | 1575198.5 | 1480949.9 | 1170586.9 | 1149251.78 | 1075788.28 | 968913.19 | 889935.49 | 802893.5 | 457331.61 | 278162.48 | 37813.49	TG	[M+NH4]+	Yes	TG(16:0_18:1_20:3)	[M+NH4]+	TG
922.784	19.0402	2.71645	2.26033	2.20167	2.67172	6.76662	2.97606	6.96213	4.63427	62.5938	96.8324	163.398	74.1733	24.2052	80.688	25.3164	158.536	2.73839	2.62028	3.39128	3.2264	4.21446	2.94911	3.24588	4.27612	52.321	42.0318	72.2746	47.1113	72.2699	42.1443	59.4039	94.6733	2786.81		1_TG(16:0_18:1_22:6)+NH4 | 1_TG(16:0_20:3_20:4)+NH4	1851587 | 422218.31	TG	[M+NH4]+	Yes	TG(16:0_18:1_22:6)	[M+NH4]+|[M+Na]+	TG
960.894	21.1764	1.45787	1.14154	1.096	1.60079	3.97344	1.80708	4.19016	2.24047	462.373	588.678	880.138	569.928	110.029	244.222	104.728	440.987	1.49156	1.46339	1.74445	1.63726	2.80635	1.79228	2.04907	2.47027	395.202	326.189	547.072	370.693	256.01	198.309	235.027	281.739	641.942		1_TG(16:0_18:1_24:1)+NH4 | 1_TG(18:0_18:1_22:1)+NH4 | 1_TG(16:0_20:1_22:1)+NH4 | 1_TG(14:0_20:1_24:1)+NH4 | 1_TG(18:0_20:1_20:1)+NH4 | 1_TG(14:0_22:1_22:1)+NH4 | 1_TG(16:1_18:1_24:0)+NH4 | 1_TG(16:1_18:0_24:1)+NH4	3947055 | 2093508.5 | 1710050.3 | 1526358.46 | 468220.2 | 435430.76 | 427867.75 | 364688.32	TG	[M+NH4]+	Yes	TG(16:0_18:1_24:1)	[M+NH4]+	TG
976.925	21.8289	0.472301	0.361421	0.33637	0.578697	0.888007	0.409876	1.0127	0.541323	28.2137	35.7175	60.8281	33.2528	18.8008	28.3394	17.8499	55.3773	0.466728	0.474093	0.503506	0.492446	0.660188	0.458215	0.49687	0.605534	24.1105	20.0152	36.2675	23.1847	25.5229	20.2343	23.7781	30.2623	24.0752		1_TG(16:0_18:1_25:0)+NH4 | 1_TG(17:0_18:1_24:0)+NH4 | 1_TG(18:0_18:1_23:0)+NH4 | 1_TG(17:0_17:1_25:0)+NH4	307958.46 | 217152.04 | 155789.19 | 150234.6	TG	[M+NH4]+	Yes	TG(16:0_18:1_25:0)	[M+NH4]+	TG
898.784	19.0386	7.96333	4.442	6.3284	8.15645	17.9243	7.9545	19.7929	11.9135	296.792	433.804	813.518	338.263	109.666	204.442	108.971	442.79	5.25042	7.85579	6.62747	6.54786	11.1712	8.32665	6.05828	11.8858	275.791	202.685	356.663	224.819	163.565	156.519	146.656	260.352	24610.7		1_TG(16:0_18:2_20:3)+NH4 | 1_TG(16:1_18:1_20:3)+NH4 | 1_TG(18:1_18:2_18:2)+NH4 | 1_TG(18:1_18:1_18:3)+NH4 | 1_TG(16:1_18:2_20:2)+NH4	1735720.9 | 1388267.5 | 1297156.3 | 704575.1 | 599065.78	TG	[M+NH4]+	Yes	TG(16:0_18:2_20:3)	[M+NH4]+	TG
920.769	18.5169	1.12511	0.974519	1.01031	1.14411	2.85837	1.26652	2.95169	1.93338	13.9098	23.2584	38.5879	17.1194	2.25305	15.5793	2.82855	31.3057	1.19659	1.18989	1.44465	1.41212	1.67987	1.25193	1.38399	1.87082	12.1981	9.86298	16.6427	11.2133	13.3766	8.58367	11.7959	20.3653	2367.41		1_TG(16:0_20:4_20:4)+NH4	228539	TG	[M+NH4]+	Yes	TG(16:0_20:4_20:4)	[M+NH4]+	TG
818.724	18.6424	0.476298	0.388006	0.374633	0.530894	0.933055	0.427904	1.12618	0.820643	33.3363	46.4743	78.5715	39.621	16.9344	22.7187	16.1794	48.0987	0.486418	0.57315	0.611748	0.537479	0.660951	0.521151	0.498398	0.735118	33.2993	26.8234	44.8092	28.5792	18.6853	15.958	14.5065	30.6186	65.9529		1_TG(16:1_16:1_16:1)+NH4 | 1_TG(14:1_16:1_18:1)+NH4	181820.5 | 100812.619	TG	[M+NH4]+	Yes	TG(16:1_16:1_16:1)	[M+NH4]+	TG
860.77	19.1514	4.56064	3.81851	3.72608	4.80239	10.8445	4.8239	11.2337	7.0485	166.521	256.581	432.915	207.505	79.6101	114.909	58.6827	271.635	4.69179	4.09483	5.5353	5.36812	6.89025	5.21509	5.35731	7.23793	178.912	143.731	246.093	154.454	117.863	93.676	101.599	149.187	4322.46		1_TG(16:1_17:1_18:1)+NH4 | 1_TG(15:0_18:1_18:2)+NH4 | 1_TG(16:0_17:1_18:2)+NH4 | 1_TG(16:0_17:2_18:1)+NH4 | 1_TG(15:1_18:1_18:1)+NH4 | 1_TG(15:0_16:0_20:3)+NH4 | 1_TG(16:1_17:0_18:2)+NH4 | 1_TG(17:1_17:1_17:1)+NH4 | 1_TG(14:0_17:1_20:2)+NH4 | 1_TG(15:0_16	1773128.7 | 1770794.6 | 1712489.4 | 813007.78 | 789974.17 | 757057.34 | 697456.42 | 612719.7 | 505677.64 | 453188.65 | 290445.83	TG	[M+NH4]+	Yes	TG(16:1_17:1_18:1)	[M+NH4]+	TG
872.769	19.0207	19.187	9.81919	9.74621	12.3372	44.242	12.1575	46.0366	23.1964	266.712	1170.32	863.39	325.189	92.0458	426.216	89.9861	869.796	12.0537	11.9504	23.472	14.1564	18.2403	6.39844	21.3142	29.2913	240.123	171.863	990.839	202.799	371.081	139.511	106.203	545.161	51117.4		1_TG(16:1_18:1_18:2)+NH4 | 1_TG(16:0_18:2_18:2)+NH4 | 1_TG(16:0_18:1_18:3)+NH4 | 1_TG(16:0_16:1_20:3)+NH4 | 1_TG(14:0_18:2_20:2)+NH4 | 1_TG(14:0_16:0_22:4)+NH4 | 1_TG(14:0_18:1_20:3)+NH4 | 1_TG(14:0_16:1_22:3)+NH4 | 1_TG(16:0_16:0_20:4)+NH4 | 1_TG(16:1_16	3008778.6 | 2915151.1 | 2084892 | 1827883 | 1369270.77 | 1326504.2 | 1220892.1 | 809718.86 | 799267.56 | 573585.27	TG	[M+NH4]+	Yes	TG(16:1_18:1_18:2)	[M+NH4]+|[M+Na]+	TG
896.77	18.6903	3.0514	2.66342	2.31099	2.8889	7.43195	3.19469	7.52367	4.98426	44.9659	70.2863	118.197	50.0863	15.9681	36.5549	14.94	73.2362	3.10778	2.9145	3.9197	3.58156	4.61233	3.34579	3.44928	4.94616	41.0361	32.9797	58.2022	36.3756	33.097	24.8789	29.687	51.2909	3092.96		1_TG(16:1_18:1_20:4)+NH4 | 1_TG(16:0_18:2_20:4)+NH4 | 1_TG(16:0_16:1_22:5)+NH4 | 1_TG(16:0_18:3_20:3)+NH4 | 1_TG(16:1_18:2_20:3)+NH4 | 1_TG(18:1_18:2_18:3)+NH4 | 1_TG(18:2_18:2_18:2)+NH4	1539782.6 | 1426849.9 | 1061379.1 | 501806.22 | 448215 | 250539.65 | 210560	TG	[M+NH4]+	Yes	TG(16:1_18:1_20:4)	[M+NH4]+	TG
974.91	21.411	0.523203	0.406752	0.389775	0.623151	1.07369	0.492323	1.18573	0.600084	17.0861	60.9704	96.6689	20.2079	23.1586	40.062	17.3801	19.9649	0.521475	0.522762	0.573822	0.568236	0.777756	0.519261	0.574258	0.733092	14.184	11.1226	19.012	37.9845	34.5165	31.5471	33.5044	41.9072	64.8308		1_TG(16:1_18:1_25:0)+NH4 | 1_TG(18:1_18:1_23:0)+NH4	138886.46 | 62761.76	TG	[M+NH4]+	Yes	TG(16:1_18:1_25:0)	[M+NH4]+	TG
894.753	17.997	1.43239	1.16964	1.04703	1.40443	2.71485	1.21022	3.41871	2.14068	19.0358	30.7822	12.193	24.1878	12.3896	19.3437	12.3643	45.8443	1.38035	1.33278	1.67437	1.4082	1.82754	1.16456	1.5394	1.78073	21.6041	14.1922	27.8511	15.4431	14.6795	15.8503	14.1181	25.5004	1572.45		1_TG(16:1_18:2_20:4)+NH4 | 1_TG(18:2_18:2_18:3)+NH4	100869.84 | 37690.98	TG	[M+NH4]+	Yes	TG(16:1_18:2_20:4)	[M+NH4]+	TG
866.816	21.4444	0.0252581	0.0212003	0.0212867	0.0315039	0.0406341	0.0199627	0.0492807	0.0228735	1.2853	1.69077	1.91661	1.64901	1.49552	0.877894	1.34828	1.84698	0.0264057	0.0292256	0.0277029	0.028412	0.0276024	0.0253073	0.0246789	0.0332664	1.04545	0.84727	1.46477	0.995852	0.928977	0.936638	0.74114	0.962213	0.322508		1_TG(17:0_17:0_17:0)+NH4	3667106	TG	[M+NH4]+	Yes	TG(17:0_17:0_17:0)	[M+NH4]+	TG
892.83	20.6183	3.46772	2.80923	2.5908	2.65761	8.43016	3.90264	9.03628	4.60741	171.721	223.124	357.691	209.476	120.682	277.431	116.034	639.659	3.35953	3.23176	3.94889	3.87943	5.9242	3.91208	4.39822	5.68261	209.491	164.75	285.728	261.892	321.717	312.963	299.155	385.53	885.592		1_TG(17:0_18:0_18:1)+NH4 | 1_TG(17:1_18:0_18:0)+NH4 | 1_TG(16:0_18:1_19:0)+NH4 | 1_TG(16:1_18:0_19:0)+NH4 | 1_TG(16:0_17:0_20:1)+NH4 | 1_TG(15:0_18:1_20:0)+NH4 | 1_TG(15:0_18:0_20:1)+NH4 | 1_TG(16:0_16:1_21:0)+NH4 | 1_TG(14:0_18:1_21:0)+NH4 | 1_TG(16:1_17	4978246 | 2926040.2 | 1562471.4 | 435923 | 417652.76 | 328788.52 | 327465.37 | 314708.8 | 311672.1 | 214210.42 | 174515.07	TG	[M+NH4]+	Yes	TG(17:0_18:0_18:1)	[M+NH4]+	TG
916.831	20.0853	1.79558	1.50707	1.44796	1.87904	4.6094	2.05288	4.72422	2.6797	163.728	232.184	374.985	210.059	49.9832	121.076	48.8365	232.073	1.83916	1.79585	2.24421	2.13236	3.1409	2.05851	2.28684	3.00245	162.582	132.133	226.215	147.404	126.196	93.4482	107.263	156.68	629.689		1_TG(17:0_18:1_20:2)+NH4	684720	TG	[M+NH4]+	Yes	TG(17:0_18:1_20:2)	[M+NH4]+	TG
914.815	19.8012	1.22814	1.02462	1.05077	1.32473	4.84646	1.34021	3.01691	1.93336	54.0427	78.9066	124.987	68.7282	11.0574	29.6179	12.4613	55.5897	1.30331	1.16496	2.46803	1.46906	1.94609	1.3484	1.49161	1.8645	44.2558	37.8093	55.6606	39.3813	28.4956	19.796	20.7326	34.486	304.504		1_TG(17:0_18:1_20:3)+NH4 | 1_TG(16:0_17:0_22:4)+NH4 | 1_TG(17:0_18:2_20:2)+NH4 | 1_TG(16:0_17:1_22:3)+NH4 | 1_TG(16:1_17:0_22:3)+NH4	237842.5 | 119223.32 | 97403.9 | 94885.39 | 54567.15	TG	[M+NH4]+	Yes	TG(17:0_18:1_20:3)	[M+NH4]+	TG
890.815	20.1201	6.33389	5.35886	5.058	6.73201	16.3646	7.25967	16.6901	9.76663	445.802	611.45	991.713	555.08	205.348	506.373	202.479	852.377	6.5186	6.27983	7.89552	7.50642	11.4453	7.4847	8.29768	10.6888	509.282	402.514	682.051	453.721	478.812	397.828	423.542	672.866	4553.49		1_TG(17:1_18:0_18:1)+NH4 | 1_TG(17:0_18:1_18:1)+NH4 | 1_TG(15:0_18:1_20:1)+NH4 | 1_TG(16:0_17:1_20:1)+NH4 | 1_TG(16:0_17:0_20:2)+NH4 | 1_TG(16:1_17:0_20:1)+NH4 | 1_TG(15:0_18:0_20:2)+NH4 | 1_TG(17:1_17:1_19:0)+NH4	5214669.5 | 4710722.1 | 1907279.77 | 1784832.3 | 1244190.11 | 1036383.45 | 198774 | 116375.96	TG	[M+NH4]+	Yes	TG(17:1_18:0_18:1)	[M+NH4]+	TG
888.8	19.6516	5.76055	4.8671	4.61769	4.64448	14.5908	6.41822	15.0469	8.75293	346.504	480.976	781.618	419.358	102.794	277.07	95.7191	521.006	5.86844	5.59035	7.26215	5.41674	9.66668	6.5784	5.91743	9.48899	363.18	290.217	485.012	320.932	273.292	196.496	233.435	369.905	5445.22		1_TG(17:1_18:1_18:1)+NH4 | 1_TG(17:0_18:1_18:2)+NH4 | 1_TG(15:0_18:1_20:2)+NH4 | 1_TG(17:1_18:0_18:2)+NH4 | 1_TG(16:0_17:1_20:2)+NH4 | 1_TG(16:1_17:1_20:1)+NH4 | 1_TG(16:0_17:0_20:3)+NH4 | 1_TG(16:1_17:0_20:2)+NH4 | 1_TG(15:0_18:2_20:1)+NH4 | 1_TG(15:0_18	3273407 | 2234468.13 | 1435889.15 | 1231600.48 | 1172485.2 | 943691.87 | 918460.6 | 647430.4 | 225950.38 | 223697.23	TG	[M+NH4]+	Yes	TG(17:1_18:1_18:1)	[M+NH4]+	TG
910.784	18.9545	1.49697	1.31243	1.2536	1.52988	3.66477	1.67529	3.79349	2.47607	9.55253	15.7892	26.7377	11.6592	2.19653	11.7066	2.2251	20.9641	1.55625	1.52608	1.91551	1.85271	2.30047	1.66158	1.7922	2.39657	11.0329	8.02053	13.0736	9.51604	10.6401	6.12794	8.89868	14.7544	135.325		1_TG(17:1_18:1_20:4)+NH4	189909	TG	[M+NH4]+	Yes	TG(17:1_18:1_20:4)	[M+NH4]+	TG
944.862	20.5781	0.489131	0.404651	0.394769	0.52552	1.23142	0.549961	1.27696	0.668035	37.9391	49.3928	65.6276	39.9269	11.6542	25.6289	14.7681	48.1472	0.500698	0.482197	0.600518	0.578589	0.857768	0.539808	0.599599	0.797199	31.9652	25.8916	38.9906	26.9542	26.8754	21.2249	20.7071	31.2588	102.959		1_TG(17:1_18:1_22:1)+NH4 | 1_TG(17:1_20:1_20:1)+NH4	295733.1 | 111912.42	TG	[M+NH4]+	Yes	TG(17:1_18:1_22:1)	[M+NH4]+	TG
906.846	20.8353	5.33411	4.40896	4.11086	5.63606	19.5138	9.19642	19.9589	11.4391	1763.17	2112.56	3063.3	2134.64	840.756	1919.15	812.037	3313.96	5.81232	5.67753	6.87544	6.38842	15.7996	9.69903	11.2965	13.5597	2082.55	1686.99	2948.13	1887.71	2644.17	2346.9	2411.28	2844.95	3625.41		1_TG(18:0_18:0_18:1)+NH4 | 1_TG(16:0_18:1_20:0)+NH4 | 1_TG(16:0_18:0_20:1)+NH4 | 1_TG(14:0_18:0_22:1)+NH4 | 1_TG(16:1_18:0_20:0)+NH4 | 1_TG(14:0_16:0_24:1)+NH4 | 1_TG(16:0_16:0_22:1)+NH4 | 1_TG(14:0_20:0_20:1)+NH4 | 1_TG(17:0_17:0_20:1)+NH4 | 1_TG(15:0_15	13953422 | 7869569 | 7581976 | 4894086.1 | 4011816.93 | 2417320.6 | 2395771.4 | 1699986.74 | 504895.56 | 67015.86	TG	[M+NH4]+	Yes	TG(18:0_18:0_18:1)	[M+NH4]+	TG
930.847	20.6701	0.227606	0.184687	0.179654	0.239601	0.683317	0.311468	0.715719	0.366795	70.766	99.7742	142.993	95.5906	15.7737	29.196	14.5822	67.7227	0.244841	0.241853	0.289308	0.278367	0.489927	0.331549	0.36687	0.450334	80.1333	74.9737	121.56	71.5882	38.5286	33.5983	37.4498	50.5026	59.3027		1_TG(18:0_18:0_20:3)+NH4 | 1_TG(16:0_18:0_22:3)+NH4 | 1_TG(16:0_20:0_20:3)+NH4 | 1_TG(18:1_18:2_20:0)+NH4	812094 | 638486.7 | 575565.99 | 124063.39	TG	[M+NH4]+	Yes	TG(18:0_18:0_20:3)	[M+NH4]+	TG
928.831	20.3246	0.834876	0.757987	0.641369	0.787588	2.04271	1.03226	2.20033	1.01998	52.5596	107.895	100.599	96.8084	33.152	99.4546	32.7673	175.514	0.754126	0.822325	1.07369	0.953993	1.20121	0.923101	1.19586	1.57198	80.4052	66.8872	98.2348	50.6481	97.7697	64.0302	83.6885	110.401	199.21		1_TG(18:0_18:0_20:4)+NH4 | 1_TG(18:0_18:1_20:3)+NH4	915386 | 495848.71	TG	[M+NH4]+	Yes	TG(18:0_18:0_20:4)	[M+NH4]+	TG
952.83	20.1631	0.0951751	0.0836395	0.0821523	0.109087	0.393715	0.183172	0.397923	0.264962	7.40726	10.4264	18.5131	8.89942	9.2787	29.1737	9.80784	53.1155	0.0974547	0.0990403	0.127394	0.119646	0.274995	0.157112	0.184189	0.218032	6.39244	5.08015	9.45576	6.13682	27.5952	18.853	23.6646	32.5165	38.1669		1_TG(18:0_18:0_22:6)+NH4	307770	TG	[M+NH4]+	Yes	TG(18:0_18:0_22:6)	[M+NH4]+	TG
904.831	20.3568	17.0352	13.7386	13.2321	15.0114	46.0525	22.2788	51.4009	23.9988	4873.07	6098.37	8411.49	5977.69	1250.55	3316.74	1211.84	5758.12	17.942	17.9354	20.6929	19.9898	31.0791	22.4795	26.8142	33.4258	5266.32	4321.06	7419.09	4914	4330.06	3268.44	3763.87	4523.31	9696.39		1_TG(18:0_18:1_18:1)+NH4 | 1_TG(16:0_18:1_20:1)+NH4 | 1_TG(16:1_18:0_20:1)+NH4 | 1_TG(14:0_18:1_22:1)+NH4 | 1_TG(14:0_20:1_20:1)+NH4	21606592 | 18296507 | 9599430.8 | 4055010.17 | 2802691.65	TG	[M+NH4]+	Yes	TG(18:0_18:1_18:1)	[M+NH4]+	TG
932.862	20.7896	3.18479	2.60724	2.49022	3.30238	8.95378	4.0477	9.25882	5.05963	811.636	1026.91	1455.69	940.732	229.142	520.264	229.224	927.812	3.32631	3.22334	3.90936	3.75325	6.46193	4.09207	4.66144	5.84552	763.423	599.574	1051.92	700.539	586.837	471.766	524.199	650.224	1219.61		1_TG(18:0_18:1_20:1)+NH4 | 1_TG(16:0_18:1_22:1)+NH4 | 1_TG(14:0_20:1_22:1)+NH4 | 1_TG(16:0_20:1_20:1)+NH4 | 1_TG(14:0_18:1_24:1)+NH4 | 1_TG(18:1_18:1_20:0)+NH4 | 1_TG(18:0_18:0_20:2)+NH4 | 1_TG(16:1_20:0_20:1)+NH4 | 1_TG(16:1_18:0_22:1)+NH4 | 1_TG(16:0_16	4611501 | 4268292 | 2902058.9 | 2561759 | 2474207.1 | 1932845.3 | 1170753.12 | 1138026.7 | 859375.9 | 482360.37	TG	[M+NH4]+	Yes	TG(18:0_18:1_20:1)	[M+NH4]+	TG
928.831	20.0497	3.68673	2.96879	2.90257	5.09682	13.1823	6.10864	9.32207	4.71328	329.914	492.578	755.399	372.455	94.8913	252.355	55.1855	460.586	5.55451	3.68559	6.37846	6.53802	8.9738	5.81667	6.61488	8.83759	260.43	200.987	314.076	204.33	133.936	102.261	196.816	304.593	1623.33		1_TG(18:0_18:1_20:3)+NH4 | 1_TG(16:0_18:1_22:3)+NH4 | 1_TG(18:1_18:2_20:1)+NH4 | 1_TG(18:1_18:1_20:2)+NH4 | 1_TG(16:0_20:1_20:3)+NH4 | 1_TG(18:0_18:2_20:2)+NH4 | 1_TG(16:0_20:2_20:2)+NH4 | 1_TG(16:1_18:0_22:3)+NH4 | 1_TG(16:1_20:0_20:3)+NH4 | 1_TG(16:0_18	1362066 | 1279223.5 | 1049589.5 | 1033753.7 | 635491.66 | 567101.82 | 544760.4 | 392579.8 | 333127.57 | 317713.61 | 206586.51 | 123668.81	TG	[M+NH4]+	Yes	TG(18:0_18:1_20:3)	[M+NH4]+	TG
950.815	19.6153	0.750947	0.620753	0.592164	0.782957	2.13877	0.941102	2.22239	1.38993	41.2709	61.6932	101.728	50.9045	16.0755	50.9209	16.6179	96.4386	0.746412	0.7067	0.946779	0.886181	1.36177	0.960504	0.957259	1.38294	41.3109	30.0017	53.1031	34.6106	48.4069	31.2161	41.7928	60.2855	402.477		1_TG(18:0_18:1_22:6)+NH4 | 1_TG(16:0_20:1_22:6)+NH4 | 1_TG(18:1_20:3_20:3)+NH4	708763.69 | 536447.33 | 155913.14	TG	[M+NH4]+	Yes	TG(18:0_18:1_22:6)	[M+NH4]+	TG
1018.97	22.3671	0.0998603	0.0734478	0.0683042	0.110146	0.364427	0.17979	0.40618	0.225734	57.9862	63.1176	100.334	67.9877	25.4465	52.0215	25.1275	105.534	0.0995217	0.100926	0.113921	0.0950196	0.201484	0.13855	0.165338	0.184005	39.3145	36.0859	59.77	41.2827	49.725	39.6501	52.4184	54.1435	14.507		1_TG(18:0_18:1_26:0)+NH4 | 1_TG(16:0_20:1_26:0)+NH4	1148068.6 | 553638.28	TG	[M+NH4]+	Yes	TG(18:0_18:1_26:0)	[M+NH4]+	TG
902.815	19.8564	26.5021	13.9456	19.9176	26.6437	67.0555	29.8394	72.068	38.2372	4139.75	5767.31	9231.71	5085.26	932.533	2332.7	904.059	4563.18	26.2792	25.9195	31.6008	30.0551	46.0149	31.2075	35.481	44.629	4283.75	3394.88	5743.23	3784.96	2552.58	1904.47	2173.48	3181.11	18621.6		1_TG(18:1_18:1_18:1)+NH4 | 1_TG(16:0_18:1_20:2)+NH4 | 1_TG(16:1_18:1_20:1)+NH4 | 1_TG(16:0_18:2_20:1)+NH4	44961630 | 39138078.8 | 17479883.2 | 2060848.6	TG	[M+NH4]+	Yes	TG(18:1_18:1_18:1)	[M+NH4]+|[M+Na]+	TG
900.799	19.4814	26.1545	21.8355	20.7722	27.2551	13.143	5.59019	66.3945	39.1755	893.743	1297.97	2265.95	1058.38	314.433	744.438	308.314	1483.19	5.12554	5.33023	6.35964	6.2369	41.6174	28.9213	30.64	41.2785	812.624	646.185	1062.59	692.878	710.329	526.253	583.215	941.469	34072.2		1_TG(18:1_18:1_18:2)+NH4 | 1_TG(16:1_18:1_20:2)+NH4 | 1_TG(16:0_18:1_20:3)+NH4 | 1_TG(16:0_18:2_20:2)+NH4 | 1_TG(16:1_18:2_20:1)+NH4 | 1_TG(16:0_16:1_22:3)+NH4	6580654 | 4893670.1 | 2221851.9 | 1757246.7 | 1694924.23 | 789853.57	TG	[M+NH4]+	Yes	TG(18:1_18:1_18:2)	[M+NH4]+	TG
918.846	20.5778	1.85321	1.50981	1.45167	1.96888	4.53649	2.03637	4.82458	2.5139	153.441	205.179	311.996	189.323	71.8479	152.22	69.7981	276.862	1.90618	1.79051	2.19742	2.14681	3.22127	2.0818	2.30694	3.03229	162.33	129.199	223.264	146.456	159.453	125.646	144.153	191.182	376.887		1_TG(18:1_18:1_19:0)+NH4 | 1_TG(17:1_18:1_20:0)+NH4 | 1_TG(17:1_18:0_20:1)+NH4 | 1_TG(16:1_19:0_20:1)+NH4	680904.9 | 521060.77 | 362298.24 | 337028.23	TG	[M+NH4]+	Yes	TG(18:1_18:1_19:0)	[M+NH4]+	TG
930.846	20.326	3.10824	3.37489	2.45055	3.60798	10.7582	5.03519	11.1447	5.67701	1000.84	1303.41	1834.61	1201.84	181.213	494.832	179.7	879.254	4.24894	3.37645	4.96829	3.76983	7.16314	4.84617	5.27946	6.767	843.846	694.772	1187.41	784.812	551.158	389.351	468.293	589.61	1246.53		1_TG(18:1_18:1_20:1)+NH4 | 1_TG(16:0_18:1_22:2)+NH4 | 1_TG(16:1_20:1_20:1)+NH4 | 1_TG(16:1_18:0_22:2)+NH4	6961476 | 5519220.4 | 2683849.5 | 1170223.9	TG	[M+NH4]+	Yes	TG(18:1_18:1_20:1)	[M+NH4]+|[M+Na]+	TG
928.83	19.9147	1.52437	1.39389	1.3066	1.60885	4.25096	1.67303	3.90246	2.37987	272.595	385.497	545.562	322.119	40.1723	115.236	43.6414	210.894	1.6977	1.48338	2.16648	1.91444	2.7489	1.97521	1.81238	2.76652	228.464	174.875	307.458	193.107	115.162	70.1689	95.1096	137.921	676.007		1_TG(18:1_18:1_20:2)+NH4 | 1_TG(18:1_18:2_20:1)+NH4	2053710.6 | 1528089.4	TG	[M+NH4]+	Yes	TG(18:1_18:1_20:2)	[M+NH4]+	TG
948.8	19.0074	1.37347	1.21186	1.13692	1.41034	3.65685	1.60205	3.7184	2.62596	40.6545	53.5395	109.352	40.1527	13.4274	44.3164	13.5989	88.7601	1.44005	1.5693	1.82916	1.70148	2.30166	1.63434	1.76655	2.3676	40.1025	24.1879	41.496	35.7376	29.6173	25.5289	29.0331	58.0665	749.908		1_TG(18:1_18:1_22:6)+NH4 | 1_TG(16:0_20:4_22:4)+NH4	176422.84 | 161535.87	TG	[M+NH4]+	Yes	TG(18:1_18:1_22:6)	[M+NH4]+	TG
988.926	21.5571	0.725645	0.538781	0.515852	0.741488	2.24963	1.06918	2.37344	1.27253	435.262	526.271	677.466	514.694	93.4409	229.188	92.3181	411.97	0.727457	0.732549	0.895284	0.808896	1.44244	0.965647	1.13539	1.32899	330.652	289.738	486.119	295.568	237.718	188.882	220.869	217.33	253.662		1_TG(18:1_18:1_24:0)+NH4 | 1_TG(18:0_18:1_24:1)+NH4 | 1_TG(18:1_20:0_22:1)+NH4 | 1_TG(16:1_20:1_24:0)+NH4 | 1_TG(16:0_20:1_24:1)+NH4 | 1_TG(16:1_20:0_24:1)+NH4 | 1_TG(18:0_20:1_22:1)+NH4 | 1_TG(16:0_22:1_22:1)+NH4 | 1_TG(20:0_20:1_20:1)+NH4	7382010 | 5448626.4 | 4830724.51 | 2946623.1 | 810771.3 | 636963.97 | 436325.04 | 393232.74 | 121929.17	TG	[M+NH4]+	Yes	TG(18:1_18:1_24:0)	[M+NH4]+|[M+Na]+	TG
986.909	21.1421	0.530929	0.431647	0.405958	0.565199	1.61622	0.728564	1.62981	0.888878	261.379	340.529	405.498	263.633	43.1448	108.293	39.5617	192.339	0.560531	0.546045	0.669057	0.620827	1.06134	0.672273	0.754954	0.962243	199.74	159.614	268.425	187.112	88.4419	78.6084	88.7597	108.548	94.5528		1_TG(18:1_18:1_24:1)+NH4 | 1_TG(20:1_20:1_20:1)+NH4	1767625.5 | 45901.67	TG	[M+NH4]+	Yes	TG(18:1_18:1_24:1)	[M+NH4]+	TG
1002.94	21.7624	0.158038	0.120266	0.114697	0.193394	0.28934	0.148291	0.369003	0.185876	22.5589	28.7126	48.3694	24.9718	11.3245	19.468	10.9631	36.742	0.15933	0.160454	0.173354	0.165234	0.231859	0.137676	0.162488	0.214683	18.0375	15.2014	26.7398	16.9275	16.0986	14.2552	15.1835	19.2167	20.3745		1_TG(18:1_18:1_25:0)+NH4	174511	TG	[M+NH4]+	Yes	TG(18:1_18:1_25:0)	[M+NH4]+	TG
1016.96	21.981	0.165314	0.121098	0.116986	0.186513	0.514517	0.245512	0.540158	0.313417	94.4433	119.963	185.195	119.968	28.3884	62.3374	28.082	120.751	0.170149	0.173258	0.190902	0.177275	0.289821	0.208637	0.238781	0.276218	63.2495	59.0988	95.1828	67.7773	54.8457	43.668	51.9142	61.061	36.6732		1_TG(18:1_18:1_26:0)+NH4 | 1_TG(18:1_20:1_24:0)+NH4	2348253.9 | 1815143.4	TG	[M+NH4]+	Yes	TG(18:1_18:1_26:0)	[M+NH4]+	TG
986.91	21.4043	0.10366	0.0824828	0.078574	0.11467	0.235318	0.099398	0.248533	0.123913	7.12507	8.37068	13.4452	7.81525	6.25873	10.2205	5.72423	19.4221	0.101504	0.102579	0.114622	0.111984	0.151436	0.108411	0.111843	0.146732	5.42339	3.87734	7.12937	4.53031	10.2263	8.44297	8.88126	11.1682	24.2175		1_TG(18:1_18:2_24:0)+NH4 | 1_TG(16:1_18:2_26:0)+NH4	174876.51 | 122876.79	TG	[M+NH4]+	Yes	TG(18:1_18:2_24:0)	[M+NH4]+	TG
1014.94	21.5203	0.22749	0.171832	0.166888	0.235269	0.653612	0.306205	0.690976	0.319859	142.576	176.609	246.52	168.013	25.1395	59.5113	25.0477	107.853	0.238525	0.231264	0.27377	0.258859	0.39729	0.267042	0.308176	0.381868	89.6978	78.6007	128.598	89.5504	53.4511	43.1609	48.685	54.7584	46.7515		1_TG(18:1_20:1_24:1)+NH4 | 1_TG(18:1_22:1_22:1)+NH4 | 1_TG(20:1_20:1_22:1)+NH4	507686.85 | 432007.9 | 125754.85	TG	[M+NH4]+	Yes	TG(18:1_20:1_24:1)	[M+NH4]+	TG
1044.99	22.328	0.0548562	0.0425741	0.0396907	0.0691536	0.117631	0.0561528	0.132426	0.0694536	16.2081	17.9483	29.4989	18.8646	5.3325	8.97827	5.33161	18.3419	0.0576503	0.0590586	0.0618533	0.0558763	0.0794128	0.0555391	0.0626069	0.0753385	9.76811	8.7169	14.6819	9.86278	7.87134	6.63833	7.65918	8.99724	7.94826		1_TG(18:1_20:1_26:0)+NH4 | 1_TG(20:1_20:1_24:0)+NH4 | 1_TG(16:1_24:0_24:1)+NH4	284186.34 | 106782.8 | 64379.91	TG	[M+NH4]+	Yes	TG(18:1_20:1_26:0)	[M+NH4]+	TG
946.785	18.5404	1.12243	0.969708	0.946938	1.09094	2.81517	1.2282	2.85763	1.86224	9.65109	16.0337	25.914	11.0704	2.32917	11.1771	3.42253	22.991	1.16512	1.12311	1.39998	1.39289	1.64239	1.21837	1.32314	1.81302	9.00272	7.66747	12.8353	4.6233	9.75243	6.47067	8.40633	15.3737	1527.37		1_TG(18:1_20:4_20:4)+NH4 | 1_TG(18:2_20:3_20:4)+NH4 | 1_TG(18:1_18:2_22:6)+NH4	145139.68 | 112985.8 | 65320.26	TG	[M+NH4]+	Yes	TG(18:1_20:4_20:4)	[M+NH4]+	TG
896.769	18.4111	1.61517	1.35363	1.37691	1.73219	3.11916	1.23147	4.29997	2.27007	51.2812	80.9937	203.393	67.1842	40.6151	55.2629	41.6885	140.22	1.62806	1.55449	1.93749	1.80675	1.97043	1.55066	1.64137	1.95022	70.354	37.5783	68.081	40.4512	39.0947	51.5906	40.0142	69.5503	10360.4		1_TG(18:2_18:2_18:2)+NH4 | 1_TG(18:1_18:2_18:3)+NH4	746337.5 | 299002.78	TG	[M+NH4]+	Yes	TG(18:2_18:2_18:2)	[M+NH4]+|[M+Na]+	TG
